# Supplementary material for: Crystal structure of 3-{5-[3-(4-fluoro­phen­yl)-1-isopropyl-1H-indol-2-yl]-1H-pyrazol-1-yl}indolin-2-one ethanol monosolvate
Source: Acta Crystallogr E Crystallogr Commun. 2016 Feb 3;72(Pt 3):283–6. doi: 10.1107/S2056989016001614 (PMC4778816; doi:10.1107/S2056989016001614)
Supplement: Supplementary file 1 [file e-72-00283-sup1.cif]

##############################################################################
#                                                                            #
# This CIF contains the data in a paper accepted for publication in          #
# Acta Crystallographica Section E. It conforms to the requirements of       #
# Notes for Authors for Acta Crystallographica Section E, and has been       #
# peer reviewed under the auspices of the IUCr Commission on Journals.       #
#                                                                            #
# Full details of the Crystallographic Information File format               #
# are given in the paper "The Crystallographic Information File (CIF):       #
# a New Standard Archive File for Crystallography" by S. R. Hall, F. H.      #
# Allen and I. D. Brown [Acta Cryst. (1991), A47, 655-685].                  #
#                                                                            #
# The current version of the core CIF dictionary is obtainable from          #
# ftp://ftp.iucr.org/pub/cif_core.dic.                                       #
#                                                                            #
# Software is freely available for graphical display of the structure(s)     #
# in this CIF. For information consult the CIF software page                 #
# http://www.iucr.org/resources/cif/software.                                #
#                                                                            #
# This file may be used for bona fide research purposes within the           #
# scientific community so long as proper attribution is given to the journal # 
# article from which it was obtained.                                        #
#                                                                            #
##############################################################################
data_global
_audit_creation_method     SHELXL-97
_journal_date_recd_electronic     2015-12-10
_journal_date_accepted     2016-01-26
_journal_name_full     'Acta Crystallographica, Section E'
_journal_year     2016
_journal_volume     72
_journal_issue      3
_journal_page_first     283
_journal_page_last     286
_journal_paper_category     GO
_journal_paper_doi     10.1107/S2056989016001614
_journal_coeditor_code     PK2572
_publ_contact_author_name     'Rahman, Md. Lutfor'
_publ_contact_author_address
;
University Malaysia Pahang, Faculty of Industrial Sciences and Technology,
26300 Gambang, Kuantan, Pahang, Malaysia
;
_publ_contact_author_email     'lutfor73@gmail.com'
_publ_contact_author_phone     '+6012 8393831'
_publ_section_title
;\
3-{5-[3-(4-Fluorophenyl)-1-isopropyl-1<i>H</i>-indol-2-yl]-1<i>H</i>-pyrazol-1-\
yl}indolin-2-one ethanol monosolvate
;
loop_
    _publ_author_name
    _publ_author_address
    'Rahman, Md. Lutfor'
;
University Malaysia Pahang, Faculty of Industrial Sciences and Technology,
26300 Gambang, Kuantan, Pahang, Malaysia
;
    'Kulkarni, Ajaykumar D.'
;
Department of Chemistry, KLS's Gogte Institute of Technology, Jnana Ganga,
Udyambag, Belagavi-590008 Karnataka, India
;
    'Mohd. Yusoff, Mashitah'
;
University Malaysia Pahang, Faculty of Industrial Sciences and Technology,
26300 Gambang, Kuantan, Pahang, Malaysia
;
    'Kwong, Huey Chong'
;
School of Chemical Sciences,
Universiti Sains Malaysia, 11800 USM, Penang, Malaysia
;
    'Quah, Ching Kheng'
;
X-ray Crystallography Unit, School of Physics,
Universiti Sains Malaysia, 11800 USM, Penang, Malaysia
;
_publ_section_synopsis
;
The title compound crystallizes as a 1:1 ethanol solvate, with the pyrazole
ring almost normal to both of the indol-2-one ring and indole rings. In the
crystal, molecules are linked by pairs of N---H...O and O---H...O hydrogen
bonds, forming an inversion molecule--solvate dimer with an <i>R</i>~4~^4^(12)
ring motif.
;
data_I
_database_code_depnum_ccdc_archive 'CCDC 1450044'
_audit_creation_method     SHELXL-2013
_chemical_name_systematic
;\
3-{5-[3-(4-Fluorophenyl)-1-isopropyl-1<i>H</i>-indol-2-yl]-1<i>H</i>-pyrazol-1-\
yl}indolin-2-one ethanol monosolvate
;
_chemical_name_common     ?
_chemical_formula_moiety     'C28 H23 F N4 O, C2 H6 O'
_chemical_formula_sum     'C30 H29 F N4 O2'
_chemical_formula_iupac     'C28 H23 F N4 O, C2 H6 O'
_chemical_formula_weight     496.57
_chemical_melting_point     ?
_shelx_space_group_comment
;
The symmetry employed for this shelxl refinement is uniquely defined
by the following loop, which should always be used as a source of
symmetry information in preference to the above space-group names.
They are only intended as comments.
;
_space_group_crystal_system     triclinic
_space_group_name_H-M_alt     'P -1'
_space_group_name_Hall     '-P 1'
loop_
    _space_group_symop_operation_xyz
    'x, y, z'
    '-x, -y, -z'
_cell_length_a     9.9754(8)
_cell_length_b     10.2139(8)
_cell_length_c     14.0294(11)
_cell_angle_alpha     75.7386(15)
_cell_angle_beta     71.0062(14)
_cell_angle_gamma     83.1264(14)
_cell_volume     1308.73(18)
_cell_formula_units_Z     2
_cell_measurement_reflns_used     9792
_cell_measurement_theta_min     2.25
_cell_measurement_theta_max     27.56
_cell_measurement_temperature     297
_exptl_crystal_description     'block'
_exptl_crystal_colour     'colourless'
_exptl_crystal_size_max     0.415
_exptl_crystal_size_mid     0.223
_exptl_crystal_size_min     0.221
_exptl_crystal_density_diffrn     1.260
_exptl_crystal_density_meas     ?
_exptl_crystal_density_method     ?
_exptl_crystal_F_000     524
_exptl_absorpt_coefficient_mu     0.085
_exptl_absorpt_correction_type     multi-scan
_exptl_absorpt_process_details
;
(SADABS; Bruker, 2009)
;
_shelx_estimated_absorpt_T_min     0.965
_shelx_estimated_absorpt_T_max     0.981
_exptl_absorpt_correction_T_min     0.8838
_exptl_absorpt_correction_T_max     0.9548
_exptl_special_details     ?
_diffrn_ambient_temperature     297
_diffrn_radiation_type     MoK\a
_diffrn_radiation_wavelength     0.71073
_diffrn_radiation_source     'fine-focus sealed tube'
_diffrn_radiation_monochromator     graphite
_diffrn_measurement_device_type
;
Bruker APEXII DUO CCD area-detector
;
_diffrn_measurement_method     '\f and \w scans'
_diffrn_detector_area_resol_mean     ?
_diffrn_reflns_number     32072
_diffrn_reflns_av_R_equivalents     0.0323
_diffrn_reflns_theta_min     1.574
_diffrn_reflns_theta_max     27.499
_diffrn_reflns_theta_full     25.242
_diffrn_measured_fraction_theta_max     0.961
_diffrn_measured_fraction_theta_full     0.989
_diffrn_reflns_limit_h_min     -12
_diffrn_reflns_limit_h_max     12
_diffrn_reflns_limit_k_min     -13
_diffrn_reflns_limit_k_max     13
_diffrn_reflns_limit_l_min     -18
_diffrn_reflns_limit_l_max     18
_refine_special_details     ?
_reflns_number_total     5778
_reflns_number_gt     3733
_reflns_threshold_expression     'I > 2\s(I)'
_refine_ls_structure_factor_coef     Fsqd
_refine_ls_matrix_type     full
_refine_ls_R_factor_all     0.0955
_refine_ls_R_factor_gt     0.0569
_refine_ls_wR_factor_gt     0.1119
_refine_ls_wR_factor_ref     0.1304
_refine_ls_goodness_of_fit_ref     1.206
_refine_ls_restrained_S_all     1.206
_refine_ls_number_reflns     5778
_refine_ls_number_parameters     375
_refine_ls_number_restraints     3
_refine_ls_hydrogen_treatment     mixed
_refine_ls_weighting_scheme     calc
_refine_ls_weighting_details
;
 w=1/[\s^2^(Fo^2^)+(0.0361P)^2^+0.3328P]
 where P=(Fo^2^+2Fc^2^)/3
;
_atom_sites_solution_hydrogens     mixed
_atom_sites_solution_primary     ?
_atom_sites_solution_secondary     ?
_refine_ls_shift/su_max     0.000
_refine_ls_shift/su_mean     0.000
_refine_diff_density_max     0.148
_refine_diff_density_min     -0.187
_refine_ls_extinction_method     none
_refine_ls_extinction_coef     .
loop_
    _atom_type_symbol
    _atom_type_description
    _atom_type_scat_dispersion_real
    _atom_type_scat_dispersion_imag
    _atom_type_scat_source
    'C' 'C' 0.0033 0.0016
                         'International Tables Vol C Tables 4.2.6.8 and 6.1.1.4'
    'H' 'H' 0.0000 0.0000
                         'International Tables Vol C Tables 4.2.6.8 and 6.1.1.4'
    'N' 'N' 0.0061 0.0033
                         'International Tables Vol C Tables 4.2.6.8 and 6.1.1.4'
    'O' 'O' 0.0106 0.0060
                         'International Tables Vol C Tables 4.2.6.8 and 6.1.1.4'
    'F' 'F' 0.0171 0.0103
                         'International Tables Vol C Tables 4.2.6.8 and 6.1.1.4'
_computing_data_collection
;
APEX2 (Bruker, 2009)
;
_computing_cell_refinement
;
SAINT (Bruker, 2009)
;
_computing_data_reduction
;
SAINT (Bruker, 2009)
;
_computing_structure_solution
;
SHELXS97 (Sheldrick, 2008)
;
_computing_structure_refinement
;
SHELXL2013 (Sheldrick, 2015)
;
_computing_molecular_graphics
;
SHELXL2013 (Sheldrick, 2015) and Mercury (Macrae <i>et al.</i>,
2008)
;
_computing_publication_material
;
SHELXL2013 (Sheldrick, 2015) and PLATON (Spek, 2009)
;
loop_
    _atom_site_type_symbol
    _atom_site_label
    _atom_site_fract_x
    _atom_site_fract_y
    _atom_site_fract_z
    _atom_site_U_iso_or_equiv
    _atom_site_adp_type
    _atom_site_calc_flag
    _atom_site_occupancy
    _atom_site_disorder_assembly
    _atom_site_disorder_group
    F F1 0.95103(15) 0.08376(14) 0.14670(13) 0.0965(5) Uani d 1 . .
    N N1 0.37863(16) 0.67252(16) 0.16316(12) 0.0496(4) Uani d 1 . .
    H H1N1 0.596(2) 0.795(2) 0.5053(16) 0.059 Uiso d 1 . .
    N N2 0.66480(15) 0.68580(15) 0.23475(11) 0.0477(4) Uani d 1 . .
    N N3 0.77904(17) 0.76065(17) 0.21225(13) 0.0571(4) Uani d 1 . .
    N N4 0.5929(2) 0.7342(2) 0.47443(14) 0.0662(5) Uani d 1 . .
    O O1 0.47523(17) 0.85895(18) 0.36321(13) 0.0801(5) Uani d 1 . .
    C C1 0.28456(19) 0.5768(2) 0.17372(14) 0.0500(5) Uani d 1 . .
    C C2 0.1405(2) 0.5909(3) 0.18238(16) 0.0638(6) Uani d 1 . .
    H H2A 0.0924 0.6749 0.1806 0.077 Uiso calc 1 . .
    C C3 0.0725(2) 0.4771(3) 0.19350(18) 0.0732(7) Uani d 1 . .
    H H3A -0.0236 0.4841 0.1996 0.088 Uiso calc 1 . .
    C C4 0.1431(2) 0.3511(3) 0.19594(18) 0.0706(6) Uani d 1 . .
    H H4A 0.0935 0.2756 0.2038 0.085 Uiso calc 1 . .
    C C5 0.2849(2) 0.3364(2) 0.18689(16) 0.0587(5) Uani d 1 . .
    H H5A 0.3316 0.2518 0.1882 0.070 Uiso calc 1 . .
    C C6 0.35815(19) 0.45041(19) 0.17569(13) 0.0468(4) Uani d 1 . .
    C C7 0.50280(18) 0.47104(18) 0.16459(13) 0.0436(4) Uani d 1 . .
    C C8 0.62068(19) 0.36889(18) 0.16080(14) 0.0452(4) Uani d 1 . .
    C C9 0.6011(2) 0.2407(2) 0.22518(16) 0.0565(5) Uani d 1 . .
    H H9A 0.5122 0.2197 0.2725 0.068 Uiso calc 1 . .
    C C10 0.7109(2) 0.1441(2) 0.22023(19) 0.0671(6) Uani d 1 . .
    H H10A 0.6964 0.0579 0.2624 0.081 Uiso calc 1 . .
    C C11 0.8413(2) 0.1780(2) 0.15208(19) 0.0640(6) Uani d 1 . .
    C C12 0.8657(2) 0.3021(2) 0.08737(18) 0.0613(5) Uani d 1 . .
    H H12A 0.9556 0.3225 0.0416 0.074 Uiso calc 1 . .
    C C13 0.75482(19) 0.3966(2) 0.09108(16) 0.0522(5) Uani d 1 . .
    H H13A 0.7699 0.4809 0.0460 0.063 Uiso calc 1 . .
    C C14 0.51043(18) 0.60667(18) 0.15671(13) 0.0432(4) Uani d 1 . .
    C C15 0.63180(18) 0.68060(17) 0.14957(14) 0.0428(4) Uani d 1 . .
    C C16 0.7318(2) 0.75366(19) 0.06796(15) 0.0547(5) Uani d 1 . .
    H H16A 0.7398 0.7686 -0.0018 0.066 Uiso calc 1 . .
    C C17 0.8187(2) 0.8008(2) 0.11080(16) 0.0549(5) Uani d 1 . .
    H H17A 0.8957 0.8543 0.0725 0.066 Uiso calc 1 . .
    C C18 0.5866(2) 0.6370(2) 0.34278(14) 0.0502(5) Uani d 1 . .
    H H18A 0.5028 0.5904 0.3490 0.060 Uiso calc 1 . .
    C C19 0.6725(2) 0.5487(2) 0.40595(14) 0.0523(5) Uani d 1 . .
    C C20 0.7444(2) 0.4273(2) 0.39863(18) 0.0666(6) Uani d 1 . .
    H H20A 0.7423 0.3823 0.3490 0.080 Uiso calc 1 . .
    C C21 0.8208(3) 0.3727(3) 0.4674(2) 0.0833(7) Uani d 1 . .
    H H21A 0.8715 0.2906 0.4632 0.100 Uiso calc 1 . .
    C C22 0.8225(3) 0.4381(3) 0.5413(2) 0.0877(8) Uani d 1 . .
    H H22A 0.8746 0.3998 0.5863 0.105 Uiso calc 1 . .
    C C23 0.7486(3) 0.5592(3) 0.55029(17) 0.0770(7) Uani d 1 . .
    H H23A 0.7489 0.6030 0.6010 0.092 Uiso calc 1 . .
    C C24 0.6745(2) 0.6130(2) 0.48173(15) 0.0583(5) Uani d 1 . .
    C C25 0.5419(2) 0.7586(2) 0.39376(17) 0.0593(5) Uani d 1 . .
    C C26 0.3559(2) 0.8204(2) 0.14204(17) 0.0607(5) Uani d 1 . .
    H H26A 0.4430 0.8576 0.1401 0.073 Uiso calc 1 . .
    C C27 0.2370(3) 0.8682(3) 0.2271(2) 0.0910(8) Uani d 1 . .
    H H27A 0.2350 0.9651 0.2145 0.137 Uiso calc 1 . .
    H H27B 0.2526 0.8299 0.2925 0.137 Uiso calc 1 . .
    H H27C 0.1480 0.8401 0.2281 0.137 Uiso calc 1 . .
    C C28 0.3389(3) 0.8721(3) 0.0352(2) 0.0960(9) Uani d 1 . .
    H H28A 0.3347 0.9691 0.0190 0.144 Uiso calc 1 . .
    H H28B 0.2529 0.8400 0.0341 0.144 Uiso calc 1 . .
    H H28C 0.4183 0.8397 -0.0149 0.144 Uiso calc 1 . .
    O O2 0.3483(14) 0.060(2) 0.4525(12) 0.115(5) Uani d 0.560(14) A 1
    H H1O2 0.401(10) -0.016(8) 0.423(8) 0.138 Uiso d 0.560(14) A 1
    C C29 0.1962(7) 0.0616(11) 0.4632(7) 0.088(2) Uani d 0.560(14) A 1
    H H29A 0.1654 0.1480 0.4274 0.106 Uiso calc 0.560(14) A 1
    H H29B 0.1769 -0.0096 0.4353 0.106 Uiso calc 0.560(14) A 1
    C C30 0.1250(16) 0.039(2) 0.5740(8) 0.186(9) Uani d 0.560(14) A 1
    H H30A 0.0243 0.0400 0.5871 0.279 Uiso calc 0.560(14) A 1
    H H30B 0.1468 0.1100 0.6001 0.279 Uiso calc 0.560(14) A 1
    H H30C 0.1569 -0.0464 0.6078 0.279 Uiso calc 0.560(14) A 1
    O O2A 0.3340(15) 0.080(2) 0.4359(12) 0.077(3) Uani d 0.440(14) A 2
    H H2O2 0.384(13) 0.024(9) 0.415(9) 0.092 Uiso d 0.440(14) A 2
    C C29A 0.2173(11) -0.0028(13) 0.5152(12) 0.101(4) Uani d 0.440(14) A 2
    H H29C 0.1718 -0.0491 0.4822 0.121 Uiso calc 0.440(14) A 2
    H H29D 0.2550 -0.0699 0.5632 0.121 Uiso calc 0.440(14) A 2
    C C30A 0.1171(11) 0.089(2) 0.5688(13) 0.128(6) Uani d 0.440(14) A 2
    H H30D 0.0319 0.0425 0.6102 0.192 Uiso calc 0.440(14) A 2
    H H30E 0.0953 0.1644 0.5194 0.192 Uiso calc 0.440(14) A 2
    H H30F 0.1573 0.1195 0.6124 0.192 Uiso calc 0.440(14) A 2
loop_
    _atom_site_aniso_label
    _atom_site_aniso_U_11
    _atom_site_aniso_U_22
    _atom_site_aniso_U_33
    _atom_site_aniso_U_12
    _atom_site_aniso_U_13
    _atom_site_aniso_U_23
    F1 0.0752(9) 0.0731(9) 0.1446(14) 0.0267(7) -0.0456(9) -0.0283(9)
    N1 0.0461(9) 0.0524(9) 0.0552(9) 0.0063(8) -0.0226(7) -0.0154(7)
    N2 0.0442(9) 0.0535(9) 0.0478(9) -0.0089(7) -0.0156(7) -0.0103(7)
    N3 0.0507(10) 0.0629(11) 0.0610(11) -0.0173(8) -0.0171(8) -0.0129(8)
    N4 0.0666(12) 0.0836(14) 0.0578(11) -0.0107(10) -0.0164(9) -0.0328(10)
    O1 0.0743(11) 0.0801(11) 0.0922(12) 0.0141(9) -0.0286(9) -0.0347(10)
    C1 0.0439(11) 0.0653(12) 0.0441(10) 0.0005(9) -0.0173(8) -0.0139(9)
    C2 0.0469(12) 0.0835(16) 0.0632(13) 0.0037(11) -0.0217(10) -0.0167(11)
    C3 0.0428(12) 0.110(2) 0.0685(15) -0.0097(13) -0.0182(11) -0.0177(14)
    C4 0.0574(14) 0.0905(18) 0.0691(15) -0.0241(13) -0.0209(11) -0.0151(12)
    C5 0.0551(12) 0.0682(13) 0.0579(12) -0.0115(10) -0.0187(10) -0.0172(10)
    C6 0.0435(10) 0.0590(12) 0.0415(10) -0.0048(9) -0.0152(8) -0.0136(8)
    C7 0.0439(10) 0.0496(10) 0.0415(10) -0.0010(8) -0.0165(8) -0.0139(8)
    C8 0.0456(10) 0.0481(11) 0.0489(11) -0.0003(8) -0.0200(8) -0.0168(9)
    C9 0.0552(12) 0.0539(12) 0.0599(12) -0.0033(10) -0.0186(10) -0.0103(10)
    C10 0.0733(15) 0.0502(12) 0.0804(16) 0.0023(11) -0.0345(13) -0.0066(11)
    C11 0.0553(13) 0.0572(13) 0.0909(17) 0.0167(11) -0.0365(12) -0.0273(12)
    C12 0.0465(12) 0.0613(13) 0.0792(15) 0.0015(10) -0.0182(10) -0.0244(12)
    C13 0.0480(11) 0.0476(11) 0.0623(12) -0.0003(9) -0.0169(9) -0.0156(9)
    C14 0.0428(10) 0.0486(10) 0.0417(10) 0.0023(8) -0.0172(8) -0.0126(8)
    C15 0.0440(10) 0.0412(10) 0.0469(10) 0.0044(8) -0.0189(8) -0.0131(8)
    C16 0.0605(12) 0.0545(12) 0.0474(11) -0.0048(10) -0.0153(10) -0.0085(9)
    C17 0.0509(11) 0.0497(11) 0.0587(13) -0.0071(9) -0.0102(10) -0.0091(9)
    C18 0.0468(11) 0.0604(12) 0.0463(11) -0.0129(9) -0.0132(9) -0.0133(9)
    C19 0.0498(11) 0.0611(12) 0.0459(11) -0.0156(10) -0.0143(9) -0.0056(9)
    C20 0.0711(14) 0.0623(14) 0.0647(14) -0.0098(12) -0.0221(12) -0.0062(11)
    C21 0.0802(17) 0.0738(16) 0.0876(19) -0.0054(13) -0.0323(15) 0.0069(14)
    C22 0.0842(18) 0.106(2) 0.0709(17) -0.0246(17) -0.0405(14) 0.0165(16)
    C23 0.0804(17) 0.104(2) 0.0514(13) -0.0295(15) -0.0261(12) -0.0049(13)
    C24 0.0553(12) 0.0755(15) 0.0457(11) -0.0182(11) -0.0141(9) -0.0107(10)
    C25 0.0486(12) 0.0704(14) 0.0597(13) -0.0066(11) -0.0112(10) -0.0215(11)
    C26 0.0644(13) 0.0514(12) 0.0739(14) 0.0118(10) -0.0336(11) -0.0173(10)
    C27 0.0857(18) 0.0839(18) 0.113(2) 0.0301(15) -0.0360(16) -0.0465(16)
    C28 0.133(2) 0.0728(17) 0.090(2) 0.0009(16) -0.0625(19) 0.0015(14)
    O2 0.070(5) 0.111(9) 0.192(12) 0.006(4) -0.033(6) -0.099(9)
    C29 0.081(5) 0.095(5) 0.094(5) -0.007(3) -0.031(4) -0.025(4)
    C30 0.175(13) 0.31(2) 0.089(7) -0.110(12) -0.025(7) -0.046(9)
    O2A 0.064(7) 0.082(5) 0.085(4) -0.007(5) -0.006(4) -0.041(3)
    C29A 0.089(7) 0.106(8) 0.109(9) -0.013(5) -0.018(6) -0.038(7)
    C30A 0.041(5) 0.148(9) 0.186(14) -0.015(5) 0.006(6) -0.071(8)
_geom_special_details
;
 All esds (except the esd in the dihedral angle between two l.s. planes)
 are estimated using the full covariance matrix.  The cell esds are taken
 into account individually in the estimation of esds in distances, angles
 and torsion angles; correlations between esds in cell parameters are only
 used when they are defined by crystal symmetry.  An approximate (isotropic)
 treatment of cell esds is used for estimating esds involving l.s. planes.
;
loop_
    _geom_bond_atom_site_label_1
    _geom_bond_atom_site_label_2
    _geom_bond_site_symmetry_2
    _geom_bond_distance
    _geom_bond_publ_flag
    F1 C11 . 1.364(2) ?
    N1 C1 . 1.384(2) ?
    N1 C14 . 1.389(2) ?
    N1 C26 . 1.470(2) ?
    N2 C15 . 1.353(2) ?
    N2 N3 . 1.356(2) ?
    N2 C18 . 1.451(2) ?
    N3 C17 . 1.317(2) ?
    N4 C25 . 1.344(3) ?
    N4 C24 . 1.399(3) ?
    N4 H1N1 . 0.85(2) ?
    O1 C25 . 1.218(3) ?
    C1 C2 . 1.395(3) ?
    C1 C6 . 1.406(3) ?
    C2 C3 . 1.367(3) ?
    C2 H2A . 0.9300 ?
    C3 C4 . 1.389(3) ?
    C3 H3A . 0.9300 ?
    C4 C5 . 1.371(3) ?
    C4 H4A . 0.9300 ?
    C5 C6 . 1.398(3) ?
    C5 H5A . 0.9300 ?
    C6 C7 . 1.436(2) ?
    C7 C14 . 1.372(2) ?
    C7 C8 . 1.472(2) ?
    C8 C13 . 1.389(3) ?
    C8 C9 . 1.390(3) ?
    C9 C10 . 1.380(3) ?
    C9 H9A . 0.9300 ?
    C10 C11 . 1.364(3) ?
    C10 H10A . 0.9300 ?
    C11 C12 . 1.361(3) ?
    C12 C13 . 1.375(3) ?
    C12 H12A . 0.9300 ?
    C13 H13A . 0.9300 ?
    C14 C15 . 1.466(2) ?
    C15 C16 . 1.370(3) ?
    C16 C17 . 1.388(3) ?
    C16 H16A . 0.9300 ?
    C17 H17A . 0.9300 ?
    C18 C19 . 1.500(3) ?
    C18 C25 . 1.532(3) ?
    C18 H18A . 0.9800 ?
    C19 C20 . 1.365(3) ?
    C19 C24 . 1.386(3) ?
    C20 C21 . 1.391(3) ?
    C20 H20A . 0.9300 ?
    C21 C22 . 1.370(4) ?
    C21 H21A . 0.9300 ?
    C22 C23 . 1.374(4) ?
    C22 H22A . 0.9300 ?
    C23 C24 . 1.371(3) ?
    C23 H23A . 0.9300 ?
    C26 C27 . 1.515(3) ?
    C26 C28 . 1.519(3) ?
    C26 H26A . 0.9800 ?
    C27 H27A . 0.9600 ?
    C27 H27B . 0.9600 ?
    C27 H27C . 0.9600 ?
    C28 H28A . 0.9600 ?
    C28 H28B . 0.9600 ?
    C28 H28C . 0.9600 ?
    O2 C29 . 1.474(13) ?
    O2 H1O2 . 0.99(9) ?
    C29 C30 . 1.456(12) ?
    C29 H29A . 0.9700 ?
    C29 H29B . 0.9700 ?
    C30 H30A . 0.9600 ?
    C30 H30B . 0.9600 ?
    C30 H30C . 0.9600 ?
    O2A C29A . 1.497(13) ?
    O2A H2O2 . 0.76(10) ?
    C29A C30A . 1.438(14) ?
    C29A H29C . 0.9700 ?
    C29A H29D . 0.9700 ?
    C30A H30D . 0.9600 ?
    C30A H30E . 0.9600 ?
    C30A H30F . 0.9600 ?
loop_
    _geom_angle_atom_site_label_1
    _geom_angle_atom_site_label_2
    _geom_angle_atom_site_label_3
    _geom_angle_site_symmetry_1
    _geom_angle_site_symmetry_3
    _geom_angle
    _geom_angle_publ_flag
    C1 N1 C14 . . 107.55(15) ?
    C1 N1 C26 . . 127.68(16) ?
    C14 N1 C26 . . 123.80(16) ?
    C15 N2 N3 . . 112.64(15) ?
    C15 N2 C18 . . 129.00(15) ?
    N3 N2 C18 . . 117.92(15) ?
    C17 N3 N2 . . 104.16(15) ?
    C25 N4 C24 . . 111.97(18) ?
    C25 N4 H1N1 . . 122.7(14) ?
    C24 N4 H1N1 . . 122.9(14) ?
    N1 C1 C2 . . 130.23(19) ?
    N1 C1 C6 . . 108.26(15) ?
    C2 C1 C6 . . 121.50(19) ?
    C3 C2 C1 . . 117.7(2) ?
    C3 C2 H2A . . 121.2 ?
    C1 C2 H2A . . 121.2 ?
    C2 C3 C4 . . 121.7(2) ?
    C2 C3 H3A . . 119.1 ?
    C4 C3 H3A . . 119.1 ?
    C5 C4 C3 . . 121.0(2) ?
    C5 C4 H4A . . 119.5 ?
    C3 C4 H4A . . 119.5 ?
    C4 C5 C6 . . 119.0(2) ?
    C4 C5 H5A . . 120.5 ?
    C6 C5 H5A . . 120.5 ?
    C5 C6 C1 . . 119.09(17) ?
    C5 C6 C7 . . 133.46(18) ?
    C1 C6 C7 . . 107.45(16) ?
    C14 C7 C6 . . 106.08(15) ?
    C14 C7 C8 . . 126.39(16) ?
    C6 C7 C8 . . 127.53(16) ?
    C13 C8 C9 . . 117.72(17) ?
    C13 C8 C7 . . 121.00(17) ?
    C9 C8 C7 . . 121.27(17) ?
    C10 C9 C8 . . 121.3(2) ?
    C10 C9 H9A . . 119.4 ?
    C8 C9 H9A . . 119.4 ?
    C11 C10 C9 . . 118.5(2) ?
    C11 C10 H10A . . 120.8 ?
    C9 C10 H10A . . 120.8 ?
    C12 C11 F1 . . 118.5(2) ?
    C12 C11 C10 . . 122.39(19) ?
    F1 C11 C10 . . 119.1(2) ?
    C11 C12 C13 . . 118.7(2) ?
    C11 C12 H12A . . 120.7 ?
    C13 C12 H12A . . 120.7 ?
    C12 C13 C8 . . 121.40(19) ?
    C12 C13 H13A . . 119.3 ?
    C8 C13 H13A . . 119.3 ?
    C7 C14 N1 . . 110.64(16) ?
    C7 C14 C15 . . 128.66(16) ?
    N1 C14 C15 . . 120.57(15) ?
    N2 C15 C16 . . 105.47(16) ?
    N2 C15 C14 . . 121.55(16) ?
    C16 C15 C14 . . 132.98(17) ?
    C15 C16 C17 . . 105.79(18) ?
    C15 C16 H16A . . 127.1 ?
    C17 C16 H16A . . 127.1 ?
    N3 C17 C16 . . 111.93(18) ?
    N3 C17 H17A . . 124.0 ?
    C16 C17 H17A . . 124.0 ?
    N2 C18 C19 . . 114.71(15) ?
    N2 C18 C25 . . 108.29(16) ?
    C19 C18 C25 . . 102.81(16) ?
    N2 C18 H18A . . 110.2 ?
    C19 C18 H18A . . 110.2 ?
    C25 C18 H18A . . 110.2 ?
    C20 C19 C24 . . 120.1(2) ?
    C20 C19 C18 . . 131.91(19) ?
    C24 C19 C18 . . 107.96(18) ?
    C19 C20 C21 . . 118.2(2) ?
    C19 C20 H20A . . 120.9 ?
    C21 C20 H20A . . 120.9 ?
    C22 C21 C20 . . 120.9(3) ?
    C22 C21 H21A . . 119.5 ?
    C20 C21 H21A . . 119.5 ?
    C21 C22 C23 . . 121.3(2) ?
    C21 C22 H22A . . 119.4 ?
    C23 C22 H22A . . 119.4 ?
    C24 C23 C22 . . 117.5(2) ?
    C24 C23 H23A . . 121.3 ?
    C22 C23 H23A . . 121.3 ?
    C23 C24 C19 . . 122.0(2) ?
    C23 C24 N4 . . 128.3(2) ?
    C19 C24 N4 . . 109.66(18) ?
    O1 C25 N4 . . 127.7(2) ?
    O1 C25 C18 . . 124.8(2) ?
    N4 C25 C18 . . 107.5(2) ?
    N1 C26 C27 . . 112.74(19) ?
    N1 C26 C28 . . 110.06(18) ?
    C27 C26 C28 . . 113.7(2) ?
    N1 C26 H26A . . 106.6 ?
    C27 C26 H26A . . 106.6 ?
    C28 C26 H26A . . 106.6 ?
    C26 C27 H27A . . 109.5 ?
    C26 C27 H27B . . 109.5 ?
    H27A C27 H27B . . 109.5 ?
    C26 C27 H27C . . 109.5 ?
    H27A C27 H27C . . 109.5 ?
    H27B C27 H27C . . 109.5 ?
    C26 C28 H28A . . 109.5 ?
    C26 C28 H28B . . 109.5 ?
    H28A C28 H28B . . 109.5 ?
    C26 C28 H28C . . 109.5 ?
    H28A C28 H28C . . 109.5 ?
    H28B C28 H28C . . 109.5 ?
    C29 O2 H1O2 . . 111(6) ?
    C30 C29 O2 . . 104.6(11) ?
    C30 C29 H29A . . 110.8 ?
    O2 C29 H29A . . 110.8 ?
    C30 C29 H29B . . 110.8 ?
    O2 C29 H29B . . 110.8 ?
    H29A C29 H29B . . 108.9 ?
    C29 C30 H30A . . 109.5 ?
    C29 C30 H30B . . 109.5 ?
    H30A C30 H30B . . 109.5 ?
    C29 C30 H30C . . 109.5 ?
    H30A C30 H30C . . 109.5 ?
    H30B C30 H30C . . 109.5 ?
    C29A O2A H2O2 . . 99(10) ?
    C30A C29A O2A . . 107.1(13) ?
    C30A C29A H29C . . 110.3 ?
    O2A C29A H29C . . 110.3 ?
    C30A C29A H29D . . 110.3 ?
    O2A C29A H29D . . 110.3 ?
    H29C C29A H29D . . 108.5 ?
    C29A C30A H30D . . 109.5 ?
    C29A C30A H30E . . 109.5 ?
    H30D C30A H30E . . 109.5 ?
    C29A C30A H30F . . 109.5 ?
    H30D C30A H30F . . 109.5 ?
    H30E C30A H30F . . 109.5 ?
loop_
    _geom_torsion_atom_site_label_1
    _geom_torsion_atom_site_label_2
    _geom_torsion_atom_site_label_3
    _geom_torsion_atom_site_label_4
    _geom_torsion_site_symmetry_1
    _geom_torsion_site_symmetry_2
    _geom_torsion_site_symmetry_3
    _geom_torsion_site_symmetry_4
    _geom_torsion
    _geom_torsion_publ_flag
    C15 N2 N3 C17 . . . . -0.9(2) ?
    C18 N2 N3 C17 . . . . -174.05(16) ?
    C14 N1 C1 C2 . . . . -179.41(19) ?
    C26 N1 C1 C2 . . . . -10.4(3) ?
    C14 N1 C1 C6 . . . . 1.1(2) ?
    C26 N1 C1 C6 . . . . 170.05(17) ?
    N1 C1 C2 C3 . . . . -179.1(2) ?
    C6 C1 C2 C3 . . . . 0.4(3) ?
    C1 C2 C3 C4 . . . . -0.2(3) ?
    C2 C3 C4 C5 . . . . -0.2(4) ?
    C3 C4 C5 C6 . . . . 0.4(3) ?
    C4 C5 C6 C1 . . . . -0.2(3) ?
    C4 C5 C6 C7 . . . . 180.0(2) ?
    N1 C1 C6 C5 . . . . 179.39(16) ?
    C2 C1 C6 C5 . . . . -0.2(3) ?
    N1 C1 C6 C7 . . . . -0.7(2) ?
    C2 C1 C6 C7 . . . . 179.69(17) ?
    C5 C6 C7 C14 . . . . 180.0(2) ?
    C1 C6 C7 C14 . . . . 0.11(19) ?
    C5 C6 C7 C8 . . . . 0.8(3) ?
    C1 C6 C7 C8 . . . . -179.11(17) ?
    C14 C7 C8 C13 . . . . -40.8(3) ?
    C6 C7 C8 C13 . . . . 138.22(19) ?
    C14 C7 C8 C9 . . . . 140.51(19) ?
    C6 C7 C8 C9 . . . . -40.4(3) ?
    C13 C8 C9 C10 . . . . 0.0(3) ?
    C7 C8 C9 C10 . . . . 178.73(18) ?
    C8 C9 C10 C11 . . . . 1.6(3) ?
    C9 C10 C11 C12 . . . . -1.7(3) ?
    C9 C10 C11 F1 . . . . 179.68(19) ?
    F1 C11 C12 C13 . . . . 178.76(18) ?
    C10 C11 C12 C13 . . . . 0.1(3) ?
    C11 C12 C13 C8 . . . . 1.6(3) ?
    C9 C8 C13 C12 . . . . -1.7(3) ?
    C7 C8 C13 C12 . . . . 179.65(17) ?
    C6 C7 C14 N1 . . . . 0.55(19) ?
    C8 C7 C14 N1 . . . . 179.78(16) ?
    C6 C7 C14 C15 . . . . 176.46(17) ?
    C8 C7 C14 C15 . . . . -4.3(3) ?
    C1 N1 C14 C7 . . . . -1.0(2) ?
    C26 N1 C14 C7 . . . . -170.54(16) ?
    C1 N1 C14 C15 . . . . -177.30(15) ?
    C26 N1 C14 C15 . . . . 13.2(3) ?
    N3 N2 C15 C16 . . . . 1.2(2) ?
    C18 N2 C15 C16 . . . . 173.39(17) ?
    N3 N2 C15 C14 . . . . -179.04(15) ?
    C18 N2 C15 C14 . . . . -6.9(3) ?
    C7 C14 C15 N2 . . . . -82.5(2) ?
    N1 C14 C15 N2 . . . . 93.0(2) ?
    C7 C14 C15 C16 . . . . 97.1(3) ?
    N1 C14 C15 C16 . . . . -87.3(2) ?
    N2 C15 C16 C17 . . . . -1.0(2) ?
    C14 C15 C16 C17 . . . . 179.33(18) ?
    N2 N3 C17 C16 . . . . 0.3(2) ?
    C15 C16 C17 N3 . . . . 0.5(2) ?
    C15 N2 C18 C19 . . . . 129.10(19) ?
    N3 N2 C18 C19 . . . . -59.1(2) ?
    C15 N2 C18 C25 . . . . -116.7(2) ?
    N3 N2 C18 C25 . . . . 55.1(2) ?
    N2 C18 C19 C20 . . . . -61.1(3) ?
    C25 C18 C19 C20 . . . . -178.4(2) ?
    N2 C18 C19 C24 . . . . 117.45(18) ?
    C25 C18 C19 C24 . . . . 0.1(2) ?
    C24 C19 C20 C21 . . . . -1.3(3) ?
    C18 C19 C20 C21 . . . . 177.1(2) ?
    C19 C20 C21 C22 . . . . 0.8(4) ?
    C20 C21 C22 C23 . . . . 0.2(4) ?
    C21 C22 C23 C24 . . . . -0.8(4) ?
    C22 C23 C24 C19 . . . . 0.3(3) ?
    C22 C23 C24 N4 . . . . -179.4(2) ?
    C20 C19 C24 C23 . . . . 0.8(3) ?
    C18 C19 C24 C23 . . . . -177.95(19) ?
    C20 C19 C24 N4 . . . . -179.49(18) ?
    C18 C19 C24 N4 . . . . 1.8(2) ?
    C25 N4 C24 C23 . . . . 176.4(2) ?
    C25 N4 C24 C19 . . . . -3.3(2) ?
    C24 N4 C25 O1 . . . . -175.0(2) ?
    C24 N4 C25 C18 . . . . 3.3(2) ?
    N2 C18 C25 O1 . . . . 54.6(3) ?
    C19 C18 C25 O1 . . . . 176.3(2) ?
    N2 C18 C25 N4 . . . . -123.82(18) ?
    C19 C18 C25 N4 . . . . -2.0(2) ?
    C1 N1 C26 C27 . . . . 62.8(3) ?
    C14 N1 C26 C27 . . . . -129.9(2) ?
    C1 N1 C26 C28 . . . . -65.4(3) ?
    C14 N1 C26 C28 . . . . 102.0(2) ?
loop_
    _geom_hbond_atom_site_label_D
    _geom_hbond_atom_site_label_H
    _geom_hbond_atom_site_label_A
    _geom_hbond_site_symmetry_A
    _geom_hbond_distance_DH
    _geom_hbond_distance_HA
    _geom_hbond_distance_DA
    _geom_hbond_angle_DHA
    N4 H1N1 O2 2_666 0.85(2) 1.92(3) 2.750(19) 165(2)
    O2 H1O2 O1 1_545 0.98(9) 1.67(9) 2.650(2) 172(11)
_shelx_hkl_file
;
  -1   0   0 1541.15 26.2223   3
  -1   0   0 1734.52 21.7311   4
  -1   0   0 1749.08 21.8580   4
  -1   0   0 1750.27 25.2688   6
  -1   0   0 1752.24 26.0295   7
  -1   0   0 1762.72 21.7025   2
  -1   0   0 1730.41 23.8948   1
  -1   0   0 1769.68 23.9785   1
  -1   0   0 1739.22 21.6938   5
  -1   0   0 1766.44 25.8740   7
   1   0   0 1749.54 24.0046   1
   1   0   0 1734.38 26.0258   7
   1   0   0 1687.95 27.1321   3
   1   0   0 1772.52 23.1224   1
   1   0   0 1733.67 25.0462   6
   1   0   0 1742.07 21.8272   4
   1   0   0 1731.57 21.9713   2
   1   0   0 1760.82 21.7420   4
   1   0   0 1759.90 21.6976   5
  -2   0   0 2260.43 28.7005   4
  -2   0   0 2295.30 30.8519   1
  -2   0   0 2274.66 36.1970   7
  -2   0   0 2183.39 30.3012   2
  -2   0   0 2272.74 29.2174   5
   2   0   0 2308.10 29.8722   2
   2   0   0 2301.21 34.4350   6
   2   0   0 2270.38 28.7520   4
   2   0   0 2271.91 37.0087   7
   2   0   0 2315.08 29.0358   5
   2   0   0 2239.10 36.4720   3
  -3   0   0 11.7655 1.11678   7
  -3   0   0 11.7433 0.50927   5
  -3   0   0 11.7646 0.81981   1
  -3   0   0 11.7496 0.50815   4
   3   0   0 12.3121 1.45184   7
   3   0   0 12.2258 1.14687   6
   3   0   0 12.8123 1.30240   3
   3   0   0 11.5242 0.61899   2
   3   0   0 12.2165 0.50625   5
  -4   0   0 109.806 3.68911   7
  -4   0   0 113.894 2.05623   4
  -4   0   0 107.208 2.88017   1
   4   0   0 114.340 4.14229   7
   4   0   0 109.352 4.12176   3
   4   0   0 114.630 2.01766   5
   4   0   0 115.335 3.54442   6
   4   0   0 112.767 2.28063   2
  -5   0   0 9.89515 0.62053   4
  -5   0   0 12.1546 1.49441   7
  -5   0   0 9.55909 1.03003   1
   5   0   0 11.2305 0.61333   5
   5   0   0 10.1176 1.46111   6
   5   0   0 10.6167 0.78463   2
   5   0   0 9.54281 1.59716   3
   5   0   0 9.43947 1.89556   7
  -6   0   0 54.0968 3.14339   7
  -6   0   0 58.2839 1.58409   4
  -6   0   0 55.4076 2.49406   1
   6   0   0 56.8949 1.49167   5
   6   0   0 57.6963 3.88537   3
   6   0   0 54.6061 1.85938   2
   6   0   0 55.1883 2.97442   6
   6   0   0 53.8893 3.58910   7
  -7   0   0 35.1441 2.95378   7
  -7   0   0 32.9480 1.17476   5
  -7   0   0 35.0624 2.22650   1
  -7   0   0 35.5605 1.30966   4
   7   0   0 32.0078 2.79603   6
   7   0   0 32.1437 3.30900   3
   7   0   0 33.1825 1.63692   2
   7   0   0 34.5456 1.20122   5
   7   0   0 28.9460 3.54510   7
  -8   0   0 33.6778 2.56654   1
  -8   0   0 34.9383 3.07730   7
   8   0   0 38.1537 4.55790   3
   8   0   0 39.5933 1.92587   2
   8   0   0 32.5311 3.73793   7
   8   0   0 36.3793 3.02081   6
  -9   0   0 23.1837 3.03085   7
  -9   0   0 23.9465 2.29628   1
  -9   0   0 21.8183 2.74506   3
   9   0   0 21.6531 3.16067   6
   9   0   0 21.9118 3.71067   3
   9   0   0 21.7541 1.68379   2
 -10   0   0 3.87083 1.93091   7
 -10   0   0 5.65024 1.51754   1
 -10   0   0 4.29507 1.88474   3
  10   0   0 6.60750 3.99846   3
  10   0   0 5.99447 2.33862   6
  10   0   0 4.37593 1.06357   2
 -11   0   0 2.08853 1.83818   7
 -11   0   0 2.27096 1.25242   1
 -11   0   0 2.22905 1.58084   3
  11   0   0 3.26514 3.75406   3
  11   0   0 -0.0698 1.44579   6
 -12   0   0 3.18203 1.75956   3
 -12   0   0 0.30916 1.85045   7
  12   0   0 -0.0389 2.18238   6
  12   0   0 8.32885 3.98419   3
  12  -1   0 9.56859 3.24375   3
  12  -1   0 -0.6056 2.06223   6
 -12   1   0 -0.1401 1.02798   1
 -12   1   0 0.12169 1.74765   7
 -12   1   0 0.58859 1.09812   3
  11  -1   0 5.76156 3.69479   3
  11  -1   0 0.92162 1.99411   6
 -11   1   0 1.37531 1.31787   3
 -11   1   0 1.81236 1.77831   7
 -11   1   0 0.99616 1.24032   1
  10  -1   0 1.18522 1.74000   6
  10  -1   0 6.15698 3.97500   3
  10  -1   0 3.92138 3.21225   7
 -10   1   0 2.43241 1.22421   1
 -10   1   0 2.00916 1.64765   7
 -10   1   0 3.31248 1.62045   3
   9  -1   0 0.33358 0.64646   2
   9  -1   0 -2.2253 2.74826   3
   9  -1   0 -0.2344 1.50426   6
   9  -1   0 1.48991 2.92337   7
  -9   1   0 0.06456 0.95502   1
  -9   1   0 -0.0452 1.21377   7
   8  -1   0 90.0983 2.73721   2
   8  -1   0 92.1078 6.02509   3
   8  -1   0 84.3912 4.50490   6
   8  -1   0 92.5263 6.06751   7
  -8   1   0 95.4642 5.07272   7
  -8   1   0 86.4190 2.51501   4
  -8   1   0 86.8508 3.85867   1
   7  -1   0 7.44554 1.74259   6
   7  -1   0 3.99076 2.24239   7
   7  -1   0 7.94307 2.41995   3
   7  -1   0 7.73415 0.70956   5
   7  -1   0 6.50912 0.84262   2
  -7   1   0 6.86147 0.83917   4
  -7   1   0 6.23570 1.23247   1
  -7   1   0 5.40749 1.64307   7
  -7   1   0 6.38920 0.62785   5
   6  -1   0 6.57907 0.74694   2
   6  -1   0 4.76210 1.32569   6
   6  -1   0 5.76098 1.83457   3
   6  -1   0 5.61730 1.89187   7
   6  -1   0 4.87955 0.57279   5
  -6   1   0 4.98223 0.65337   4
  -6   1   0 5.30848 1.03869   1
  -6   1   0 5.19966 0.52660   5
  -6   1   0 4.97221 1.33897   7
   5  -1   0 35.0333 1.13237   5
   5  -1   0 33.3381 2.00807   1
   5  -1   0 34.4714 2.77196   3
   5  -1   0 33.0646 2.73775   7
   5  -1   0 35.1687 1.24115   2
   5  -1   0 34.6767 2.16471   6
  -5   1   0 35.9737 2.40940   7
  -5   1   0 35.9620 1.10756   5
  -5   1   0 32.7413 1.20248   4
  -5   1   0 34.1424 1.79733   1
   4  -1   0 7.19536 1.51957   7
   4  -1   0 8.23878 0.57243   2
   4  -1   0 7.58621 0.52827   5
   4  -1   0 6.08247 0.97781   1
   4  -1   0 8.55612 1.11417   6
   4  -1   0 7.96647 1.41987   3
  -4   1   0 8.01958 0.86430   1
  -4   1   0 7.70413 0.50013   5
  -4   1   0 6.73938 1.09555   7
  -4   1   0 7.75554 0.56667   4
   3  -1   0 22.8508 0.78162   2
   3  -1   0 21.8597 0.85876   4
   3  -1   0 21.9404 1.63311   7
   3  -1   0 22.4122 0.76072   5
   3  -1   0 23.0462 1.34735   6
   3  -1   0 22.1217 1.71123   3
   3  -1   0 22.3793 1.35556   1
  -3   1   0 23.7111 0.83995   4
  -3   1   0 23.6719 1.17874   1
  -3   1   0 24.3048 0.75466   5
   2  -1   0 6.93134 1.18125   7
   2  -1   0 8.64748 0.74870   6
   2  -1   0 8.14938 0.88828   1
   2  -1   0 8.83181 0.52571   4
   2  -1   0 7.17900 1.01342   3
   2  -1   0 9.36280 0.43771   2
   2  -1   0 8.45376 0.40728   5
   2  -1   0 8.70787 0.42875   5
  -2   1   0 9.05852 0.44593   4
  -2   1   0 9.56293 0.41929   5
  -2   1   0 8.81588 0.42468   5
  -2   1   0 8.92715 0.68404   1
  -2   1   0 9.28952 0.41349   2
   1  -1   0 328.661 4.07268   2
   1  -1   0 337.394 4.39508   4
   1  -1   0 327.708 4.42693   6
   1  -1   0 325.624 5.32804   7
   1  -1   0 294.221 4.27805   4
   1  -1   0 324.559 4.08851   2
   1  -1   0 334.038 4.26725   5
   1  -1   0 333.005 4.88472   1
   1  -1   0 326.820 5.12877   3
  -1   1   0 330.947 4.41955   6
  -1   1   0 333.810 4.29075   5
  -1   1   0 333.031 4.34054   4
  -1   1   0 324.213 4.07650   2
  -1   1   0 333.994 4.37175   4
  -1   1   0 336.439 4.10740   2
  -1   1   0 327.735 4.26989   5
  -1   1   0 326.599 5.12553   3
  -1   1   0 328.861 5.32385   7
   0  -1   0 1725.52 23.5885   1
   0  -1   0 1689.20 21.3183   2
   0  -1   0 1671.78 25.8474   7
   0  -1   0 1641.83 21.4159   4
   0  -1   0 1663.24 24.5732   3
   0  -1   0 1670.53 21.5265   4
   0   1   0 1660.29 24.4378   3
   0   1   0 1666.46 21.8824   5
   0   1   0 1706.94 21.7099   4
   0   1   0 1685.39 21.2695   4
   0   1   0 1709.09 21.5804   2
   0   1   0 1762.91 23.7805   1
  -1  -1   0 237.778 3.45394   1
  -1  -1   0 243.149 3.17539   5
  -1  -1   0 236.861 4.14174   3
  -1  -1   0 231.325 4.01567   7
  -1  -1   0 240.050 3.76880   6
  -1  -1   0 232.154 3.95565   3
   1   1   0 239.783 3.17995   5
   1   1   0 235.480 3.93896   3
   1   1   0 239.197 3.27891   2
   1   1   0 244.965 3.45213   1
   1   1   0 232.168 4.13751   3
   1   1   0 235.944 3.75928   6
  -2  -1   0 710.949 10.4267   7
  -2  -1   0 709.441 8.83090   4
  -2  -1   0 707.686 8.78091   4
  -2  -1   0 712.045 8.76178   5
  -2  -1   0 709.957 10.4187   3
  -2  -1   0 696.928 9.38414   1
   2   1   0 692.912 8.78731   4
   2   1   0 717.359 10.8461   3
   2   1   0 700.486 10.1200   6
   2   1   0 707.505 9.02531   2
   2   1   0 691.486 8.76469   5
  -3  -1   0 24.8485 0.59217   4
  -3  -1   0 26.1631 1.17931   1
  -3  -1   0 24.3711 1.63203   3
  -3  -1   0 26.0117 0.58246   4
  -3  -1   0 28.0626 1.66419   7
   3   1   0 25.7013 1.59949   6
   3   1   0 26.2338 0.78995   5
   3   1   0 24.7656 0.95706   2
   3   1   0 26.3340 1.94907   3
  -4  -1   0 0.08822 0.17761   4
  -4  -1   0 -0.1650 0.51430   7
  -4  -1   0 0.06206 0.33473   1
  -4  -1   0 0.04266 0.15071   4
   4   1   0 -0.0677 0.31574   2
   4   1   0 -0.0276 0.22068   5
   4   1   0 0.11206 0.85524   3
   4   1   0 0.79665 0.58004   6
  -5  -1   0 12.7267 1.51833   3
  -5  -1   0 13.8218 0.58960   4
  -5  -1   0 12.8386 1.46073   7
  -5  -1   0 13.2390 1.12551   1
   5   1   0 14.3266 0.95088   2
   5   1   0 13.2279 0.68420   5
   5   1   0 13.9930 1.66702   6
   5   1   0 13.3079 1.85115   3
  -6  -1   0 1.19852 0.98606   3
  -6  -1   0 1.38678 0.62503   1
  -6  -1   0 1.42915 0.97562   7
  -6  -1   0 1.98114 0.33640   4
   6   1   0 1.17517 1.46526   3
   6   1   0 1.66159 0.57973   2
   6   1   0 1.16031 0.34741   5
   6   1   0 2.05257 1.19206   6
  -7  -1   0 10.7797 0.68415   4
  -7  -1   0 11.4086 1.39333   1
  -7  -1   0 9.89090 2.02011   3
  -7  -1   0 10.1056 1.70786   7
   7   1   0 12.6213 2.80879   3
   7   1   0 10.6985 0.75256   5
   7   1   0 10.2561 0.97464   2
   7   1   0 9.84347 2.02361   6
  -8  -1   0 -0.2321 0.74163   1
  -8  -1   0 -0.7596 1.10971   7
  -8  -1   0 -1.0737 1.07932   3
   8   1   0 -0.2292 0.62247   2
   8   1   0 -0.0607 1.38417   6
   8   1   0 -0.3248 2.29818   3
  -9  -1   0 42.7170 2.86022   1
  -9  -1   0 37.1255 3.65973   7
  -9  -1   0 39.5789 3.78359   3
   9   1   0 39.3999 3.77447   6
   9   1   0 37.3696 2.05773   2
   9   1   0 36.2621 4.99086   3
 -10  -1   0 2.69601 1.32972   1
 -10  -1   0 3.64612 1.65597   3
 -10  -1   0 0.89182 1.25017   7
  10   1   0 1.32395 0.82242   2
  10   1   0 1.78867 1.58668   6
  10   1   0 2.71304 2.95373   3
 -11  -1   0 3.84142 1.50921   1
 -11  -1   0 6.32756 2.23362   3
 -11  -1   0 4.52946 2.29676   7
  11   1   0 9.01132 4.44457   3
  11   1   0 3.17232 2.34138   6
 -12  -1   0 6.34457 2.78250   7
 -12  -1   0 7.32842 2.48266   3
  12   1   0 7.15871 2.99398   6
  12   1   0 14.9421 5.14677   3
  12  -2   0 2.95845 2.21622   6
 -12   2   0 2.84659 1.42816   1
 -12   2   0 7.06210 2.22423   3
 -12   2   0 5.66057 2.47659   7
  11  -2   0 15.0763 3.73942   7
  10  -2   0 3.31132 3.67223   3
  10  -2   0 -1.4961 1.51004   6
  10  -2   0 3.43851 3.53263   7
 -10   2   0 0.67235 1.44704   7
 -10   2   0 0.47114 1.04859   1
   9  -2   0 0.71623 1.49149   6
   9  -2   0 1.27121 2.92550   3
   9  -2   0 3.38748 2.57453   7
  -9   2   0 0.16306 0.53508   4
  -9   2   0 0.22532 0.92414   1
  -9   2   0 0.09373 0.87920   7
   8  -2   0 0.98233 1.39406   6
   8  -2   0 0.83046 0.64278   2
   8  -2   0 -0.3311 2.26550   7
   8  -2   0 0.59705 2.45999   3
  -8   2   0 0.60292 0.53844   4
  -8   2   0 1.42676 1.05032   1
  -8   2   0 -0.7560 1.12594   7
   7  -2   0 140.857 3.13748   2
   7  -2   0 138.772 5.05549   6
   7  -2   0 147.268 6.70210   3
   7  -2   0 134.385 6.26106   7
  -7   2   0 138.677 2.91780   5
  -7   2   0 131.813 5.59150   7
  -7   2   0 143.320 4.72718   1
  -7   2   0 141.845 3.37991   4
   6  -2   0 21.6477 1.98906   1
   6  -2   0 19.6464 2.72314   3
   6  -2   0 22.4808 1.13466   2
   6  -2   0 22.4570 2.03979   6
   6  -2   0 23.7266 2.60277   7
  -6   2   0 22.0426 1.01779   5
  -6   2   0 21.8628 1.68540   1
  -6   2   0 24.8831 2.32902   7
  -6   2   0 21.6919 1.20324   4
   5  -2   0 279.376 6.46901   1
   5  -2   0 285.030 7.72800   3
   5  -2   0 279.628 7.84425   7
   5  -2   0 281.377 6.26706   6
   5  -2   0 284.110 4.45969   2
  -5   2   0 277.125 6.10836   1
  -5   2   0 273.376 4.78681   4
  -5   2   0 280.537 4.46641   5
   4  -2   0 1.07408 0.91708   3
   4  -2   0 0.45335 1.00257   7
   4  -2   0 2.14803 0.78819   6
   4  -2   0 1.41510 0.36016   2
   4  -2   0 1.05223 0.73861   1
  -4   2   0 2.00783 0.64738   1
  -4   2   0 1.93946 0.43104   4
  -4   2   0 1.75617 0.36331   5
   3  -2   0 8.86880 0.70341   4
   3  -2   0 8.21026 0.88533   6
   3  -2   0 8.01171 1.43636   7
   3  -2   0 8.46739 0.49653   2
   3  -2   0 7.38963 0.93119   1
   3  -2   0 7.80570 1.21826   3
  -3   2   0 8.85792 0.55083   5
  -3   2   0 10.0588 0.66868   4
  -3   2   0 8.53683 0.81950   1
  -3   2   0 8.18409 0.44964   2
   2  -2   0 883.435 12.8826   6
   2  -2   0 875.418 12.2366   1
   2  -2   0 848.157 13.2073   7
   2  -2   0 836.891 12.7084   3
   2  -2   0 857.077 10.7863   2
   2  -2   0 862.160 11.1617   4
  -2   2   0 857.600 10.9325   5
  -2   2   0 879.901 12.6166   6
  -2   2   0 853.884 10.5903   2
  -2   2   0 858.750 11.0664   4
  -2   2   0 849.276 10.8503   2
   1  -2   0 67.3056 1.18390   2
   1  -2   0 65.4384 2.37162   7
   1  -2   0 66.4582 1.09849   6
   1  -2   0 66.5597 1.47735   4
   1  -2   0 62.6960 2.14809   3
   1  -2   0 65.8062 1.98198   1
  -1   2   0 67.0036 1.18327   2
  -1   2   0 68.1794 1.42716   4
  -1   2   0 69.7013 1.44696   5
  -1   2   0 65.6443 1.08494   6
   0  -2   0 127.447 2.09049   2
   0  -2   0 125.773 3.29849   7
   0  -2   0 120.532 1.86927   6
   0  -2   0 119.005 2.54066   1
   0  -2   0 118.490 2.84174   3
   0  -2   0 126.681 2.03093   4
   0   2   0 119.162 2.79744   3
   0   2   0 120.224 2.09559   5
   0   2   0 120.743 1.93894   2
   0   2   0 122.400 1.96952   4
   0   2   0 123.229 1.89221   6
  -1  -2   0 1000.44 14.2596   7
  -1  -2   0 1109.92 17.0592   6
  -1  -2   0 983.301 16.0488   3
  -1  -2   0 993.822 14.7364   1
  -1  -2   0 1009.45 13.7164   4
   1   2   0 1000.65 12.5365   2
   1   2   0 1003.76 12.7583   4
   1   2   0 993.411 13.6591   5
   1   2   0 999.556 15.5156   6
   1   2   0 978.012 13.4936   4
  -2  -2   0 835.323 11.3344   1
  -2  -2   0 821.634 12.6478   7
  -2  -2   0 863.529 12.6237   3
   2   2   0 866.633 10.9891   2
   2   2   0 847.519 12.9411   3
   2   2   0 852.623 10.6051   4
   2   2   0 836.156 12.0591   6
   2   2   0 863.039 10.7722   5
   2   2   0 864.756 10.6088   4
  -3  -2   0 106.014 2.58897   1
  -3  -2   0 110.188 3.54119   3
  -3  -2   0 105.378 3.48178   7
   3   2   0 107.704 2.04264   5
   3   2   0 110.003 3.88904   3
   3   2   0 101.839 3.19399   6
   3   2   0 108.437 2.27997   2
  -4  -2   0 671.424 12.0847   3
  -4  -2   0 693.287 10.2948   1
  -4  -2   0 676.565 12.0706   7
   4   2   0 682.357 9.57210   2
   4   2   0 685.033 12.7595   3
   4   2   0 684.826 11.6222   6
   4   2   0 702.019 9.11601   5
  -5  -2   0 42.4911 2.65754   7
  -5  -2   0 41.6532 2.65763   3
  -5  -2   0 42.0987 0.80840   4
  -5  -2   0 40.6612 0.79637   4
  -5  -2   0 42.6638 1.98689   1
   5   2   0 41.1131 1.31405   5
   5   2   0 40.7614 2.46583   6
   5   2   0 43.8980 1.63957   2
   5   2   0 42.0207 3.02294   3
  -6  -2   0 0.20537 0.59046   1
  -6  -2   0 0.09314 0.69897   3
  -6  -2   0 1.53938 1.12095   7
  -6  -2   0 0.34535 0.18537   4
  -6  -2   0 0.69069 0.22520   4
   6   2   0 0.71821 0.87449   6
   6   2   0 0.71328 0.37673   5
   6   2   0 0.36798 0.51702   2
   6   2   0 0.40471 1.46919   3
  -7  -2   0 1.17385 0.76383   1
  -7  -2   0 0.75166 0.91039   3
  -7  -2   0 1.34847 1.06281   7
   7   2   0 1.66164 0.73404   2
   7   2   0 2.03810 1.62161   3
   7   2   0 1.18752 0.44251   5
   7   2   0 0.52959 1.31069   6
  -8  -2   0 8.43367 2.22824   3
  -8  -2   0 10.3047 1.70808   1
  -8  -2   0 9.66496 2.36743   7
   8   2   0 9.24122 1.28123   2
   8   2   0 8.63282 3.08394   3
   8   2   0 10.3337 2.15480   6
  -9  -2   0 -1.4147 0.70230   7
  -9  -2   0 0.10706 0.83848   1
  -9  -2   0 0.67452 1.41181   3
   9   2   0 -0.8863 1.59451   6
   9   2   0 -1.0016 0.67411   2
   9   2   0 -0.6979 2.88005   3
 -10  -2   0 -0.2768 1.47158   7
 -10  -2   0 0.22002 1.45415   3
 -10  -2   0 0.48451 0.97083   1
  10   2   0 -3.7311 3.25411   3
  10   2   0 0.36004 1.52265   6
  10   2   0 0.04516 0.80344   2
 -11  -2   0 3.83296 2.03872   3
 -11  -2   0 3.40477 2.31231   7
  11   2   0 1.87630 2.37423   6
  11   2   0 1.12697 0.95890   2
  11   2   0 4.98102 4.32109   3
 -12  -2   0 -1.9709 1.74831   7
 -12  -2   0 1.28902 1.97059   3
  12   2   0 0.24505 2.38400   6
  12   2   0 4.86416 4.72381   3
  11  -3   0 10.8739 2.90089   7
  10  -3   0 1.18146 1.70044   6
  10  -3   0 16.4300 4.47370   7
  10  -3   0 10.7453 3.94063   3
 -10   3   0 2.94461 0.97821   4
 -10   3   0 5.07895 2.02899   7
 -10   3   0 3.87877 1.37997   1
   9  -3   0 4.58162 3.18056   3
   9  -3   0 6.86875 3.19557   7
   9  -3   0 0.26959 1.44055   6
  -9   3   0 0.30862 0.98676   1
  -9   3   0 2.33499 0.75447   4
  -9   3   0 2.28757 1.60584   7
   8  -3   0 -0.2848 2.40690   3
   8  -3   0 1.66569 1.87691   7
   8  -3   0 0.66791 1.29438   6
  -8   3   0 1.12471 1.10473   1
  -8   3   0 0.12537 0.59966   4
  -8   3   0 -0.2249 0.87754   7
   7  -3   0 6.34838 1.63123   1
   7  -3   0 5.62167 0.77191   2
   7  -3   0 6.13310 2.54265   3
   7  -3   0 4.10876 1.54060   6
   7  -3   0 5.90631 2.55844   7
  -7   3   0 6.21765 0.74013   2
  -7   3   0 5.82063 0.79519   5
  -7   3   0 5.46209 0.93693   4
  -7   3   0 3.72667 1.23755   1
   6  -3   0 8.90701 1.51010   6
   6  -3   0 6.89025 1.87458   7
   6  -3   0 6.48080 0.71687   2
   6  -3   0 9.74239 2.23090   3
   6  -3   0 7.00720 1.55475   1
  -6   3   0 7.83827 0.68413   2
  -6   3   0 5.54072 1.21197   1
  -6   3   0 6.16987 0.86650   4
  -6   3   0 7.52354 0.76120   5
   5  -3   0 92.4211 3.66650   1
   5  -3   0 93.2294 2.03051   2
   5  -3   0 93.3550 3.21866   6
   5  -3   0 92.9486 4.37930   3
   5  -3   0 85.6263 4.31538   7
  -5   3   0 91.5620 1.95262   2
  -5   3   0 91.8183 2.23842   5
  -5   3   0 95.6760 3.46316   1
  -5   3   0 93.6494 2.53620   4
   4  -3   0 111.615 3.15087   6
   4  -3   0 113.300 2.11454   2
   4  -3   0 112.180 4.32601   3
   4  -3   0 106.130 4.41066   7
   4  -3   0 113.715 3.79668   1
  -4   3   0 111.167 3.50335   1
  -4   3   0 116.697 2.10553   2
  -4   3   0 113.801 2.48084   5
  -4   3   0 112.506 2.69311   4
   3  -3   0 493.723 9.50539   3
   3  -3   0 510.751 7.62130   6
   3  -3   0 515.133 7.53746   4
   3  -3   0 510.895 8.89927   1
   3  -3   0 501.238 10.1250   7
  -3   3   0 506.071 6.64583   2
  -3   3   0 505.002 7.22899   5
  -3   3   0 499.947 7.39818   4
   2  -3   0 141.520 3.94374   3
   2  -3   0 149.304 2.53542   6
   2  -3   0 145.972 4.43423   7
   2  -3   0 145.273 2.87853   4
   2  -3   0 144.131 3.73547   1
  -2   3   0 149.577 2.33937   2
  -2   3   0 148.160 2.50106   6
  -2   3   0 148.045 2.78582   5
  -2   3   0 142.109 2.77873   4
   1  -3   0 591.915 10.3485   7
   1  -3   0 609.016 9.64304   3
   1  -3   0 611.568 9.32150   1
   1  -3   0 607.697 8.28539   4
  -1   3   0 596.502 8.25134   5
  -1   3   0 619.750 7.81242   2
  -1   3   0 612.659 8.19184   4
   0  -3   0 2.02598 0.96563   3
   0  -3   0 0.88187 0.99040   7
   0  -3   0 0.53582 0.28782   4
   0  -3   0 0.48873 0.65021   1
   0  -3   0 0.35730 0.24292   6
   0   3   0 0.64969 0.25915   5
   0   3   0 0.49758 0.27766   2
   0   3   0 0.92825 0.29742   6
   0   3   0 0.68264 0.23921   4
  -1  -3   0 509.165 9.49583   7
  -1  -3   0 519.583 8.68709   3
  -1  -3   0 524.073 7.94381   1
  -1  -3   0 520.652 6.80752   4
   1   3   0 515.607 7.57477   6
   1   3   0 517.120 7.11173   2
   1   3   0 525.036 6.74444   4
   1   3   0 523.400 7.20520   5
  -2  -3   0 28.2165 1.78018   3
  -2  -3   0 30.1245 0.72626   4
  -2  -3   0 32.2766 2.20745   7
  -2  -3   0 30.0522 1.44814   1
   2   3   0 30.5219 0.73790   4
   2   3   0 28.7995 1.08434   2
   2   3   0 27.1772 1.49600   6
   2   3   0 29.3621 0.69521   4
   2   3   0 28.9430 1.04523   5
  -3  -3   0 15.6958 1.54622   3
  -3  -3   0 15.2309 1.53016   7
  -3  -3   0 15.4502 1.13633   1
   3   3   0 15.5167 0.34110   4
   3   3   0 14.4527 0.78186   5
   3   3   0 16.3074 0.32216   4
   3   3   0 15.5436 1.41053   6
   3   3   0 15.3103 0.87250   2
  -4  -3   0 645.732 12.0955   7
  -4  -3   0 640.154 11.9844   3
  -4  -3   0 656.850 10.0195   1
   4   3   0 641.765 12.5538   3
   4   3   0 626.097 11.2263   6
   4   3   0 658.883 8.93087   5
   4   3   0 655.285 9.37246   2
  -5  -3   0 478.363 8.30228   1
  -5  -3   0 483.089 10.5039   7
  -5  -3   0 472.569 10.4507   3
   5   3   0 479.751 9.84935   6
   5   3   0 476.721 7.01579   5
   5   3   0 472.816 7.58303   2
   5   3   0 477.885 11.1253   3
  -6  -3   0 0.57122 0.88588   7
  -6  -3   0 0.10727 0.65990   1
  -6  -3   0 0.11088 0.94561   3
   6   3   0 -0.4516 1.16219   3
   6   3   0 0.51625 0.42151   5
   6   3   0 0.23716 0.92683   6
   6   3   0 -0.4641 0.51345   2
  -7  -3   0 10.4315 1.42975   1
  -7  -3   0 8.91234 1.96442   3
  -7  -3   0 11.0264 2.32239   7
   7   3   0 8.62682 1.87847   6
   7   3   0 10.6343 0.88340   5
   7   3   0 12.0537 2.80249   3
   7   3   0 11.9354 1.35248   2
  -8  -3   0 35.9767 2.46460   1
  -8  -3   0 32.8299 3.28751   3
  -8  -3   0 33.5402 3.25310   7
   8   3   0 33.5028 3.45461   6
   8   3   0 33.9516 1.91662   2
   8   3   0 31.0899 4.06705   3
  -9  -3   0 0.41859 1.50039   3
  -9  -3   0 2.50454 1.56294   7
  -9  -3   0 1.78506 1.04618   1
   9   3   0 2.39632 0.93851   2
   9   3   0 2.71715 1.95811   6
   9   3   0 -3.2550 2.84453   3
 -10  -3   0 2.49675 2.06726   7
 -10  -3   0 4.05310 2.07126   3
 -10  -3   0 2.67600 1.29460   1
  10   3   0 3.83168 1.14860   2
  10   3   0 3.39919 2.41741   6
  10   3   0 1.79130 3.88825   3
 -11  -3   0 -0.5201 1.39750   7
 -11  -3   0 1.16721 1.48804   3
  11   3   0 0.54087 0.94560   2
  11   3   0 -0.1698 2.07446   6
  11   3   0 4.47231 3.08354   3
 -12  -3   0 -0.8717 1.64671   7
  12   3   0 0.03180 0.98428   2
  10  -4   0 12.7883 3.39284   7
   9  -4   0 10.6483 3.66138   3
   9  -4   0 14.9613 3.86892   7
  -9   4   0 4.96829 1.07738   4
  -9   4   0 3.61422 1.41133   1
  -9   4   0 6.00473 2.09360   7
   8  -4   0 1.47539 2.04853   3
   8  -4   0 1.35941 1.26984   6
   8  -4   0 1.87271 1.35040   1
   8  -4   0 4.77817 2.82760   7
  -8   4   0 1.59429 1.21107   1
  -8   4   0 0.45830 0.70449   4
   7  -4   0 1.59999 1.16502   6
   7  -4   0 2.21912 2.06649   7
   7  -4   0 2.85582 1.42143   1
   7  -4   0 1.75267 1.65596   3
  -7   4   0 1.55940 0.72595   4
  -7   4   0 1.35022 1.01124   1
  -7   4   0 1.71097 0.62712   5
   6  -4   0 86.4458 5.15630   7
   6  -4   0 85.3918 4.83649   3
   6  -4   0 81.5191 3.98159   1
   6  -4   0 78.7619 3.26806   6
  -6   4   0 85.1380 2.01266   2
  -6   4   0 84.7309 3.74239   1
  -6   4   0 83.3221 2.69532   4
  -6   4   0 85.8595 2.44083   5
   5  -4   0 0.25457 1.00001   1
   5  -4   0 0.54368 1.36080   7
   5  -4   0 1.38556 0.83976   6
   5  -4   0 0.74819 1.18281   3
  -5   4   0 1.31364 0.38949   2
  -5   4   0 0.95804 0.46574   5
  -5   4   0 1.78063 0.76206   1
  -5   4   0 0.60566 0.52290   4
   4  -4   0 4.44203 1.24580   1
   4  -4   0 4.37867 1.66598   7
   4  -4   0 4.80351 1.34598   3
   4  -4   0 4.11458 0.80492   6
  -4   4   0 4.13896 0.64640   5
  -4   4   0 4.31087 0.72961   4
  -4   4   0 4.57911 0.49856   2
   3  -4   0 98.9241 3.47343   1
   3  -4   0 93.5126 4.14852   7
   3  -4   0 96.3913 2.55139   4
   3  -4   0 102.009 3.86334   3
   3  -4   0 98.9142 2.30368   6
  -3   4   0 98.8421 2.50886   4
  -3   4   0 104.758 1.96334   2
  -3   4   0 102.004 2.48025   5
   2  -4   0 6.54105 0.36975   6
   2  -4   0 5.42088 1.10311   1
   2  -4   0 7.05266 0.78577   4
   2  -4   0 5.61679 1.15160   3
   2  -4   0 6.15090 1.60111   7
  -2   4   0 6.73734 0.30160   6
  -2   4   0 6.70547 0.53363   2
  -2   4   0 8.01320 0.74415   5
  -2   4   0 6.42580 0.36871   6
  -2   4   0 6.85941 0.71854   4
   1  -4   0 343.519 6.88654   3
   1  -4   0 338.555 6.50563   1
   1  -4   0 343.526 7.80123   7
   1  -4   0 337.539 5.39661   4
  -1   4   0 346.036 4.94194   2
  -1   4   0 344.869 5.31705   4
  -1   4   0 333.320 5.43276   5
   0  -4   0 470.246 6.74767   4
   0  -4   0 465.102 9.51344   7
   0  -4   0 463.034 7.89447   1
   0  -4   0 467.498 6.31988   6
   0  -4   0 464.406 8.63147   3
   0   4   0 474.824 6.61859   2
   0   4   0 466.845 6.38211   6
   0   4   0 476.892 6.65993   4
   0   4   0 478.589 6.99737   5
  -1  -4   0 174.545 4.01538   1
  -1  -4   0 173.693 2.96331   4
  -1  -4   0 166.927 4.67169   3
  -1  -4   0 167.700 5.27568   7
   1   4   0 171.904 3.17481   2
   1   4   0 172.553 3.31840   5
   1   4   0 174.026 3.51952   6
   1   4   0 175.084 2.89835   4
  -2  -4   0 178.750 5.66914   7
  -2  -4   0 185.750 4.22375   1
  -2  -4   0 182.641 5.03219   3
   2   4   0 178.075 4.14547   6
   2   4   0 183.762 3.44924   5
   2   4   0 184.633 2.84050   4
   2   4   0 179.456 3.44982   2
  -3  -4   0 7.93423 1.42254   3
  -3  -4   0 7.28180 1.78358   7
  -3  -4   0 7.79180 1.17708   1
   3   4   0 8.64813 0.43377   4
   3   4   0 9.03087 1.24429   6
   3   4   0 7.93464 0.73726   2
   3   4   0 8.33680 0.38306   4
   3   4   0 8.41628 0.72457   5
  -4  -4   0 13.6894 1.84125   7
  -4  -4   0 17.0475 1.97058   3
  -4  -4   0 16.4272 1.46578   1
   4   4   0 14.4963 1.01739   2
   4   4   0 16.5020 0.98600   5
   4   4   0 16.8337 1.78129   6
  -5  -4   0 110.935 3.52103   1
  -5  -4   0 101.517 4.54164   3
  -5  -4   0 109.547 4.89185   7
   5   4   0 110.075 4.35579   6
   5   4   0 104.472 2.88916   2
   5   4   0 105.782 5.00623   3
   5   4   0 106.108 2.59042   5
  -6  -4   0 0.61380 1.10440   3
  -6  -4   0 0.07446 0.74963   1
  -6  -4   0 0.57589 1.34879   7
   6   4   0 0.23059 1.01059   6
   6   4   0 0.26362 1.92392   3
   6   4   0 -0.0918 0.44197   2
   6   4   0 0.01876 0.43651   5
  -7  -4   0 4.21044 1.79058   3
  -7  -4   0 3.75666 1.87754   7
  -7  -4   0 5.24634 1.26597   1
   7   4   0 3.48595 1.48539   6
   7   4   0 5.77060 0.83801   5
   7   4   0 3.60759 0.85456   2
   7   4   0 4.99538 2.69631   3
  -8  -4   0 13.6043 2.83886   3
  -8  -4   0 15.1667 3.03239   7
  -8  -4   0 13.6159 1.86505   1
   8   4   0 15.4025 2.91453   6
   8   4   0 15.6811 4.07758   3
   8   4   0 15.2170 1.64424   2
  -9  -4   0 1.06455 1.63047   3
  -9  -4   0 -0.4422 1.03407   1
  -9  -4   0 -1.3844 1.57623   7
   9   4   0 0.24442 0.87410   2
   9   4   0 0.46990 1.92605   6
   9   4   0 -3.8021 2.83759   3
 -10  -4   0 -0.9149 1.81506   7
 -10  -4   0 0.20534 1.31254   3
  10   4   0 -1.3545 1.85809   6
  10   4   0 -4.0998 2.28280   3
  10   4   0 0.40412 0.65715   2
 -11  -4   0 0.25023 2.17349   7
 -11  -4   0 0.73243 1.80958   3
  11   4   0 0.56010 0.99693   2
  11   4   0 0.94734 3.87913   3
  11   4   0 -1.9853 1.99274   6
   9  -5   0 3.61610 1.56194   1
   9  -5   0 8.66513 3.23117   7
   9  -5   0 9.02250 2.96045   3
  -9   5   0 1.29332 1.48249   7
  -9   5   0 2.36342 0.90923   4
  -9   5   0 2.15817 1.39840   1
   8  -5   0 21.9697 3.70228   3
   8  -5   0 15.0337 2.59450   1
   8  -5   0 19.8653 3.27794   7
  -8   5   0 12.3549 2.19272   1
  -8   5   0 15.6396 1.60727   4
   7  -5   0 19.1880 3.57629   3
   7  -5   0 12.9028 2.27635   1
   7  -5   0 21.4302 3.58626   7
  -7   5   0 10.2897 1.38478   4
  -7   5   0 12.3365 1.33111   5
  -7   5   0 11.1161 1.97177   1
   6  -5   0 9.40218 2.76560   7
   6  -5   0 7.63111 2.30791   3
   6  -5   0 7.87150 1.48450   6
   6  -5   0 10.0495 2.02545   1
  -6   5   0 9.09282 1.68655   1
  -6   5   0 10.2659 1.28080   4
  -6   5   0 7.54072 1.02738   5
   5  -5   0 3.25399 0.92981   6
   5  -5   0 3.86774 1.99485   7
   5  -5   0 3.51653 1.56362   3
   5  -5   0 3.69983 1.27800   1
  -5   5   0 3.55691 1.03677   1
  -5   5   0 2.49270 0.75447   4
  -5   5   0 3.35251 0.70189   5
  -5   5   0 3.40880 0.54306   2
   4  -5   0 6.27996 0.89295   6
   4  -5   0 6.08158 1.55856   3
   4  -5   0 5.08337 1.27293   1
   4  -5   0 5.74417 1.99379   7
  -4   5   0 5.66980 0.79185   5
  -4   5   0 5.89594 0.89625   4
  -4   5   0 7.32766 0.64026   2
   3  -5   0 140.551 2.43082   6
   3  -5   0 145.146 4.67120   1
   3  -5   0 145.599 5.72352   7
   3  -5   0 142.655 3.43024   4
   3  -5   0 146.359 4.92023   3
  -3   5   0 144.815 3.36581   4
  -3   5   0 140.230 2.41944   6
  -3   5   0 138.833 2.31742   6
  -3   5   0 140.909 3.30287   5
  -3   5   0 144.962 2.62459   2
   2  -5   0 472.261 10.6168   7
   2  -5   0 490.715 9.59595   3
   2  -5   0 474.275 7.59260   4
   2  -5   0 483.817 9.16468   1
  -2   5   0 494.867 6.79812   2
  -2   5   0 474.191 7.58428   5
  -2   5   0 494.744 7.56465   4
   1  -5   0 186.159 3.71991   4
   1  -5   0 183.366 5.92588   7
   1  -5   0 180.260 4.75186   1
   1  -5   0 187.237 5.17807   3
  -1   5   0 191.646 3.66483   4
  -1   5   0 189.611 3.32410   2
  -1   5   0 182.101 3.77234   5
   0  -5   0 12.2320 0.62603   6
   0  -5   0 12.8472 2.10144   3
   0  -5   0 13.1997 2.06905   7
   0  -5   0 14.9511 1.56054   1
   0  -5   0 11.8750 0.64073   6
   0  -5   0 12.1428 0.86627   4
   0   5   0 11.5738 0.74355   6
   0   5   0 12.1701 0.79843   4
   0   5   0 12.1434 0.94419   5
   0   5   0 12.7142 0.82295   2
  -1  -5   0 356.213 6.99411   1
  -1  -5   0 362.964 8.12978   3
  -1  -5   0 371.384 5.59634   4
  -1  -5   0 349.790 8.86851   7
   1   5   0 365.224 6.05067   5
   1   5   0 365.487 5.48796   4
   1   5   0 375.570 6.15839   6
   1   5   0 366.790 5.80774   2
  -2  -5   0 5.33846 2.20712   7
  -2  -5   0 4.22394 1.08501   1
  -2  -5   0 4.37544 1.41037   3
   2   5   0 3.40804 0.65223   2
   2   5   0 4.65321 0.48933   4
   2   5   0 4.65057 0.91248   6
   2   5   0 4.95113 0.72897   5
  -3  -5   0 126.061 4.73674   3
  -3  -5   0 115.158 3.62251   1
  -3  -5   0 119.885 5.35428   7
   3   5   0 123.061 3.03269   2
   3   5   0 119.178 3.88095   6
   3   5   0 120.768 2.11610   4
   3   5   0 123.318 2.93745   5
  -4  -5   0 54.2959 2.69289   1
  -4  -5   0 52.5728 3.33850   3
  -4  -5   0 53.4159 3.59268   7
   4   5   0 50.4118 0.98073   4
   4   5   0 52.0443 1.86680   5
   4   5   0 53.2912 2.04376   2
   4   5   0 54.6132 2.92096   6
  -5  -5   0 10.9375 1.57268   1
  -5  -5   0 12.0368 2.45490   7
  -5  -5   0 9.41127 2.03285   3
   5   5   0 7.80333 1.04333   2
   5   5   0 10.9503 0.97458   5
   5   5   0 10.8160 1.89734   6
  -6  -5   0 9.45816 2.22457   3
  -6  -5   0 12.3198 2.79203   7
  -6  -5   0 9.61998 1.75342   1
   6   5   0 10.0289 0.99483   5
   6   5   0 9.84668 1.27756   2
   6   5   0 13.1365 2.30614   6
  -7  -5   0 3.96830 2.18974   7
  -7  -5   0 3.51794 1.89595   3
  -7  -5   0 5.27196 1.43195   1
   7   5   0 4.38743 1.08842   2
   7   5   0 3.20684 0.73190   5
   7   5   0 4.89335 2.04161   6
  -8  -5   0 29.6897 3.82766   7
  -8  -5   0 29.4759 2.68338   1
  -8  -5   0 26.5107 3.18901   3
   8   5   0 30.7594 2.08617   2
   8   5   0 29.5597 3.54224   6
  -9  -5   0 5.34295 2.23253   7
  -9  -5   0 8.66847 2.63335   3
   9   5   0 10.7293 1.59693   2
   9   5   0 9.10583 2.79282   6
 -10  -5   0 0.49215 1.48410   3
 -10  -5   0 -0.0045 1.63451   7
  10   5   0 1.03363 1.03683   2
  10   5   0 -0.9249 1.99336   6
 -11  -5   0 -0.7107 1.80616   3
 -11  -5   0 -0.0055 1.82872   7
  11   5   0 1.62376 1.06435   2
  11   5   0 -0.2080 1.79401   6
   9  -6   0 3.43637 1.50459   1
   9  -6   0 4.33199 1.90152   7
  -9   6   0 1.58428 0.84056   4
   8  -6   0 4.98406 2.46287   7
   8  -6   0 3.23963 1.61118   1
  -8   6   0 0.60373 1.16350   1
  -8   6   0 1.84550 0.91136   4
   7  -6   0 1.53045 1.59645   7
   7  -6   0 0.42682 1.27368   1
   7  -6   0 2.82040 1.93956   3
  -7   6   0 -1.2667 0.87754   1
  -7   6   0 -0.5713 0.58979   5
  -7   6   0 -0.2460 0.69896   4
   6  -6   0 0.34348 1.68707   7
   6  -6   0 -0.4085 0.87818   1
   6  -6   0 0.62252 1.75668   3
  -6   6   0 -0.2687 0.58283   5
  -6   6   0 -0.5380 0.50107   4
  -6   6   0 -1.1826 0.63120   1
   5  -6   0 22.0493 3.44772   7
   5  -6   0 24.0429 2.90855   3
   5  -6   0 21.4445 2.66711   1
  -5   6   0 22.6362 1.52803   5
  -5   6   0 22.7543 1.65357   4
   4  -6   0 130.730 5.30510   3
   4  -6   0 124.913 4.77479   1
   4  -6   0 131.598 6.21489   7
  -4   6   0 129.828 2.59746   2
  -4   6   0 126.901 3.41184   5
  -4   6   0 126.049 3.46082   4
   3  -6   0 7.81496 1.64136   1
   3  -6   0 7.71189 2.32572   7
   3  -6   0 7.48183 1.71052   3
  -3   6   0 8.34929 1.00598   5
  -3   6   0 6.42185 0.67884   2
  -3   6   0 7.49268 0.97131   4
   2  -6   0 33.1447 2.52763   3
   2  -6   0 31.3217 3.24861   7
   2  -6   0 34.4832 2.48220   1
  -2   6   0 30.1654 1.52269   5
  -2   6   0 29.5956 1.45725   4
  -2   6   0 32.4407 1.25893   2
   1  -6   0 0.03073 0.95957   1
   1  -6   0 -0.1062 0.44462   4
   1  -6   0 1.39891 1.26440   3
   1  -6   0 0.92575 1.33763   7
  -1   6   0 0.82558 0.45022   5
  -1   6   0 1.20788 0.50538   4
  -1   6   0 0.70791 0.45654   2
   0  -6   0 23.3145 1.25880   4
   0  -6   0 23.3907 2.01914   1
   0  -6   0 22.9267 0.87461   6
   0  -6   0 25.9847 3.28004   7
   0  -6   0 23.6464 2.69522   3
   0  -6   0 22.6207 0.86440   6
   0   6   0 22.7346 1.19567   4
   0   6   0 24.0343 1.33431   5
   0   6   0 23.2221 1.19246   2
  -1  -6   0 15.3927 1.78826   1
  -1  -6   0 22.8228 3.40942   7
  -1  -6   0 17.7364 2.54309   3
   1   6   0 17.9639 1.26838   6
   1   6   0 18.6378 0.99284   4
   1   6   0 17.6105 1.11240   2
   1   6   0 19.4798 1.26388   5
  -2  -6   0 3.47257 1.99359   7
  -2  -6   0 3.78625 1.81035   3
  -2  -6   0 3.51088 1.14556   1
   2   6   0 3.94581 0.68926   2
   2   6   0 3.87300 0.99214   6
   2   6   0 2.68433 0.68630   5
   2   6   0 2.67489 0.50060   4
  -3  -6   0 15.1949 2.93309   7
  -3  -6   0 15.6098 1.88493   1
  -3  -6   0 13.8328 2.36813   3
   3   6   0 14.8544 1.24208   2
   3   6   0 12.9418 1.13990   5
   3   6   0 14.4382 0.73186   4
   3   6   0 11.4429 1.71935   6
  -4  -6   0 15.9594 1.97336   1
  -4  -6   0 15.1117 3.24412   7
  -4  -6   0 14.5801 2.47959   3
   4   6   0 15.5950 1.34128   2
   4   6   0 15.6267 1.22387   5
   4   6   0 15.1601 0.62516   4
   4   6   0 16.8715 2.14469   6
  -5  -6   0 10.1667 1.83307   1
  -5  -6   0 13.2767 3.13464   7
  -5  -6   0 8.19173 2.15782   3
   5   6   0 9.29284 1.10068   5
   5   6   0 9.81774 1.20213   2
   5   6   0 9.55683 1.97311   6
  -6  -6   0 93.6737 5.15855   3
  -6  -6   0 95.0047 3.93688   1
  -6  -6   0 87.0706 5.38462   7
   6   6   0 88.9652 3.09463   2
   6   6   0 96.8783 4.80329   6
   6   6   0 93.3619 2.90882   5
  -7  -6   0 11.8435 2.89702   7
  -7  -6   0 8.11188 1.87172   1
  -7  -6   0 10.6021 2.62590   3
   7   6   0 9.54797 1.45360   2
   7   6   0 8.30894 2.35957   6
   7   6   0 7.94700 1.09703   5
  -8  -6   0 1.93718 1.87796   3
  -8  -6   0 -0.6501 2.19727   7
   8   6   0 1.65251 0.82387   2
   8   6   0 1.99713 1.98813   6
  -9  -6   0 -0.5000 1.72907   7
  -9  -6   0 -0.8984 1.57167   3
   9   6   0 -0.2519 0.93652   2
   9   6   0 -1.4045 1.92294   6
 -10  -6   0 -0.0560 1.45764   3
 -10  -6   0 -3.1496 2.36648   7
  10   6   0 0.12499 0.96283   2
  10   6   0 -2.4999 1.81333   6
 -11  -6   0 -2.0418 1.71418   3
  11   6   0 -4.6048 2.01892   6
  11   6   0 0.39261 1.09256   2
   8  -7   0 12.8212 3.09884   7
   7  -7   0 2.63026 1.61079   1
   7  -7   0 5.98671 2.26617   7
  -7   7   0 2.51443 1.45854   1
  -7   7   0 2.68792 0.91836   5
  -7   7   0 3.14893 0.99516   4
   6  -7   0 9.79507 2.48436   3
   6  -7   0 7.97119 2.36238   7
   6  -7   0 8.42496 1.92250   1
  -6   7   0 6.75765 1.24180   4
  -6   7   0 7.19628 1.69968   1
  -6   7   0 8.23661 1.29027   5
   5  -7   0 25.7605 2.97207   3
   5  -7   0 21.2612 2.77766   1
   5  -7   0 25.0923 3.61527   7
  -5   7   0 20.7293 1.73229   4
  -5   7   0 21.3460 1.69351   5
   4  -7   0 52.3380 3.69152   3
   4  -7   0 48.1431 4.09701   7
   4  -7   0 49.2645 3.51801   1
  -4   7   0 52.8343 2.35632   5
  -4   7   0 49.1602 2.23936   4
   3  -7   0 1.45781 1.41255   1
   3  -7   0 1.39268 2.12838   7
   3  -7   0 3.08708 1.36490   3
  -3   7   0 1.48067 0.55332   2
  -3   7   0 1.53348 0.62575   4
  -3   7   0 1.59019 0.79470   5
   2  -7   0 35.9451 2.99536   3
   2  -7   0 36.6674 2.85243   1
   2  -7   0 35.4787 3.80578   7
  -2   7   0 33.5580 1.76847   4
  -2   7   0 35.7412 1.42674   2
  -2   7   0 35.0893 1.79427   5
   1  -7   0 -0.2441 2.00592   7
   1  -7   0 -0.7978 1.25651   3
   1  -7   0 -1.0858 1.00335   1
  -1   7   0 0.01430 0.42233   5
  -1   7   0 -0.1876 0.42023   4
  -1   7   0 0.06434 0.40949   2
   0  -7   0 -0.0299 2.20264   7
   0  -7   0 0.34069 1.66969   3
   0  -7   0 0.15288 1.13752   1
   0   7   0 0.00805 0.39844   4
   0   7   0 0.42011 0.49201   2
   0   7   0 0.29254 0.58744   5
  -1  -7   0 32.5110 3.58554   7
  -1  -7   0 30.5349 1.38211   6
  -1  -7   0 31.4796 3.38268   3
  -1  -7   0 30.2358 2.47548   1
   1   7   0 30.0786 1.54409   2
   1   7   0 30.8141 1.71954   5
   1   7   0 30.0839 1.37948   4
   1   7   0 28.8950 1.67051   6
  -2  -7   0 12.5707 2.86445   3
  -2  -7   0 14.0405 3.08060   7
  -2  -7   0 13.4795 1.97556   1
   2   7   0 11.9072 0.89224   4
   2   7   0 12.3018 1.50653   6
   2   7   0 11.7636 1.20603   5
   2   7   0 12.1789 1.20585   2
  -3  -7   0 1.37000 2.08192   3
  -3  -7   0 3.23562 2.95112   7
  -3  -7   0 1.12728 1.21039   1
   3   7   0 1.49323 0.74892   2
   3   7   0 1.35284 0.40700   4
   3   7   0 2.19741 0.75874   5
   3   7   0 2.13563 1.18799   6
  -4  -7   0 0.70201 1.75086   3
  -4  -7   0 1.00147 1.29145   1
  -4  -7   0 2.60736 2.99801   7
   4   7   0 0.59145 1.17176   6
   4   7   0 -0.4704 0.64220   2
   4   7   0 1.49305 0.71443   5
  -5  -7   0 3.39647 1.49098   1
  -5  -7   0 5.18877 2.17784   3
  -5  -7   0 1.27890 2.89192   7
   5   7   0 3.80163 0.92666   5
   5   7   0 4.45340 0.98001   2
   5   7   0 3.10672 1.72773   6
  -6  -7   0 5.35245 2.20701   3
  -6  -7   0 5.68428 1.82033   1
  -6  -7   0 5.66389 2.66692   7
   6   7   0 5.72522 1.13028   5
   6   7   0 5.99414 1.26265   2
   6   7   0 5.23596 1.90089   6
  -7  -7   0 1.41446 2.16067   7
  -7  -7   0 -1.6637 1.29603   1
  -7  -7   0 0.71894 1.83710   3
   7   7   0 -0.3711 1.67829   6
   7   7   0 0.81862 0.78704   5
   7   7   0 0.75210 0.70880   2
  -8  -7   0 1.03322 1.94802   3
  -8  -7   0 -3.1199 2.55193   7
   8   7   0 0.15529 0.95785   2
   8   7   0 0.78521 1.44895   6
  -9  -7   0 -0.0573 1.96154   3
  -9  -7   0 -1.5118 2.81540   7
   9   7   0 -1.1562 0.89645   2
   9   7   0 0.10765 2.01314   6
 -10  -7   0 -2.2012 1.75196   3
 -10  -7   0 -0.8654 2.25488   7
  10   7   0 -1.8400 2.05726   6
  10   7   0 -0.4045 1.02425   2
   7  -8   0 7.85891 2.47736   7
   6  -8   0 4.21243 2.11536   7
   6  -8   0 1.26819 1.43973   1
   5  -8   0 1.85660 1.47904   1
   5  -8   0 2.70625 2.10036   7
  -5   8   0 0.84887 0.82099   4
  -5   8   0 0.18136 0.57369   5
   4  -8   0 32.1170 2.87792   1
   4  -8   0 44.5209 3.57381   3
   4  -8   0 36.7620 3.83046   7
  -4   8   0 37.7122 2.19764   5
  -4   8   0 37.4906 2.19667   4
   3  -8   0 1.40562 1.33110   3
   3  -8   0 0.10876 1.37402   1
   3  -8   0 -0.1726 2.07870   7
  -3   8   0 -0.8182 0.62130   4
  -3   8   0 0.02077 0.74397   5
  -3   8   0 -0.3129 0.44506   2
   2  -8   0 4.96541 1.53137   1
   2  -8   0 6.06506 2.66609   7
   2  -8   0 4.62314 1.64320   3
  -2   8   0 3.83495 0.85217   4
  -2   8   0 4.79997 0.99747   5
   1  -8   0 155.320 5.95853   3
   1  -8   0 151.028 7.24925   7
   1  -8   0 156.900 5.58261   1
  -1   8   0 161.245 3.98817   4
  -1   8   0 162.317 3.65509   2
  -1   8   0 151.651 4.22302   5
   0  -8   0 0.61722 1.98287   7
   0  -8   0 -0.3294 1.28042   1
   0  -8   0 0.73800 1.78452   3
   0   8   0 0.49211 0.54086   5
   0   8   0 1.29554 0.64491   2
   0   8   0 0.13339 0.48632   4
  -1  -8   0 24.1498 3.49448   3
  -1  -8   0 25.1167 2.63616   1
  -1  -8   0 27.9189 4.50173   7
   1   8   0 23.3468 1.75119   5
   1   8   0 22.8538 1.42062   4
   1   8   0 22.0599 1.53841   2
  -2  -8   0 13.5997 2.12244   1
  -2  -8   0 22.5897 4.36873   7
  -2  -8   0 16.6933 3.41360   3
   2   8   0 19.8773 1.20426   4
   2   8   0 17.6701 1.53170   2
   2   8   0 18.3682 2.10452   6
   2   8   0 18.0757 1.59167   5
  -3  -8   0 57.1114 6.09126   7
  -3  -8   0 60.1057 5.23533   3
  -3  -8   0 65.3998 3.59683   1
   3   8   0 63.4890 1.95570   4
   3   8   0 64.0495 2.52622   2
   3   8   0 66.0922 3.23157   6
   3   8   0 67.0703 2.71069   5
  -4  -8   0 19.1494 2.47693   1
  -4  -8   0 18.1903 3.88146   7
  -4  -8   0 23.3237 3.82982   3
   4   8   0 23.4870 1.81172   2
   4   8   0 26.6285 1.82866   5
   4   8   0 21.3758 2.35514   6
  -5  -8   0 -1.4983 1.77495   3
  -5  -8   0 -0.8793 2.30645   7
  -5  -8   0 -0.2055 1.47114   1
   5   8   0 -0.5543 0.67404   5
   5   8   0 0.86050 1.37955   6
   5   8   0 -0.1875 0.57674   2
  -6  -8   0 49.2840 4.80751   3
  -6  -8   0 47.7292 3.55014   1
  -6  -8   0 42.2460 5.87121   7
   6   8   0 52.3977 3.92301   6
   6   8   0 56.1193 2.78422   2
   6   8   0 53.7922 2.51091   5
  -7  -8   0 -5.3377 2.91815   7
  -7  -8   0 -0.2071 2.03145   3
   7   8   0 0.65057 0.72598   5
   7   8   0 0.15296 1.67612   6
   7   8   0 1.70557 1.07395   2
  -8  -8   0 -2.8809 2.38185   7
  -8  -8   0 -1.7013 1.81577   3
   8   8   0 -0.2942 1.85986   6
   8   8   0 0.54405 0.81393   2
  -9  -8   0 -1.9788 2.05648   3
   9   8   0 -0.4485 0.99212   2
   9   8   0 -1.2099 1.87836   6
   7  -9   0 3.31155 1.72613   1
  -7   9   0 0.06803 1.33905   1
  -7   9   0 -0.1558 0.74734   5
  -7   9   0 -0.2656 0.81394   4
   6  -9   0 5.89565 2.26434   7
   6  -9   0 5.69179 1.94841   1
  -6   9   0 3.93275 1.19673   4
  -6   9   0 3.11683 1.04505   5
  -6   9   0 3.43092 1.67136   1
   5  -9   0 9.79626 2.25358   1
   5  -9   0 11.7989 3.13119   7
  -5   9   0 8.68773 1.46212   5
  -5   9   0 10.1504 1.51763   4
   4  -9   0 1.10651 1.34210   1
   4  -9   0 2.19578 2.22856   7
  -4   9   0 -0.4402 0.72145   5
  -4   9   0 -0.2460 0.76066   4
   3  -9   0 17.2112 3.52211   7
   3  -9   0 11.0727 2.22813   1
  -3   9   0 12.3736 1.66875   5
  -3   9   0 12.3856 1.58297   4
   2  -9   0 4.44135 2.57589   7
   2  -9   0 3.36091 1.60062   1
   2  -9   0 7.04329 1.76882   3
  -2   9   0 3.21010 1.07754   5
  -2   9   0 2.97735 1.01955   4
  -2   9   0 2.72819 0.69705   2
   1  -9   0 2.70432 1.38616   3
   1  -9   0 1.16721 1.38236   1
   1  -9   0 -0.7280 1.59229   7
  -1   9   0 -0.5019 0.52563   2
  -1   9   0 0.65384 0.79448   4
  -1   9   0 -0.7772 0.76548   5
   0  -9   0 3.30841 2.73407   7
   0  -9   0 5.15742 1.70371   1
   0  -9   0 4.04907 1.83103   3
   0   9   0 2.52536 0.84424   4
   0   9   0 0.97859 0.97026   5
   0   9   0 2.39232 0.83887   2
  -1  -9   0 8.29654 1.91404   1
  -1  -9   0 4.92360 2.96614   7
  -1  -9   0 5.69781 2.34785   3
   1   9   0 7.04219 1.01318   4
   1   9   0 6.19714 1.13324   2
   1   9   0 7.10492 1.33869   5
  -2  -9   0 32.7237 3.09657   1
  -2  -9   0 28.0011 4.05163   3
  -2  -9   0 33.8765 4.35426   7
   2   9   0 32.2284 1.59426   4
   2   9   0 33.5322 2.03154   2
   2   9   0 32.5015 2.14074   5
  -3  -9   0 4.38392 3.60394   7
  -3  -9   0 2.95232 3.02520   3
  -3  -9   0 6.89517 1.80056   1
   3   9   0 7.01358 1.31075   5
   3   9   0 7.10129 1.18125   2
  -4  -9   0 0.03656 1.30820   1
  -4  -9   0 -3.5678 2.22202   3
  -4  -9   0 -4.3490 2.25738   7
   4   9   0 0.14064 0.60926   2
   4   9   0 -0.1247 0.76995   5
  -5  -9   0 3.59758 1.66140   1
  -5  -9   0 -1.1397 3.70111   7
  -5  -9   0 3.48616 2.74379   3
   5   9   0 3.92735 0.98819   5
   5   9   0 5.28810 1.24886   2
   5   9   0 2.03423 1.53842   6
  -6  -9   0 -2.9058 3.73388   7
  -6  -9   0 -1.3216 2.66487   3
   6   9   0 2.24731 0.96094   5
   6   9   0 2.70110 1.17006   2
   6   9   0 1.32273 1.65147   6
  -7  -9   0 -5.6684 2.59528   7
  -7  -9   0 -2.4903 2.24357   3
   7   9   0 1.73473 1.91765   6
   7   9   0 1.49127 1.66579   5
   7   9   0 1.92524 1.09708   2
  -8  -9   0 -2.2864 2.43037   3
   8   9   0 0.64672 1.96110   6
   8   9   0 1.18812 0.89191   2
  -9  -9   0 -3.3968 2.23031   3
   9   9   0 -0.8392 2.00824   6
   7 -10   0 3.98048 1.93857   1
  -7  10   0 0.11334 1.14380   1
  -7  10   0 0.90096 1.02492   4
   6 -10   0 7.76175 2.16056   1
  -6  10   0 5.53980 2.02389   1
  -6  10   0 7.14145 1.51363   4
  -6  10   0 7.62092 1.47740   5
   5 -10   0 6.08450 2.66625   7
   5 -10   0 5.53220 1.92431   1
  -5  10   0 3.07029 1.18129   5
  -5  10   0 3.71197 1.17761   4
   4 -10   0 4.04033 2.37156   7
   4 -10   0 2.96314 1.56455   1
  -4  10   0 0.56323 0.87042   4
  -4  10   0 -0.9436 0.76440   5
   3 -10   0 0.78592 1.38500   1
   3 -10   0 3.33316 2.45986   7
  -3  10   0 0.72837 0.83264   4
  -3  10   0 -0.1767 0.87319   5
   2 -10   0 4.39100 1.75325   1
   2 -10   0 5.30312 2.63561   7
  -2  10   0 1.54510 1.03007   5
  -2  10   0 1.62536 0.88537   4
   1 -10   0 10.6197 2.97737   7
   1 -10   0 13.0254 2.34781   1
  -1  10   0 8.59407 1.34721   4
  -1  10   0 11.2028 1.28716   2
  -1  10   0 8.22736 1.42180   5
   0 -10   0 5.90010 1.85329   1
   0 -10   0 3.20146 2.22142   7
   0  10   0 5.44671 1.32277   5
   0  10   0 5.33474 1.04935   4
   0  10   0 5.71130 1.06015   2
  -1 -10   0 8.31582 3.00397   7
  -1 -10   0 8.88103 2.06041   1
   1  10   0 8.66190 1.18194   4
   1  10   0 8.10556 1.26252   2
   1  10   0 9.67128 1.61288   5
  -2 -10   0 -1.3381 3.14628   7
  -2 -10   0 1.32521 1.38438   1
   2  10   0 0.13014 0.57682   2
   2  10   0 0.36750 0.68737   5
  -3 -10   0 0.90632 1.32575   1
  -3 -10   0 0.15329 2.63207   7
  -3 -10   0 -0.9714 2.72547   3
   3  10   0 1.92603 1.02493   5
   3  10   0 0.69376 0.65497   2
  -4 -10   0 0.44460 1.49894   1
  -4 -10   0 -3.3862 2.46352   7
   4  10   0 -0.0598 0.80055   2
   4  10   0 0.67964 0.90342   5
   5  10   0 0.52816 0.88916   5
   5  10   0 0.43049 0.69826   2
   6  10   0 0.14427 0.83732   5
   6  10   0 1.06805 0.85023   2
  -7 -10   0 -5.0112 3.45074   7
  -7 -10   0 -4.9169 2.75893   3
   7  10   0 2.29685 1.06487   2
  -8 -10   0 -5.3994 2.78857   3
   5 -11   0 5.93615 2.44372   7
   5 -11   0 1.52264 1.23991   1
  -5  11   0 2.95154 1.21882   5
  -5  11   0 1.21795 0.86567   4
   4 -11   0 5.17818 1.83480   1
   4 -11   0 4.65404 2.48553   7
  -4  11   0 1.57220 1.06500   5
  -4  11   0 1.83480 1.04001   4
   3 -11   0 1.65099 1.37452   1
   3 -11   0 2.14298 1.82600   7
  -3  11   0 -0.2437 0.96860   5
  -3  11   0 -0.0556 0.77254   4
   2 -11   0 2.57475 1.90962   7
   2 -11   0 1.62356 1.42184   1
  -2  11   0 0.97625 0.87731   4
  -2  11   0 0.21929 0.96420   5
   1 -11   0 1.99034 1.38658   1
   1 -11   0 4.39445 2.87946   7
  -1  11   0 0.63536 0.78789   4
  -1  11   0 -0.0632 0.96973   5
   0 -11   0 0.39851 1.23397   1
   0 -11   0 1.70942 2.87767   7
   0  11   0 1.45337 0.80958   2
   0  11   0 1.09483 0.73950   4
   0  11   0 0.43412 0.98128   5
  -1 -11   0 3.88702 1.62587   1
  -1 -11   0 2.39525 2.40699   7
   1  11   0 1.64155 0.92574   5
   1  11   0 2.91297 0.89593   4
   1  11   0 2.01502 0.91067   2
  -2 -11   0 3.04591 1.69788   1
  -2 -11   0 -0.2456 3.36238   7
   2  11   0 2.61580 1.01730   2
   2  11   0 1.99299 1.13301   5
  -3 -11   0 3.24577 1.55757   1
  -3 -11   0 -2.0288 3.62620   7
   3  11   0 1.71351 0.95793   2
   3  11   0 0.10276 0.99346   5
  -4 -11   0 -2.1913 4.15341   7
   4  11   0 4.17392 1.23564   2
   4  11   0 4.29654 1.33837   5
  -5 -11   0 -1.4746 3.46152   7
   5  11   0 3.15354 1.29988   5
   5  11   0 4.66521 1.38170   2
   6  11   0 1.74254 1.09719   5
   6  11   0 0.87539 1.14335   2
  -4  12   0 0.20160 1.05869   5
  -4  12   0 0.12557 1.05120   4
   3 -12   0 3.41112 1.60548   1
   3 -12   0 5.10946 2.75970   7
  -3  12   0 0.87733 0.98892   4
  -3  12   0 1.24472 1.15064   5
   2 -12   0 2.28866 1.33176   1
   2 -12   0 3.73714 2.25769   7
  -2  12   0 -1.0309 0.87475   5
  -2  12   0 0.07812 0.86779   4
   1 -12   0 2.98708 2.78578   7
   1 -12   0 2.05057 1.47433   1
  -1  12   0 -0.2298 0.98935   5
  -1  12   0 0.48976 0.86655   4
   0 -12   0 -0.4381 2.06190   7
   0 -12   0 2.97944 1.45670   1
   0  12   0 0.37132 1.09874   5
   0  12   0 0.65322 0.74859   4
  -1 -12   0 1.98645 1.41430   1
  -1 -12   0 -1.0647 3.10363   7
   1  12   0 -0.0511 0.71917   2
   1  12   0 0.01679 1.02161   5
  -2 -12   0 -1.6070 3.46986   7
  -2 -12   0 3.33373 1.54776   1
   2  12   0 0.66551 1.15605   5
   2  12   0 2.33906 1.06103   2
  -3 -12   0 -6.3795 3.63050   7
   3  12   0 -0.4141 1.04079   5
   3  12   0 -0.0502 0.80090   2
  -4 -12   0 -5.9170 2.73473   7
   4  12   0 2.87686 0.99706   2
   4  12   0 2.07519 1.20084   5
   5  12   0 0.91479 1.07158   5
   4  12  -1 1.44288 1.22803   5
   4  12  -1 0.13519 0.94621   2
   3  12  -1 5.10184 1.58414   5
   3  12  -1 2.25060 1.05795   2
  -3 -12   1 -1.1655 3.16005   7
   2  12  -1 3.37895 1.18232   5
   2  12  -1 5.22144 1.21721   2
  -2 -12   1 -0.5923 3.59254   7
   1  12  -1 0.26385 0.85280   5
  -1 -12   1 0.94332 1.32833   1
  -1 -12   1 0.21397 3.12016   7
   0  12  -1 1.98852 1.18815   5
   0 -12   1 5.07209 1.66416   1
   0 -12   1 1.99817 2.48007   7
  -1  12  -1 0.66915 0.89266   5
  -1  12  -1 -0.0015 0.77331   4
   1 -12   1 3.73882 1.48522   1
   1 -12   1 2.62594 2.84315   7
  -2  12  -1 1.11955 0.91748   4
  -2  12  -1 1.79068 1.27408   5
   2 -12   1 5.61815 3.04307   7
   2 -12   1 3.92188 1.45904   1
  -3  12  -1 0.77872 0.91617   4
  -3  12  -1 -0.0874 0.98216   5
   3 -12   1 2.96196 1.30322   1
   3 -12   1 1.79248 2.47835   7
   6  11  -1 -0.6733 0.87519   5
   6  11  -1 -1.2975 0.85069   2
   5  11  -1 -0.4060 0.93918   2
   5  11  -1 -0.1302 0.92515   5
   4  11  -1 4.52804 1.23845   5
   4  11  -1 7.32086 1.50344   2
  -4 -11   1 -1.2928 3.19368   7
   3  11  -1 6.58574 1.59375   5
   3  11  -1 7.68789 1.43321   2
  -3 -11   1 0.56998 3.88936   7
   2  11  -1 -0.2177 0.71129   5
   2  11  -1 0.95807 0.87720   2
  -2 -11   1 -4.0415 3.05340   7
  -2 -11   1 1.70640 1.22378   1
   1  11  -1 1.19862 0.88849   5
   1  11  -1 3.78722 0.95480   2
  -1 -11   1 4.78376 1.57185   1
  -1 -11   1 2.60784 2.50067   7
   0  11  -1 3.93993 1.04919   4
   0  11  -1 2.41523 0.99525   5
   0 -11   1 3.44484 1.54471   1
   0 -11   1 2.38658 2.89188   7
  -1  11  -1 0.17582 0.97628   5
  -1  11  -1 0.88019 0.79274   4
   1 -11   1 2.46837 1.58139   1
   1 -11   1 2.37874 2.27094   7
  -2  11  -1 7.24295 1.42545   5
  -2  11  -1 6.66225 1.29237   4
   2 -11   1 9.28805 2.07946   1
   2 -11   1 11.8652 3.51925   7
  -3  11  -1 -0.3995 0.90475   5
  -3  11  -1 1.05260 0.91294   4
   3 -11   1 5.04621 2.66176   7
   3 -11   1 4.45617 1.55430   1
  -4  11  -1 1.61428 1.03305   4
  -4  11  -1 0.54785 0.99226   5
   4 -11   1 2.43036 1.55249   1
   4 -11   1 7.67987 2.71995   7
  -5  11  -1 -0.7326 0.60832   5
  -5  11  -1 0.08238 0.89038   4
  -5  11  -1 -1.0592 1.24106   1
   5 -11   1 5.96901 2.42230   7
   5 -11   1 3.33483 1.57824   1
   7  10  -1 3.08893 1.31745   2
   6  10  -1 -0.7239 0.87692   2
   6  10  -1 2.11874 1.09666   5
   5  10  -1 3.93891 1.26245   2
   5  10  -1 2.70301 1.15891   5
  -5 -10   1 -4.6866 3.10003   3
  -5 -10   1 -6.7757 4.16567   7
   4  10  -1 0.07400 0.67534   2
   4  10  -1 -1.0768 0.77911   5
  -4 -10   1 -4.9738 3.69349   7
   3  10  -1 2.88330 1.19008   5
   3  10  -1 3.75635 1.07890   2
  -3 -10   1 -2.0981 2.84578   3
  -3 -10   1 3.07694 3.81147   7
  -3 -10   1 4.91582 1.69501   1
   2  10  -1 0.67398 0.80787   2
   2  10  -1 0.26868 0.68454   5
  -2 -10   1 2.16070 1.49732   1
  -2 -10   1 -1.8074 3.15888   7
  -2 -10   1 -2.5241 2.37839   3
   1  10  -1 2.65502 0.87571   2
   1  10  -1 2.93984 1.12505   5
   1  10  -1 4.90080 0.98440   4
  -1 -10   1 3.01153 2.51331   7
  -1 -10   1 4.08776 1.52682   1
  -1 -10   1 0.05629 2.11873   3
   0  10  -1 0.90831 0.73171   2
   0  10  -1 0.56404 0.69986   4
   0  10  -1 0.97394 0.98974   5
   0 -10   1 2.37150 3.52270   3
   0 -10   1 0.75708 1.25121   1
   0 -10   1 1.74142 2.07270   7
  -1  10  -1 4.92955 1.15178   5
  -1  10  -1 3.79461 0.99574   4
   1 -10   1 4.53323 2.38739   7
   1 -10   1 3.42145 1.56464   1
  -2  10  -1 0.11356 0.73749   4
  -2  10  -1 0.87735 0.92461   5
   2 -10   1 2.35690 1.97528   7
   2 -10   1 1.07876 1.34766   1
  -3  10  -1 2.15395 0.95337   4
  -3  10  -1 -0.1121 0.86738   5
   3 -10   1 2.19172 1.88407   7
   3 -10   1 2.59986 1.45806   1
  -4  10  -1 0.50016 0.83938   4
  -4  10  -1 1.07712 0.99991   5
   4 -10   1 3.34599 1.52658   1
   4 -10   1 2.21134 1.69271   7
  -5  10  -1 -0.2443 0.59206   4
  -5  10  -1 -0.1784 0.79723   5
   5 -10   1 0.84251 1.27775   1
   5 -10   1 3.68713 2.10744   7
  -6  10  -1 1.83157 0.84123   5
  -6  10  -1 1.29690 1.09593   4
  -6  10  -1 1.12384 1.54302   1
   6 -10   1 6.98301 2.60542   7
   6 -10   1 3.18828 1.73710   1
  -7  10  -1 2.26603 1.44622   1
  -7  10  -1 4.07006 1.51189   4
  -7  10  -1 3.59805 1.23218   5
   7 -10   1 6.10352 2.25702   1
   8   9  -1 -0.1409 2.05466   6
   8   9  -1 1.81253 1.20229   2
  -8  -9   1 -3.7487 2.54568   3
   7   9  -1 -1.9355 1.72361   6
   7   9  -1 0.33645 0.83272   5
   7   9  -1 0.69054 1.04488   2
  -7  -9   1 -4.1884 2.40778   3
   6   9  -1 6.61864 2.25198   6
   6   9  -1 10.8020 1.71976   2
   6   9  -1 9.45238 1.51652   5
  -6  -9   1 1.04371 2.91679   3
  -6  -9   1 -2.1876 4.22479   7
   5   9  -1 -0.0244 0.79351   5
   5   9  -1 0.07756 0.89944   2
   5   9  -1 -3.1527 1.52618   6
  -5  -9   1 -4.5363 2.30442   3
  -5  -9   1 -3.8375 2.51243   7
   4   9  -1 45.1967 2.56337   5
   4   9  -1 47.8301 2.54443   2
  -4  -9   1 33.9951 5.09921   3
  -4  -9   1 35.7675 6.07449   7
  -4  -9   1 39.4694 3.56746   1
   3   9  -1 22.1789 1.94295   5
   3   9  -1 22.0983 1.82697   2
  -3  -9   1 17.4766 3.98886   3
  -3  -9   1 23.5004 2.47719   1
  -3  -9   1 14.1464 4.40676   7
   2   9  -1 9.03217 1.05330   4
   2   9  -1 11.0078 1.58758   5
   2   9  -1 9.18106 1.32283   2
  -2  -9   1 8.76539 1.81102   1
  -2  -9   1 7.13541 3.33975   3
  -2  -9   1 8.12642 3.63841   7
   1   9  -1 6.30943 1.08848   2
   1   9  -1 6.93860 1.02486   4
   1   9  -1 6.52444 1.20445   5
  -1  -9   1 5.15314 1.63289   1
  -1  -9   1 9.05994 3.49331   7
  -1  -9   1 5.17163 2.59862   3
   0   9  -1 5.84077 1.29215   5
   0   9  -1 5.81281 1.07211   4
   0   9  -1 6.59546 1.14634   2
   0  -9   1 6.63316 2.33084   3
   0  -9   1 8.27074 3.16244   7
   0  -9   1 6.49324 1.71306   1
  -1   9  -1 12.0313 1.41871   4
  -1   9  -1 11.3762 1.58682   5
  -1   9  -1 11.9918 1.18798   2
   1  -9   1 13.4184 3.41239   7
   1  -9   1 9.88445 1.99037   1
  -2   9  -1 4.45567 1.05609   5
  -2   9  -1 1.60191 0.87056   4
   2  -9   1 6.48422 1.93341   3
   2  -9   1 4.79958 2.54810   7
   2  -9   1 3.02321 1.58488   1
  -3   9  -1 15.4397 1.47001   4
  -3   9  -1 14.6790 1.72876   5
   3  -9   1 14.6258 2.47623   1
   3  -9   1 16.4790 3.52376   7
  -4   9  -1 6.57552 1.23914   5
  -4   9  -1 8.60938 1.42483   4
   4  -9   1 9.88915 2.73603   7
   4  -9   1 8.87589 2.06751   1
   5  -9   1 3.21532 1.93829   7
   5  -9   1 0.21766 1.26000   1
  -6   9  -1 3.60692 1.09934   5
  -6   9  -1 2.29814 1.06883   4
  -6   9  -1 1.96006 1.54643   1
   6  -9   1 3.51426 1.75233   1
   6  -9   1 3.74638 1.68594   7
  -7   9  -1 -0.5202 0.57936   4
  -7   9  -1 -0.5809 1.17980   1
  -7   9  -1 0.27697 0.78790   5
   7  -9   1 2.10093 1.45217   1
   9   8  -1 2.06935 2.33736   6
   9   8  -1 4.31867 1.42030   2
  -9  -8   1 1.61074 2.81943   3
  -9  -8   1 -1.5714 3.07081   7
   8   8  -1 0.65365 2.02560   6
   8   8  -1 -0.7675 0.95366   2
  -8  -8   1 -4.1597 2.45712   7
  -8  -8   1 -3.5940 1.92974   3
   7   8  -1 3.76359 1.04365   5
   7   8  -1 1.35444 1.99716   6
   7   8  -1 2.40469 1.13314   2
  -7  -8   1 -5.6002 3.24439   7
  -7  -8   1 1.55271 2.44680   3
   6   8  -1 19.8907 1.76199   5
   6   8  -1 15.6076 2.81279   6
   6   8  -1 20.1912 1.96538   2
  -6  -8   1 17.3215 3.70337   3
  -6  -8   1 11.5275 4.45635   7
   5   8  -1 3.89700 1.08280   5
   5   8  -1 2.97123 1.66358   6
   5   8  -1 4.32254 1.02099   2
  -5  -8   1 -0.7836 3.36953   7
  -5  -8   1 1.30317 2.40988   3
   4   8  -1 19.7614 1.72514   5
   4   8  -1 18.3018 1.52595   2
   4   8  -1 17.8374 2.62227   6
  -4  -8   1 15.4980 3.49041   3
  -4  -8   1 15.5561 4.46709   7
  -4  -8   1 16.9479 2.18438   1
   3   8  -1 0.54749 0.74412   5
   3   8  -1 0.31416 0.75621   2
   3   8  -1 -1.2203 1.12848   6
  -3  -8   1 1.38855 2.51327   7
  -3  -8   1 -1.3618 2.34526   3
  -3  -8   1 0.49930 1.33022   1
   2   8  -1 3.40952 0.91211   2
   2   8  -1 2.17970 0.76835   5
   2   8  -1 3.55150 0.62788   4
  -2  -8   1 1.69894 2.59457   3
  -2  -8   1 3.12278 2.56712   7
  -2  -8   1 3.93108 1.58705   1
   1   8  -1 1.52859 0.74939   2
   1   8  -1 3.45934 0.87705   5
   1   8  -1 3.28122 0.70577   4
  -1  -8   1 1.45944 2.88895   7
  -1  -8   1 3.21671 2.44455   3
  -1  -8   1 4.13474 1.52378   1
   0   8  -1 20.7739 1.70542   5
   0   8  -1 19.9524 1.37768   4
   0   8  -1 19.0509 1.38554   2
   0  -8   1 18.9830 3.46135   7
   0  -8   1 17.0263 2.31528   1
   0  -8   1 18.8832 3.33250   3
  -1   8  -1 0.28510 0.57321   4
  -1   8  -1 -0.2085 0.69965   5
  -1   8  -1 0.03991 0.51719   2
   1  -8   1 1.15174 1.31912   1
   1  -8   1 -0.2770 1.82394   7
   1  -8   1 -0.3757 1.72011   3
  -2   8  -1 163.427 3.51359   2
  -2   8  -1 164.976 4.21335   4
  -2   8  -1 166.390 4.47850   5
   2  -8   1 150.206 5.52123   1
   2  -8   1 150.986 7.35427   7
   2  -8   1 167.361 6.55188   3
  -3   8  -1 25.4977 1.88681   5
  -3   8  -1 23.4205 1.75418   4
   3  -8   1 25.3453 2.90404   3
   3  -8   1 28.4385 3.95840   7
   3  -8   1 23.6699 2.81530   1
  -4   8  -1 1.82000 0.93518   5
  -4   8  -1 1.46357 0.88893   4
   4  -8   1 4.47320 1.59673   3
   4  -8   1 2.71070 2.14379   7
   4  -8   1 3.05517 1.55997   1
  -5   8  -1 7.31764 1.30324   5
  -5   8  -1 7.97830 1.21803   4
   5  -8   1 11.4152 2.99500   7
   5  -8   1 9.31923 2.12916   1
  -6   8  -1 1.30396 0.82445   5
  -6   8  -1 0.38935 1.24617   1
  -6   8  -1 2.45125 0.86331   4
   6  -8   1 4.14156 2.15230   7
   6  -8   1 2.65084 1.58977   1
  -7   8  -1 1.09041 1.32687   1
   7  -8   1 1.46170 1.50296   1
   7  -8   1 5.25424 1.99351   7
  10   7  -1 -2.0803 2.15563   6
  10   7  -1 -1.0782 0.99952   2
 -10  -7   1 -4.2635 2.10737   7
 -10  -7   1 -1.6038 2.10248   3
   9   7  -1 -0.4535 1.04127   2
   9   7  -1 1.33513 2.19950   6
  -9  -7   1 -1.7879 2.05555   3
  -9  -7   1 -4.9813 2.75742   7
   8   7  -1 -0.9723 0.61147   2
   8   7  -1 -0.3418 1.85726   6
  -8  -7   1 -0.7236 1.39748   3
   7   7  -1 -0.3721 0.61485   5
   7   7  -1 0.35002 1.74894   6
   7   7  -1 -0.1635 0.87910   2
  -7  -7   1 -1.0660 1.80926   3
  -7  -7   1 -0.0330 2.21107   7
   6   7  -1 6.24762 1.29371   2
   6   7  -1 4.92123 1.98305   6
   6   7  -1 7.98932 1.23939   5
  -6  -7   1 5.93710 3.32248   7
  -6  -7   1 4.75847 2.05123   3
   5   7  -1 9.17494 1.32990   5
   5   7  -1 10.2655 2.16719   6
   5   7  -1 14.1913 1.63905   2
  -5  -7   1 13.9123 3.90297   7
  -5  -7   1 13.5377 2.07354   1
  -5  -7   1 13.8373 3.09606   3
   4   7  -1 0.38441 1.33055   6
   4   7  -1 0.01302 0.63670   5
   4   7  -1 0.18823 0.54508   2
  -4  -7   1 -0.7117 1.26468   1
  -4  -7   1 0.95102 2.03725   3
  -4  -7   1 -1.1383 3.01464   7
   3   7  -1 40.9382 2.03351   2
   3   7  -1 42.2570 1.40371   4
   3   7  -1 43.5491 2.10600   5
   3   7  -1 42.9029 2.82520   6
  -3  -7   1 42.5572 4.21809   3
  -3  -7   1 41.9095 2.70376   1
  -3  -7   1 43.5006 4.49306   7
   2   7  -1 7.57586 1.14045   5
   2   7  -1 7.27572 0.75381   4
   2   7  -1 7.12600 1.43055   6
   2   7  -1 5.59994 0.97027   2
  -2  -7   1 8.02366 1.66274   1
  -2  -7   1 6.99954 2.57050   3
  -2  -7   1 7.04492 3.25931   7
  -2  -7   1 7.13743 1.07649   6
   1   7  -1 4.86079 0.97813   5
   1   7  -1 4.69177 0.83373   2
   1   7  -1 3.88591 1.07480   6
   1   7  -1 5.08233 0.73355   4
  -1  -7   1 4.15675 1.33056   1
  -1  -7   1 5.00654 2.31165   3
  -1  -7   1 6.90460 2.41265   7
  -1  -7   1 5.30219 0.87545   6
   0   7  -1 1.76063 0.57994   2
   0   7  -1 1.48700 0.54115   4
   0   7  -1 1.75209 0.72333   5
   0  -7   1 1.94445 2.44710   7
   0  -7   1 2.04131 2.05593   3
   0  -7   1 2.62503 1.27754   1
  -1   7  -1 -0.5960 0.41618   2
  -1   7  -1 0.30027 0.48245   4
  -1   7  -1 -0.3412 0.37348   5
   1  -7   1 -0.1359 1.02305   1
   1  -7   1 -0.2479 1.43349   3
   1  -7   1 0.44709 1.60686   7
  -2   7  -1 4.66284 0.70566   2
  -2   7  -1 4.08585 0.85700   5
  -2   7  -1 5.17500 0.90159   4
   2  -7   1 5.09543 1.57589   1
   2  -7   1 6.64202 2.58924   7
   2  -7   1 5.56241 1.77314   3
  -3   7  -1 70.5180 2.69483   5
  -3   7  -1 68.4361 2.57755   4
  -3   7  -1 70.7814 1.91317   2
   3  -7   1 70.9218 4.18140   3
   3  -7   1 61.8412 4.49040   7
   3  -7   1 69.5004 3.84420   1
  -4   7  -1 34.4225 1.99237   4
  -4   7  -1 38.0061 2.04529   5
   4  -7   1 32.3376 3.58463   7
   4  -7   1 33.4843 2.79866   1
   4  -7   1 38.2325 3.41928   3
  -5   7  -1 35.8680 2.03952   5
  -5   7  -1 35.0647 2.09450   4
  -5   7  -1 34.2817 2.93032   1
   5  -7   1 42.6846 4.35041   7
   5  -7   1 37.0573 3.25006   1
   5  -7   1 40.4855 3.66458   3
  -6   7  -1 -0.5587 1.02151   1
  -6   7  -1 -0.3533 0.61566   5
  -6   7  -1 0.03599 0.69687   4
   6  -7   1 2.44038 1.53613   3
   6  -7   1 1.92864 1.48392   7
   6  -7   1 0.39771 1.24492   1
  -7   7  -1 7.38541 1.18205   5
  -7   7  -1 6.63051 1.29934   4
  -7   7  -1 6.78311 1.80734   1
   7  -7   1 10.2022 2.26685   1
   7  -7   1 9.71045 2.57201   7
   8  -7   1 5.75668 2.38113   7
   9  -7   1 17.3353 2.65097   7
  10  -7   1 41.2340 4.89803   7
  10   6  -1 1.66674 1.13182   2
  10   6  -1 -0.0211 2.24260   6
 -10  -6   1 -1.9408 2.68996   7
 -10  -6   1 1.47592 1.89418   3
   9   6  -1 2.98091 1.06045   2
   9   6  -1 2.22370 2.34719   6
  -9  -6   1 1.80303 2.18756   3
  -9  -6   1 1.92518 2.26376   7
   8   6  -1 -0.8530 1.83145   6
   8   6  -1 1.21752 1.04714   2
  -8  -6   1 2.95911 2.12736   3
  -8  -6   1 2.15443 2.06148   7
   7   6  -1 4.03169 1.17045   2
   7   6  -1 5.26496 1.05276   5
   7   6  -1 4.86682 2.12134   6
  -7  -6   1 6.75201 2.92557   7
  -7  -6   1 4.43865 2.20203   3
   6   6  -1 28.4271 1.85460   2
   6   6  -1 31.6897 3.25552   6
   6   6  -1 31.9348 1.92016   5
  -6  -6   1 27.1517 3.58036   7
  -6  -6   1 32.8453 2.71863   1
  -6  -6   1 29.7121 3.75792   3
   5   6  -1 76.8288 4.11623   6
   5   6  -1 76.5216 2.65391   5
   5   6  -1 78.0225 2.88189   2
  -5  -6   1 75.2654 3.32102   1
  -5  -6   1 75.8864 4.95374   3
  -5  -6   1 81.7550 5.66300   7
   4   6  -1 83.8554 2.74774   5
   4   6  -1 85.4230 3.91280   6
   4   6  -1 79.5442 2.76580   2
  -4  -6   1 89.1996 3.54757   1
  -4  -6   1 86.7882 5.69975   7
  -4  -6   1 85.1107 4.91429   3
   3   6  -1 81.8397 3.44507   6
   3   6  -1 82.9128 2.63235   2
   3   6  -1 80.7767 1.80640   4
   3   6  -1 75.0213 2.49349   5
  -3  -6   1 84.2514 3.35424   1
  -3  -6   1 79.5727 4.60258   3
  -3  -6   1 85.0088 5.64237   7
   2   6  -1 86.0551 2.64106   5
   2   6  -1 84.9885 3.13782   6
   2   6  -1 90.8677 2.11004   4
   2   6  -1 83.5172 2.48719   2
  -2  -6   1 88.3426 4.79019   3
  -2  -6   1 94.0219 5.62351   7
  -2  -6   1 90.8980 3.41643   1
   1   6  -1 14.9630 1.09934   5
   1   6  -1 13.5066 0.86135   4
   1   6  -1 13.7650 1.37724   6
   1   6  -1 13.8670 1.04750   2
  -1  -6   1 11.5080 1.57729   1
  -1  -6   1 14.5324 1.10719   6
  -1  -6   1 13.1640 2.65298   7
  -1  -6   1 14.5100 2.64556   3
   0   6  -1 81.4754 2.22645   4
   0   6  -1 80.6302 2.19736   2
   0   6  -1 83.3506 2.54252   5
   0  -6   1 76.5516 3.16633   1
   0  -6   1 78.7785 2.03895   6
   0  -6   1 76.3570 4.41105   7
   0  -6   1 77.1603 4.27415   3
  -1   6  -1 55.3016 2.08119   5
  -1   6  -1 58.8345 1.75019   2
  -1   6  -1 58.3187 1.96733   4
   1  -6   1 57.7779 4.18608   7
   1  -6   1 56.2520 2.71595   1
   1  -6   1 57.1554 3.54439   3
  -2   6  -1 0.91066 0.43179   2
  -2   6  -1 0.34776 0.45909   4
  -2   6  -1 0.31801 0.50394   5
   2  -6   1 0.53854 0.97916   1
   2  -6   1 0.40488 1.72533   7
   2  -6   1 -0.6024 1.22120   3
  -3   6  -1 -0.1343 0.49477   5
  -3   6  -1 0.43971 0.39709   4
  -3   6  -1 -0.0096 0.31540   2
   3  -6   1 -0.5046 1.01767   3
   3  -6   1 -0.6034 0.96882   1
   3  -6   1 0.22666 1.66463   7
  -4   6  -1 78.3512 1.76612   2
  -4   6  -1 76.2051 2.57883   5
  -4   6  -1 80.9455 2.73368   4
   4  -6   1 73.2135 4.19175   3
   4  -6   1 77.1621 3.91992   1
   4  -6   1 77.7733 4.74794   7
  -5   6  -1 17.6614 1.38926   5
  -5   6  -1 17.4660 1.90649   1
  -5   6  -1 15.9858 1.46740   4
   5  -6   1 22.0520 2.99302   3
   5  -6   1 17.2580 2.84716   7
   5  -6   1 15.2046 2.10399   1
  -6   6  -1 4.65128 0.94643   5
  -6   6  -1 2.58885 0.96615   4
  -6   6  -1 3.31468 1.42974   1
   6  -6   1 4.95112 1.69974   1
   6  -6   1 4.93647 2.26259   7
   6  -6   1 7.16530 2.28569   3
  -7   6  -1 0.32335 1.10966   1
  -7   6  -1 1.78349 0.85411   4
  -7   6  -1 1.47563 0.67325   5
   7  -6   1 0.41689 1.25405   1
   7  -6   1 1.27692 1.94659   7
   7  -6   1 2.41851 2.00393   3
  -8   6  -1 7.31699 1.77727   1
  -8   6  -1 7.94710 1.33295   4
   8  -6   1 12.7309 3.38499   7
   8  -6   1 15.4117 3.52743   3
   8  -6   1 6.84333 1.87941   1
   9  -6   1 7.84712 2.65664   7
  10  -6   1 18.8182 2.70091   7
  11   5  -1 -0.5040 2.58091   6
  11   5  -1 -0.4105 0.67138   2
 -11  -5   1 -0.7485 1.94779   3
  10   5  -1 4.41098 2.76973   6
  10   5  -1 4.65658 1.36503   2
 -10  -5   1 1.77136 2.65993   7
 -10  -5   1 4.51814 2.57590   3
   9   5  -1 0.05545 1.96961   6
   9   5  -1 0.76257 0.97477   2
  -9  -5   1 0.11202 1.26356   3
  -9  -5   1 -1.6474 2.00931   7
   8   5  -1 1.61815 0.79737   2
   8   5  -1 -1.4545 1.66875   6
  -8  -5   1 0.45806 1.53584   7
  -8  -5   1 2.93564 1.95640   3
   7   5  -1 2.45281 1.02698   2
   7   5  -1 1.30393 1.76945   6
   7   5  -1 2.47495 0.81815   5
  -7  -5   1 1.66362 1.47630   3
  -7  -5   1 1.62754 1.69149   7
  -7  -5   1 1.77518 1.30316   1
   6   5  -1 26.6252 3.01560   6
   6   5  -1 24.7742 1.64637   2
   6   5  -1 23.9624 1.49694   5
  -6  -5   1 25.7367 3.58768   7
  -6  -5   1 24.5882 3.23141   3
  -6  -5   1 23.5003 2.27037   1
   5   5  -1 -0.0160 0.63617   2
   5   5  -1 0.03541 1.16804   6
   5   5  -1 -0.1990 0.45050   5
  -5  -5   1 0.61568 1.40295   7
  -5  -5   1 0.78911 1.40872   3
  -5  -5   1 0.05940 0.99648   1
   4   5  -1 4.36747 0.27236   4
   4   5  -1 4.21851 0.78601   2
   4   5  -1 4.37913 1.36666   6
   4   5  -1 4.03241 0.79512   5
  -4  -5   1 6.89035 2.33230   7
  -4  -5   1 4.54986 1.22897   1
  -4  -5   1 4.63418 1.73259   3
   3   5  -1 46.1749 1.14326   4
   3   5  -1 47.3026 2.65105   6
   3   5  -1 47.9576 1.85813   5
   3   5  -1 48.2919 1.87663   2
  -3  -5   1 49.4950 3.94543   7
  -3  -5   1 47.9901 2.38221   1
  -3  -5   1 50.0594 3.39579   3
   2   5  -1 122.351 3.61486   6
   2   5  -1 123.775 2.34520   4
   2   5  -1 123.184 3.01642   5
   2   5  -1 122.293 2.91612   2
  -2  -5   1 120.202 4.88594   3
  -2  -5   1 114.206 5.15489   7
  -2  -5   1 123.149 3.57569   1
   1   5  -1 216.246 4.56195   6
   1   5  -1 217.160 4.05551   2
   1   5  -1 224.908 3.78447   4
   1   5  -1 222.638 4.33956   5
  -1  -5   1 223.748 5.04617   1
  -1  -5   1 222.231 7.14870   7
  -1  -5   1 222.320 6.59468   3
   0   5  -1 6.58712 0.63493   4
   0   5  -1 6.33168 0.69614   2
   0   5  -1 5.83435 0.80545   5
   0   5  -1 5.15775 0.76167   6
   0  -5   1 6.58452 2.15522   7
   0  -5   1 5.99603 1.12247   1
   0  -5   1 5.57061 1.68891   3
   0  -5   1 5.80731 0.64854   6
  -1   5  -1 93.7912 2.34996   4
  -1   5  -1 91.4984 2.50661   5
  -1   5  -1 93.7930 2.08289   2
   1  -5   1 91.4242 1.50301   6
   1  -5   1 94.4564 3.28775   1
   1  -5   1 91.4803 4.26378   7
   1  -5   1 95.7860 4.03491   3
   1  -5   1 92.1605 1.53266   6
  -2   5  -1 88.2712 2.46060   5
  -2   5  -1 86.2265 2.38025   4
  -2   5  -1 89.7176 1.91129   2
   2  -5   1 85.9919 3.27549   1
   2  -5   1 90.1824 3.92846   3
   2  -5   1 85.7589 4.34876   7
  -3   5  -1 31.1359 1.48019   5
  -3   5  -1 31.8436 1.00225   2
  -3   5  -1 33.4164 1.56762   4
  -3   5  -1 30.5202 0.98698   6
   3  -5   1 28.8366 2.21629   1
   3  -5   1 29.5334 0.92221   6
   3  -5   1 27.5204 2.66613   7
   3  -5   1 29.2659 2.54590   3
  -4   5  -1 71.1690 2.35117   4
  -4   5  -1 73.1668 1.54562   2
  -4   5  -1 73.7786 2.31639   5
   4  -5   1 68.9137 4.18332   7
   4  -5   1 71.8552 3.50738   1
   4  -5   1 73.3736 2.09815   6
   4  -5   1 73.6488 3.94742   3
  -5   5  -1 14.0813 1.76561   1
  -5   5  -1 14.8214 0.72100   2
  -5   5  -1 16.2159 1.16895   5
  -5   5  -1 15.2280 1.29738   4
   5  -5   1 14.7305 2.13263   1
   5  -5   1 14.8570 1.32483   6
   5  -5   1 14.1925 2.87966   7
   5  -5   1 16.7928 2.51507   3
  -6   5  -1 8.07678 1.61106   1
  -6   5  -1 8.88501 1.21228   4
  -6   5  -1 9.43526 1.09593   5
   6  -5   1 8.73545 2.44401   3
   6  -5   1 7.83822 2.56720   7
   6  -5   1 7.45241 1.46692   6
   6  -5   1 7.95711 1.87538   1
  -7   5  -1 114.826 3.19962   5
  -7   5  -1 118.729 3.68779   4
  -7   5  -1 116.799 4.94582   1
   7  -5   1 115.225 6.36610   7
   7  -5   1 135.174 6.75441   3
   7  -5   1 118.218 5.32561   1
  -8   5  -1 8.75784 1.34162   4
  -8   5  -1 9.80077 1.97584   1
   8  -5   1 16.6619 3.79283   7
   8  -5   1 8.32993 2.07655   1
   8  -5   1 19.4363 3.93895   3
  -9   5  -1 -0.1220 0.64879   4
  -9   5  -1 -0.9714 0.99174   1
   9  -5   1 6.19108 2.65655   3
   9  -5   1 0.74291 1.28265   1
   9  -5   1 5.07696 2.55226   7
  10  -5   1 18.9834 3.07289   7
  11  -5   1 20.8892 2.92911   7
  11   4  -1 0.07579 1.75462   6
  11   4  -1 0.35168 1.03632   2
 -11  -4   1 -0.5998 1.56588   7
 -11  -4   1 0.73651 1.87637   3
  10   4  -1 -1.6990 1.92480   6
  10   4  -1 0.09765 0.88333   2
 -10  -4   1 -0.5934 1.65828   3
 -10  -4   1 -2.1360 1.71793   7
   9   4  -1 5.04120 1.21607   2
   9   4  -1 2.92748 3.13117   3
   9   4  -1 5.01031 2.41394   6
  -9  -4   1 2.95894 1.75210   3
  -9  -4   1 2.42675 2.15000   7
   8   4  -1 9.94833 1.48634   2
   8   4  -1 7.56825 2.35808   6
   8   4  -1 8.21698 3.16654   3
  -8  -4   1 8.07133 2.28937   7
  -8  -4   1 8.64627 2.36148   3
  -8  -4   1 7.46304 1.55272   1
   7   4  -1 15.9018 1.22556   5
   7   4  -1 14.4222 2.75860   6
   7   4  -1 14.1196 1.37686   2
  -7  -4   1 13.1720 2.74324   3
  -7  -4   1 16.7126 1.92449   1
  -7  -4   1 16.2466 3.02300   7
   6   4  -1 91.7636 2.63707   5
   6   4  -1 89.5298 4.36289   6
   6   4  -1 97.4341 3.05696   2
  -6  -4   1 90.0193 4.75769   7
  -6  -4   1 97.8516 3.40829   1
  -6  -4   1 92.7022 5.02627   3
   5   4  -1 40.3913 1.80460   2
   5   4  -1 39.2899 2.90283   6
   5   4  -1 38.8840 1.62744   5
  -5  -4   1 43.5340 2.23310   1
  -5  -4   1 42.0390 3.12991   7
  -5  -4   1 40.5397 3.06301   3
   4   4  -1 97.4930 3.80038   6
   4   4  -1 100.124 2.78161   2
   4   4  -1 102.893 2.61638   5
  -4  -4   1 102.729 3.12789   1
  -4  -4   1 99.4188 4.60198   7
  -4  -4   1 105.122 4.57541   3
   3   4  -1 2.41888 0.24755   4
   3   4  -1 1.87395 0.58589   2
   3   4  -1 2.54637 0.27792   4
   3   4  -1 1.48387 0.84351   6
   3   4  -1 1.91501 0.51413   5
  -3  -4   1 2.63934 1.50214   7
  -3  -4   1 2.50623 1.21595   3
  -3  -4   1 1.87244 0.84254   1
   2   4  -1 0.38033 0.18776   4
   2   4  -1 0.03362 0.37056   2
   2   4  -1 0.38304 0.62176   6
   2   4  -1 0.17560 0.37790   5
  -2  -4   1 0.59134 0.62416   1
  -2  -4   1 0.53038 1.00608   3
  -2  -4   1 0.35602 1.48997   7
   1   4  -1 75.8611 2.02674   5
   1   4  -1 74.7460 2.30441   6
   1   4  -1 77.3166 1.93512   2
   1   4  -1 75.9429 1.66172   4
  -1  -4   1 71.8960 3.56989   7
  -1  -4   1 74.9415 2.47625   1
  -1  -4   1 73.8457 3.43807   3
   0   4  -1 1.23459 0.48495   6
   0   4  -1 1.05821 0.35488   2
   0   4  -1 1.32841 0.34048   4
   0   4  -1 1.19812 0.43218   5
   0  -4   1 1.17051 1.20696   3
   0  -4   1 0.86681 0.64004   1
   0  -4   1 1.35583 0.38056   6
   0  -4   1 1.71001 1.16622   7
  -1   4  -1 319.458 5.02002   4
  -1   4  -1 310.850 5.16285   5
  -1   4  -1 311.661 4.57689   2
   1  -4   1 316.893 7.58030   7
   1  -4   1 314.937 4.24807   6
   1  -4   1 302.018 6.96677   3
   1  -4   1 313.644 6.07448   1
   1  -4   1 308.770 4.26803   6
  -2   4  -1 79.0374 2.10275   4
  -2   4  -1 76.0210 2.07401   5
  -2   4  -1 78.8937 1.56982   2
  -2   4  -1 75.1769 1.42858   6
   2  -4   1 73.6582 2.84934   1
   2  -4   1 78.0225 3.59881   7
   2  -4   1 75.8348 3.34419   3
   2  -4   1 75.6673 1.42796   6
  -3   4  -1 467.728 7.19053   5
  -3   4  -1 474.165 6.20647   2
  -3   4  -1 469.492 7.31577   4
   3  -4   1 477.457 10.4843   7
   3  -4   1 478.124 6.85825   6
   3  -4   1 468.719 9.74700   3
   3  -4   1 473.292 8.91192   1
  -4   4  -1 9.57995 1.29497   1
  -4   4  -1 8.75152 0.78674   5
  -4   4  -1 8.68377 0.49540   2
  -4   4  -1 8.18665 0.80130   4
   4  -4   1 8.27839 1.71733   3
   4  -4   1 7.41632 1.42949   1
   4  -4   1 7.17618 1.94631   7
   4  -4   1 8.25716 0.94939   6
  -5   4  -1 46.4738 1.14709   2
  -5   4  -1 44.6207 2.55681   1
  -5   4  -1 46.1853 1.66555   5
  -5   4  -1 45.1830 1.87243   4
   5  -4   1 43.5624 2.80659   1
   5  -4   1 45.4211 2.16226   6
   5  -4   1 40.7250 3.04898   3
   5  -4   1 45.2057 3.39736   7
  -6   4  -1 9.48060 0.72335   2
  -6   4  -1 8.15289 1.04739   4
  -6   4  -1 9.57063 0.95446   5
  -6   4  -1 8.84273 1.55078   1
   6  -4   1 8.71549 2.44023   7
   6  -4   1 7.94097 2.28655   3
   6  -4   1 8.95792 1.75798   1
   6  -4   1 8.42594 1.46428   6
  -7   4  -1 2.17748 1.14620   1
  -7   4  -1 4.52006 0.92803   4
  -7   4  -1 3.80346 0.72014   5
   7  -4   1 2.40810 1.42671   1
   7  -4   1 3.65781 2.36109   3
   7  -4   1 2.98566 1.32329   6
   7  -4   1 3.57409 2.30890   7
  -8   4  -1 19.5210 2.39192   1
  -8   4  -1 21.3472 1.67813   4
   8  -4   1 23.7770 3.91049   3
   8  -4   1 23.6174 4.02628   7
   8  -4   1 23.5156 2.77066   1
   8  -4   1 20.7212 2.32405   6
  -9   4  -1 3.88129 1.45476   1
  -9   4  -1 3.07621 0.90465   4
  -9   4  -1 3.02268 1.81474   7
   9  -4   1 9.00803 3.40084   7
   9  -4   1 3.24471 2.93439   3
 -10   4  -1 5.46542 2.25569   7
  10  -4   1 21.7057 4.59532   7
  10  -4   1 21.6371 3.65782   3
  11   3  -1 2.06377 4.17295   3
  11   3  -1 3.62495 2.71567   6
  11   3  -1 3.93262 1.32379   2
 -11  -3   1 3.64384 2.24995   3
 -11  -3   1 0.78225 2.17637   7
  10   3  -1 3.04844 2.33639   6
  10   3  -1 2.04505 1.04314   2
  10   3  -1 -2.1447 3.59018   3
 -10  -3   1 2.64405 1.75370   7
 -10  -3   1 2.74987 1.96210   3
   9   3  -1 0.18289 1.37697   6
   9   3  -1 -2.6650 2.18537   3
   9   3  -1 0.38593 0.66541   2
  -9  -3   1 -0.1018 1.45815   3
  -9  -3   1 -0.8185 0.80146   1
  -9  -3   1 -0.9982 1.42447   7
   8   3  -1 44.1096 3.61333   6
   8   3  -1 38.4220 4.55499   3
   8   3  -1 49.5511 2.43737   2
  -8  -3   1 42.2803 3.95880   7
  -8  -3   1 45.5437 3.92892   3
  -8  -3   1 44.9353 2.71821   1
   7   3  -1 14.2612 3.07023   3
   7   3  -1 14.9719 1.49016   2
   7   3  -1 13.5424 2.37448   6
   7   3  -1 16.3201 1.16902   5
  -7  -3   1 13.7373 2.21066   7
  -7  -3   1 13.7371 2.28453   3
  -7  -3   1 17.4851 1.65284   1
   6   3  -1 49.8875 4.41658   3
   6   3  -1 47.4008 1.75555   5
   6   3  -1 47.1004 2.07233   2
   6   3  -1 47.7172 3.36282   6
  -6  -3   1 49.6767 3.36199   7
  -6  -3   1 49.1760 2.35693   1
  -6  -3   1 45.5563 3.50516   3
   5   3  -1 -0.1100 1.03062   6
   5   3  -1 0.04395 1.49792   3
   5   3  -1 0.12471 0.52978   2
   5   3  -1 0.36170 0.39358   5
  -5  -3   1 0.10823 0.50299   1
  -5  -3   1 -0.4478 0.95590   3
  -5  -3   1 -0.0980 0.95564   7
   4   3  -1 338.145 7.55170   6
   4   3  -1 339.776 5.52068   5
   4   3  -1 340.944 5.82395   2
  -4  -3   1 346.685 6.11285   1
  -4  -3   1 341.998 8.16322   7
  -4  -3   1 347.823 8.36967   3
   3   3  -1 89.8783 2.30893   2
   3   3  -1 91.5404 1.20519   4
   3   3  -1 92.1553 3.25934   6
   3   3  -1 94.0250 2.21884   5
   3   3  -1 88.9892 1.20162   4
  -3  -3   1 94.9168 2.53734   1
  -3  -3   1 94.6296 3.75921   3
  -3  -3   1 91.6739 3.72906   7
   2   3  -1 11.3526 0.78993   2
   2   3  -1 12.0315 0.44334   4
   2   3  -1 12.5712 0.47384   4
   2   3  -1 12.8016 0.78734   5
   2   3  -1 13.3573 1.21375   6
  -2  -3   1 12.4126 1.52055   3
  -2  -3   1 15.6015 0.47725   4
  -2  -3   1 12.3247 1.49060   7
  -2  -3   1 13.6207 1.06869   1
   1   3  -1 347.147 5.31974   5
   1   3  -1 355.842 4.81920   4
   1   3  -1 353.304 5.21021   2
   1   3  -1 353.559 5.89945   6
  -1  -3   1 361.983 5.74838   1
  -1  -3   1 341.026 7.42566   7
  -1  -3   1 345.027 7.14522   3
   0   3  -1 26.9158 1.12413   6
   0   3  -1 27.2972 0.89701   4
   0   3  -1 27.3902 1.02278   5
   0   3  -1 25.7485 0.88869   2
   0  -3   1 31.5423 2.23151   3
   0  -3   1 28.2746 1.05473   6
   0  -3   1 26.3294 0.97220   6
   0  -3   1 28.6757 2.35722   7
   0  -3   1 26.7536 1.36861   1
  -1   3  -1 198.175 3.45368   5
  -1   3  -1 199.544 3.35055   4
  -1   3  -1 196.943 2.87757   6
  -1   3  -1 203.655 2.98610   2
   1  -3   1 198.200 4.13647   1
   1  -3   1 199.348 5.25229   7
   1  -3   1 202.752 2.97994   6
   1  -3   1 199.847 2.98138   6
   1  -3   1 197.629 4.93763   3
  -2   3  -1 78.9427 1.74038   6
  -2   3  -1 81.6393 1.39635   2
  -2   3  -1 79.6591 1.89933   5
  -2   3  -1 80.7319 1.93223   4
   2  -3   1 80.5874 1.39385   2
   2  -3   1 78.4403 2.58824   1
   2  -3   1 77.6074 3.24541   7
   2  -3   1 78.1737 1.65908   6
   2  -3   1 77.8787 3.08277   3
  -3   3  -1 906.599 11.9965   5
  -3   3  -1 896.355 11.1654   2
  -3   3  -1 921.341 12.2565   4
  -3   3  -1 910.511 11.1278   2
   3  -3   1 904.044 12.3140   6
   3  -3   1 921.691 13.8910   1
   3  -3   1 928.478 15.5019   7
   3  -3   1 897.773 14.8393   3
  -4   3  -1 55.5546 1.63414   5
  -4   3  -1 61.6180 1.23092   2
  -4   3  -1 61.9544 1.92305   4
  -4   3  -1 61.6989 2.57576   1
   4  -3   1 58.1260 3.25972   3
   4  -3   1 58.3901 2.19361   6
   4  -3   1 61.8740 3.40211   7
   4  -3   1 62.2021 2.81227   1
  -5   3  -1 1.79190 0.78165   1
  -5   3  -1 1.97787 0.32742   2
  -5   3  -1 1.70775 0.42495   5
  -5   3  -1 0.62890 0.42586   4
   5  -3   1 2.45631 0.39462   2
   5  -3   1 1.63970 1.15405   7
   5  -3   1 1.34944 0.78385   6
   5  -3   1 1.04374 0.91059   1
   5  -3   1 1.37538 1.12928   3
  -6   3  -1 5.16225 0.67690   5
  -6   3  -1 4.92416 0.51322   2
  -6   3  -1 4.59132 1.14782   1
  -6   3  -1 4.86214 0.79860   4
   6  -3   1 6.66817 1.98818   3
   6  -3   1 5.56722 1.95958   7
   6  -3   1 4.36782 1.24406   6
   6  -3   1 3.69755 1.30018   1
   6  -3   1 4.40345 0.54492   2
  -7   3  -1 38.1616 1.43645   2
  -7   3  -1 39.4976 2.69206   1
  -7   3  -1 37.0999 1.46814   5
  -7   3  -1 35.7150 1.78659   4
   7  -3   1 37.6185 2.66378   6
   7  -3   1 37.9551 4.01086   3
   7  -3   1 36.4117 3.62338   7
   7  -3   1 36.4004 2.88989   1
  -8   3  -1 5.25543 1.32160   1
  -8   3  -1 3.58497 1.73545   7
  -8   3  -1 4.22518 0.93120   4
   8  -3   1 5.39180 1.64274   6
   8  -3   1 8.80554 3.10523   7
   8  -3   1 6.90340 3.00347   3
  -9   3  -1 6.23559 2.12567   7
  -9   3  -1 3.33364 1.34805   1
  -9   3  -1 4.46494 0.96190   4
   9  -3   1 2.55911 1.51089   6
   9  -3   1 7.57130 3.35049   7
   9  -3   1 5.40187 3.39609   3
 -10   3  -1 13.3033 2.29584   1
 -10   3  -1 13.7752 2.89711   7
 -10   3  -1 14.2563 1.45130   4
  10  -3   1 12.3948 2.58848   6
  11   2  -1 13.4843 4.26497   3
  11   2  -1 4.10347 2.59983   6
  11   2  -1 6.42585 1.36040   2
 -11  -2   1 4.96877 2.15399   3
 -11  -2   1 5.51096 2.21367   7
  10   2  -1 0.09742 0.82225   2
  10   2  -1 -1.2739 1.28498   6
  10   2  -1 -2.6105 2.57371   3
 -10  -2   1 0.29531 1.20660   3
 -10  -2   1 -0.3597 1.63687   7
   9   2  -1 2.90497 2.05528   6
   9   2  -1 0.78611 0.86635   2
   9   2  -1 -0.1954 3.26067   3
  -9  -2   1 1.57990 0.96117   1
  -9  -2   1 1.41315 1.65812   7
  -9  -2   1 1.20512 1.61658   3
   8   2  -1 28.9089 4.67379   3
   8   2  -1 29.6816 3.36161   6
   8   2  -1 27.8229 1.91368   2
  -8  -2   1 28.4807 3.01466   7
  -8  -2   1 26.9877 2.14763   1
  -8  -2   1 28.1028 3.32180   3
   7   2  -1 14.6757 1.23976   2
   7   2  -1 20.6094 3.66408   3
   7   2  -1 16.0154 1.05513   5
   7   2  -1 15.6698 2.56952   6
  -7  -2   1 14.9205 2.12673   7
  -7  -2   1 17.2438 1.67720   1
  -7  -2   1 14.3179 2.42839   3
   6   2  -1 19.8481 2.37325   6
   6   2  -1 21.1486 1.12050   5
   6   2  -1 18.5555 1.37150   2
   6   2  -1 16.6538 2.98142   3
  -6  -2   1 19.5024 0.53233   4
  -6  -2   1 21.2784 2.33555   7
  -6  -2   1 17.7774 2.30853   3
  -6  -2   1 19.7097 1.49159   1
   5   2  -1 84.6179 2.46601   2
   5   2  -1 83.2755 3.61384   6
   5   2  -1 86.2424 2.15762   5
   5   2  -1 83.7773 4.36759   3
  -5  -2   1 88.5123 4.05817   3
  -5  -2   1 83.0872 1.22939   4
  -5  -2   1 88.8570 3.96018   7
  -5  -2   1 85.0543 1.22151   4
  -5  -2   1 82.9406 2.68040   1
   4   2  -1 45.1876 2.53621   6
   4   2  -1 46.3120 1.49651   5
   4   2  -1 46.8829 1.61872   2
   4   2  -1 48.6099 3.26697   3
  -4  -2   1 45.8556 2.53820   7
  -4  -2   1 48.5644 2.80900   3
  -4  -2   1 47.8384 1.81233   1
   3   2  -1 196.219 3.40849   5
   3   2  -1 200.688 3.59309   2
   3   2  -1 194.344 5.61487   3
   3   2  -1 200.015 4.79361   6
  -3  -2   1 194.565 3.68555   1
  -3  -2   1 202.116 5.13909   7
  -3  -2   1 199.866 5.30527   3
   2   2  -1 2100.44 27.8169   5
   2   2  -1 2040.86 27.5654   2
   2   2  -1 2070.60 25.2531   4
   2   2  -1 2054.30 31.2847   6
  -2  -2   1 2056.59 29.2981   1
  -2  -2   1 2059.87 31.3699   7
  -2  -2   1 2040.36 25.1440   4
  -2  -2   1 1987.31 33.2701   3
   1   2  -1 266.888 4.13895   1
   1   2  -1 272.362 4.71042   6
   1   2  -1 269.299 4.06334   5
   1   2  -1 272.280 4.01305   2
   1   2  -1 269.874 3.59634   4
  -1  -2   1 276.531 4.23524   1
  -1  -2   1 275.781 3.59650   4
  -1  -2   1 267.471 5.45720   3
  -1  -2   1 267.797 5.52555   7
   0   2  -1 778.307 10.2873   4
   0   2  -1 776.247 9.72533   2
   0   2  -1 768.441 11.2779   6
   0   2  -1 782.136 9.99243   5
   0  -2   1 772.039 11.8430   6
   0  -2   1 782.981 10.3354   1
   0  -2   1 765.369 11.6843   3
   0  -2   1 811.983 11.1460   6
   0  -2   1 772.990 11.7497   7
  -1   2  -1 1953.29 25.1681   2
  -1   2  -1 1991.52 26.4591   6
  -1   2  -1 1998.06 27.0931   4
  -1   2  -1 1966.43 26.1082   5
   1  -2   1 1928.15 26.4280   6
   1  -2   1 1938.92 28.5556   1
   1  -2   1 1986.68 24.4539   2
   1  -2   1 1933.93 31.8742   3
   1  -2   1 1933.12 28.7860   7
  -2   2  -1 1298.01 15.9266   2
  -2   2  -1 1274.52 17.0364   5
  -2   2  -1 1260.42 17.9391   6
  -2   2  -1 1244.27 16.0033   2
  -2   2  -1 1230.82 16.6007   4
   2  -2   1 1252.12 15.6872   2
   2  -2   1 1253.35 18.1180   7
   2  -2   1 1270.94 16.9422   1
   2  -2   1 1254.86 18.0546   6
   2  -2   1 1244.24 17.8522   3
  -3   2  -1 33.1867 1.54162   1
  -3   2  -1 31.9919 1.14396   4
  -3   2  -1 33.7582 0.71916   2
  -3   2  -1 32.5561 0.72045   2
  -3   2  -1 34.5766 1.03393   5
   3  -2   1 30.3820 1.94734   3
   3  -2   1 33.1518 0.72887   2
   3  -2   1 34.3036 1.70869   1
   3  -2   1 33.5739 1.44904   6
   3  -2   1 33.1224 2.11889   7
  -4   2  -1 -0.1403 0.17451   2
  -4   2  -1 0.06708 0.22492   5
  -4   2  -1 0.39295 0.38054   1
  -4   2  -1 0.02399 0.28589   4
   4  -2   1 0.30117 0.22625   2
   4  -2   1 0.00980 0.46754   1
   4  -2   1 -1.1055 0.81650   7
   4  -2   1 0.29329 0.51318   6
   4  -2   1 0.72207 0.83792   3
  -5   2  -1 30.0782 1.85969   1
  -5   2  -1 29.6724 1.05424   5
  -5   2  -1 29.5487 1.28246   4
   5  -2   1 26.4720 2.39079   7
   5  -2   1 26.4766 2.36026   3
   5  -2   1 28.1204 1.93071   1
   5  -2   1 30.1328 1.00376   2
   5  -2   1 30.0028 1.92325   6
  -6   2  -1 29.3360 1.09549   5
  -6   2  -1 30.5599 1.39527   4
  -6   2  -1 25.9003 1.84625   1
   6  -2   1 24.6793 2.63843   7
   6  -2   1 24.2859 1.96554   1
   6  -2   1 27.3346 1.09404   2
   6  -2   1 27.7755 2.15450   6
   6  -2   1 28.7497 2.97741   3
  -7   2  -1 3.97890 1.15295   1
  -7   2  -1 3.49672 0.53121   5
  -7   2  -1 4.41853 1.45756   7
  -7   2  -1 3.33007 0.71018   4
   7  -2   1 3.84682 1.76008   3
   7  -2   1 4.10458 0.66365   2
   7  -2   1 3.30618 1.35894   6
   7  -2   1 4.60323 1.85947   7
  -8   2  -1 12.0909 1.15543   4
  -8   2  -1 12.0346 2.37283   7
  -8   2  -1 13.7008 1.89912   1
   8  -2   1 13.5964 2.24914   6
   8  -2   1 13.6272 3.29199   7
   8  -2   1 14.8888 3.69904   3
  -9   2  -1 5.36775 1.97268   7
  -9   2  -1 5.44122 1.56840   1
  -9   2  -1 4.00115 0.86022   4
   9  -2   1 6.96568 3.48809   3
   9  -2   1 5.35834 1.82258   6
   9  -2   1 8.87552 3.64128   7
 -10   2  -1 11.1354 2.10688   1
 -10   2  -1 13.0633 2.77682   7
  10  -2   1 24.2106 4.96756   7
  10  -2   1 21.3964 4.95825   3
  10  -2   1 10.9909 2.50364   6
 -11   2  -1 2.13744 1.69466   7
  11  -2   1 13.2498 3.82292   3
  11  -2   1 15.3903 4.13290   7
  11  -2   1 1.65248 1.81836   6
  12   1  -1 -0.0074 2.29667   6
 -12  -1   1 -1.8657 1.08323   7
  11   1  -1 3.77018 4.08270   3
  11   1  -1 0.76499 0.92554   2
  11   1  -1 0.57416 2.15359   6
 -11  -1   1 -0.5699 1.56972   7
 -11  -1   1 2.54391 1.81378   3
  10   1  -1 13.4352 1.66658   2
  10   1  -1 13.5429 2.87469   6
  10   1  -1 16.0933 4.99470   3
 -10  -1   1 11.6410 1.93857   1
 -10  -1   1 13.1470 2.88860   3
 -10  -1   1 11.4646 2.91669   7
   9   1  -1 0.52615 1.81230   6
   9   1  -1 0.33789 0.77589   2
   9   1  -1 -0.5343 3.11240   3
  -9  -1   1 0.01903 0.91487   1
  -9  -1   1 1.25877 1.51523   7
  -9  -1   1 1.40433 1.45236   3
   8   1  -1 76.6674 5.93064   3
   8   1  -1 70.5024 2.70448   2
   8   1  -1 72.5177 4.52794   6
  -8  -1   1 72.4795 3.30981   1
  -8  -1   1 75.3204 4.67690   7
  -8  -1   1 69.1025 4.63630   3
   7   1  -1 42.8654 1.54489   5
   7   1  -1 44.0486 3.95693   3
   7   1  -1 45.5458 2.02185   2
   7   1  -1 43.5541 3.34614   6
  -7  -1   1 42.8790 1.28164   4
  -7  -1   1 45.5474 3.38401   7
  -7  -1   1 36.8029 3.10106   3
  -7  -1   1 44.7687 2.37845   1
   6   1  -1 0.10405 1.09248   6
   6   1  -1 1.28439 1.63913   3
   6   1  -1 0.68093 0.39047   5
   6   1  -1 1.76237 0.61921   2
  -6  -1   1 0.69570 0.26530   4
  -6  -1   1 0.62232 0.53758   1
  -6  -1   1 0.30810 0.95101   3
  -6  -1   1 0.54312 0.94203   7
   5   1  -1 4.27292 0.59793   5
   5   1  -1 4.04144 1.59156   3
   5   1  -1 6.78540 1.48873   6
   5   1  -1 5.29733 0.75823   2
  -5  -1   1 4.61087 0.79669   1
  -5  -1   1 5.01579 0.38292   4
  -5  -1   1 4.16882 1.30373   3
  -5  -1   1 4.10120 1.19539   7
   4   1  -1 22.8462 0.95402   5
   4   1  -1 23.8547 2.13297   3
   4   1  -1 22.3454 1.82581   6
   4   1  -1 22.2578 1.12800   2
  -4  -1   1 23.7997 0.69097   4
  -4  -1   1 23.2096 1.72874   7
  -4  -1   1 22.7679 1.80777   3
  -4  -1   1 23.6004 1.22904   1
  -4  -1   1 23.5404 0.65337   4
   3   1  -1 522.718 6.46599   4
   3   1  -1 518.282 8.87575   6
   3   1  -1 530.563 7.13245   5
   3   1  -1 535.422 7.38527   2
   3   1  -1 520.833 9.84605   3
  -3  -1   1 513.024 9.04192   7
  -3  -1   1 524.943 6.47662   4
  -3  -1   1 525.917 7.57863   1
  -3  -1   1 509.009 6.65343   4
  -3  -1   1 511.162 9.32230   3
   2   1  -1 3082.42 39.7225   5
   2   1  -1 3181.38 41.5191   1
   2   1  -1 3038.29 38.6556   2
   2   1  -1 3099.20 47.8290   6
   2   1  -1 3063.00 48.7618   3
  -2  -1   1 3097.31 37.5224   4
  -2  -1   1 3045.00 48.9619   3
  -2  -1   1 3131.80 42.0016   1
  -2  -1   1 3052.67 44.3252   7
   1   1  -1 1524.19 20.5833   1
   1   1  -1 1523.84 19.2631   4
   1   1  -1 1571.69 20.6938   2
   1   1  -1 1538.51 23.9967   6
   1   1  -1 1522.62 21.0214   5
  -1  -1   1 1510.47 23.0240   7
  -1  -1   1 1571.00 25.4833   3
  -1  -1   1 1523.70 20.4882   1
  -1  -1   1 1516.72 19.1383   4
   0   1  -1 592.407 7.93765   1
   0   1  -1 575.828 8.60250   6
   0   1  -1 578.787 7.30071   5
   0   1  -1 597.970 7.73300   4
   0   1  -1 559.055 7.43779   6
   0   1  -1 585.536 8.26180   7
   0   1  -1 571.969 7.43943   2
   0   1  -1 573.882 8.37802   3
   0  -1   1 586.871 7.37900   2
   0  -1   1 586.078 8.77802   6
   0  -1   1 583.191 7.39438   4
   0  -1   1 570.608 8.43823   3
   0  -1   1 565.144 8.21785   7
   0  -1   1 568.415 7.97576   1
   0  -1   1 578.325 7.57032   6
  -1   1  -1 447.880 5.95662   6
  -1   1  -1 442.517 6.14187   1
  -1   1  -1 456.264 5.63308   2
  -1   1  -1 452.270 7.39792   7
  -1   1  -1 442.282 5.68968   5
  -1   1  -1 446.094 5.78464   4
  -1   1  -1 450.501 6.27397   1
  -1   1  -1 452.206 7.01898   3
   1  -1   1 439.268 6.26594   1
   1  -1   1 441.420 6.39615   6
   1  -1   1 447.462 5.67681   5
   1  -1   1 435.363 6.86601   7
   1  -1   1 445.124 5.60581   2
   1  -1   1 432.783 6.90156   3
  -2   1  -1 1067.90 14.6387   5
  -2   1  -1 1083.65 14.3047   4
  -2   1  -1 1033.60 13.8480   1
  -2   1  -1 1050.07 13.1923   2
   2  -1   1 1047.74 14.0840   1
   2  -1   1 1068.05 15.4069   6
   2  -1   1 1043.10 14.9320   3
   2  -1   1 1085.05 13.9255   5
   2  -1   1 1043.28 14.9808   7
   2  -1   1 1045.11 13.4188   2
  -3   1  -1 9.61635 0.43538   5
  -3   1  -1 9.72581 0.57754   4
  -3   1  -1 9.21365 0.40334   2
  -3   1  -1 9.03086 0.76911   1
  -3   1  -1 9.38107 0.52448   5
   3  -1   1 10.2184 0.94666   1
   3  -1   1 8.45922 0.94679   6
   3  -1   1 8.43314 1.10379   3
   3  -1   1 9.60371 0.42928   2
   3  -1   1 7.82911 1.29050   7
  -4   1  -1 40.2484 1.80167   1
  -4   1  -1 37.5676 1.20747   4
  -4   1  -1 39.2412 0.96827   5
   4  -1   1 37.8400 2.48897   7
   4  -1   1 36.0525 1.86056   6
   4  -1   1 37.4506 2.43948   3
   4  -1   1 37.9000 1.92447   1
   4  -1   1 39.4291 1.03380   2
  -5   1  -1 15.6806 1.67845   7
  -5   1  -1 16.9520 0.68350   5
  -5   1  -1 16.4572 0.87950   4
  -5   1  -1 16.0788 1.33569   1
   5  -1   1 16.0124 1.85503   3
   5  -1   1 17.8280 0.82432   2
   5  -1   1 15.8751 2.11249   7
   5  -1   1 16.5588 1.56443   6
  -6   1  -1 44.1337 2.33136   1
  -6   1  -1 46.2583 1.23899   5
  -6   1  -1 45.7743 1.59092   4
  -6   1  -1 46.1625 2.92474   7
   6  -1   1 49.7841 3.60176   7
   6  -1   1 46.2691 3.44765   3
   6  -1   1 45.4403 2.70337   6
   6  -1   1 48.1039 1.50584   2
  -7   1  -1 158.186 6.03753   7
  -7   1  -1 165.668 4.95874   1
  -7   1  -1 161.878 3.42999   4
  -7   1  -1 159.005 2.82133   5
   7  -1   1 152.731 6.48172   3
   7  -1   1 153.853 5.36394   6
   7  -1   1 153.585 3.23547   2
   7  -1   1 158.280 6.81983   7
  -8   1  -1 4.29331 1.27602   1
  -8   1  -1 3.33824 0.73025   4
  -8   1  -1 1.90526 1.13147   7
   8  -1   1 4.14034 1.69504   6
   8  -1   1 4.78278 2.31365   7
   8  -1   1 5.09381 2.60416   3
   8  -1   1 4.10621 0.78498   2
  -9   1  -1 28.9424 1.52668   4
  -9   1  -1 24.8645 3.08708   7
  -9   1  -1 27.0759 2.36867   1
   9  -1   1 28.8880 4.62427   7
   9  -1   1 29.8326 4.52371   3
   9  -1   1 28.8441 3.14604   6
 -10   1  -1 22.4269 3.19050   7
 -10   1  -1 23.4966 2.36125   1
  10  -1   1 35.1868 6.07609   7
  10  -1   1 29.1963 5.50778   3
  10  -1   1 24.7555 3.22405   6
  11  -1   1 0.78677 1.86907   6
 -12   1  -1 7.73194 2.42688   3
 -12   1  -1 5.31782 2.37241   7
 -12   1  -1 5.80792 1.78962   1
  12  -1   1 15.1693 4.56841   3
  12  -1   1 6.15664 2.62136   6
  12   0  -1 -1.2626 2.05898   6
 -12   0   1 1.08978 1.61890   7
  11   0  -1 -1.4817 1.69897   6
  11   0  -1 2.37890 3.65607   3
 -11   0   1 1.90385 1.61479   3
 -11   0   1 -0.8147 1.41520   7
 -11   0   1 0.02730 1.11325   1
  10   0  -1 7.77597 2.52449   6
  10   0  -1 6.77396 1.23692   2
  10   0  -1 12.2338 4.65006   3
 -10   0   1 10.6558 2.75676   7
 -10   0   1 8.67318 1.75171   1
 -10   0   1 9.54005 2.57046   3
   9   0  -1 15.3101 2.72609   6
   9   0  -1 18.1430 1.58952   2
   9   0  -1 24.1808 4.61248   3
  -9   0   1 13.5514 2.75183   7
  -9   0   1 15.8023 1.92349   1
  -9   0   1 16.6238 2.52423   3
   8   0  -1 31.6966 1.80332   2
   8   0  -1 28.2311 4.35835   3
   8   0  -1 28.1393 3.18194   6
  -8   0   1 27.5603 2.83846   7
  -8   0   1 27.3419 2.23204   1
  -8   0   1 31.1848 3.24486   3
   7   0  -1 10.5311 0.85265   5
   7   0  -1 15.3435 3.17377   3
   7   0  -1 11.4602 1.20041   2
   7   0  -1 12.9233 2.22655   6
  -7   0   1 13.6072 2.39694   7
  -7   0   1 11.9265 0.81769   4
  -7   0   1 12.2250 2.13024   3
  -7   0   1 11.3197 1.42164   1
   6   0  -1 34.3448 1.55834   2
   6   0  -1 33.2067 3.34433   3
   6   0  -1 33.0896 1.26137   5
   6   0  -1 34.5159 2.67306   6
   6   0  -1 33.2420 3.20938   7
  -6   0   1 32.4339 2.57337   7
  -6   0   1 33.6411 2.72779   3
  -6   0   1 34.5607 1.18603   4
  -6   0   1 31.5757 1.87898   1
   5   0  -1 58.8148 3.38103   7
   5   0  -1 60.1343 1.87190   2
   5   0  -1 62.4561 3.02055   6
   5   0  -1 60.6977 1.63368   5
   5   0  -1 59.5846 3.48458   3
  -5   0   1 59.8255 3.12463   3
  -5   0   1 62.2840 2.32464   1
  -5   0   1 62.8218 1.51671   4
  -5   0   1 55.7976 2.92757   7
   4   0  -1 24.0032 1.97541   7
   4   0  -1 24.9444 0.96313   5
   4   0  -1 24.5100 1.79673   6
   4   0  -1 26.1275 0.89877   4
   4   0  -1 26.0748 2.26878   3
   4   0  -1 24.8701 1.09741   2
  -4   0   1 26.9533 0.85259   4
  -4   0   1 25.1804 1.30678   1
  -4   0   1 25.2005 1.74864   7
   3   0  -1 39.1640 0.98369   4
   3   0  -1 40.5317 1.23233   2
   3   0  -1 39.2111 1.09403   5
   3   0  -1 38.7866 1.90253   6
   3   0  -1 36.6981 2.14470   3
   3   0  -1 36.2035 2.16269   7
  -3   0   1 37.4906 1.39024   1
  -3   0   1 36.3886 1.91159   3
  -3   0   1 38.7190 1.91662   7
  -3   0   1 39.6531 0.95416   4
   2   0  -1 78.3281 1.85387   1
   2   0  -1 72.7308 2.62496   3
   2   0  -1 77.8442 1.58950   2
   2   0  -1 77.2084 1.34816   4
   2   0  -1 75.4632 1.49519   5
   2   0  -1 73.4091 2.50143   7
   2   0  -1 79.8137 2.32754   6
  -2   0   1 74.1907 2.36855   3
  -2   0   1 76.0615 1.70423   1
  -2   0   1 75.8695 2.24814   7
  -2   0   1 76.4108 1.35092   4
   1   0  -1 1.30969 0.43034   3
   1   0  -1 1.88356 0.40498   6
   1   0  -1 0.76275 0.25977   7
   1   0  -1 0.81865 0.19322   5
   1   0  -1 0.85442 0.20508   2
   1   0  -1 0.75362 0.34758   7
   1   0  -1 1.30316 0.30127   3
   1   0  -1 0.84827 0.19486   1
  -1   0   1 1.60645 0.37427   6
  -1   0   1 0.54485 0.17557   5
  -1   0   1 1.47256 0.42626   3
  -1   0   1 0.81659 0.32945   7
  -1   0   1 0.92131 0.16576   1
  -1   0   1 0.95835 0.19567   2
  -1   0   1 1.00189 0.20447   1
  -1   0   1 1.17314 0.33363   3
  -1   0   1 0.59672 0.24035   7
   0   0  -1 4.96122 0.20169   2
   0   0  -1 4.65341 0.21114   5
   0   0  -1 4.53096 0.35694   3
   0   0   1 5.40234 0.18667   1
   0   0   1 3.77908 0.29036   6
   0   0   1 5.54692 0.21806   4
   0   0   1 4.54052 0.34743   3
  -1   0  -1 546.119 7.05343   1
  -1   0  -1 550.580 8.26087   6
  -1   0  -1 545.531 7.07697   5
  -1   0  -1 543.880 7.24448   2
  -1   0  -1 546.475 7.21476   4
  -1   0  -1 547.135 7.45817   7
   1   0   1 544.878 6.97774   2
   1   0   1 538.918 7.15474   6
   1   0   1 534.748 8.33524   3
   1   0   1 559.144 6.99054   5
   1   0   1 534.077 7.43868   7
   1   0   1 502.347 6.97445   1
   1   0   1 546.996 6.68232   4
  -2   0  -1 38.2499 0.76711   2
  -2   0  -1 35.8923 1.43843   7
  -2   0  -1 34.7062 0.56821   5
  -2   0  -1 35.3820 1.17353   1
  -2   0  -1 35.5342 0.82403   4
  -2   0  -1 36.4128 0.56537   5
   2   0   1 38.1402 0.77062   2
   2   0   1 34.2002 1.57235   7
   2   0   1 37.5199 1.36365   6
   2   0   1 35.1184 1.57467   3
   2   0   1 36.2138 0.82322   4
  -3   0  -1 209.039 2.76626   5
  -3   0  -1 205.947 2.72905   5
  -3   0  -1 208.051 3.98668   1
  -3   0  -1 201.508 4.64724   7
  -3   0  -1 210.259 3.12250   4
   3   0   1 203.477 5.01096   7
   3   0   1 213.281 3.09445   2
   3   0   1 211.428 4.37215   6
   3   0   1 201.244 5.00649   3
   3   0   1 210.229 2.75040   5
  -4   0  -1 62.0208 1.18475   5
  -4   0  -1 61.0385 2.70863   7
  -4   0  -1 62.7511 1.44139   4
  -4   0  -1 62.9612 1.14252   5
  -4   0  -1 63.3396 2.19482   1
   4   0   1 63.2253 1.47262   2
   4   0   1 60.2439 2.47772   6
   4   0   1 60.7442 2.92413   3
   4   0   1 59.0591 3.00802   7
   4   0   1 62.0255 1.15468   5
  -5   0  -1 3.68496 0.78222   1
  -5   0  -1 2.41556 0.98433   7
  -5   0  -1 3.38983 0.46043   4
  -5   0  -1 3.92217 0.33284   5
   5   0   1 2.34624 1.31455   7
   5   0   1 2.96700 0.51329   2
   5   0   1 3.42271 1.13737   3
   5   0   1 3.88285 1.09429   6
   5   0   1 3.00074 0.33372   5
  -6   0  -1 22.3508 0.75813   5
  -6   0  -1 21.6165 0.98780   4
  -6   0  -1 21.7517 1.64160   1
  -6   0  -1 21.2688 1.99789   7
   6   0   1 21.5669 2.42147   7
   6   0   1 21.2443 2.38894   3
   6   0   1 21.9929 1.93501   6
   6   0   1 24.0910 1.12719   2
   6   0   1 21.2775 0.77138   5
  -7   0  -1 0.07239 0.21764   5
  -7   0  -1 -0.2322 0.83123   7
  -7   0  -1 -0.9645 0.51083   1
  -7   0  -1 0.29915 0.38381   4
   7   0   1 0.39516 1.10272   6
   7   0   1 0.57061 1.35648   7
   7   0   1 0.55448 0.46819   2
   7   0   1 -0.3087 1.39899   3
   7   0   1 -0.2509 0.24351   5
  -8   0  -1 61.8950 4.11401   7
  -8   0  -1 59.1052 1.89780   4
  -8   0  -1 59.5000 3.18052   1
   8   0   1 56.6933 4.96751   7
   8   0   1 59.7062 3.85740   6
   8   0   1 54.7648 4.45529   3
   8   0   1 59.1275 2.16601   2
  -9   0  -1 47.6315 3.08299   1
  -9   0  -1 40.3380 3.53478   7
   9   0   1 40.9623 3.72695   6
   9   0   1 45.6987 2.02058   2
   9   0   1 45.7687 4.53210   3
 -10   0  -1 0.37196 0.95358   1
 -10   0  -1 1.21563 1.60146   7
  10   0   1 -1.2490 3.22206   3
  10   0   1 1.05542 1.75593   6
 -11   0  -1 2.69287 1.64394   3
 -11   0  -1 -0.7126 1.51926   7
 -11   0  -1 1.30627 1.16291   1
  11   0   1 0.55001 3.63469   3
  11   0   1 0.18605 1.87790   6
 -12   0  -1 5.77168 2.10476   3
 -12   0  -1 5.10920 2.58596   7
 -12   0  -1 3.45063 1.55759   1
  12   0   1 4.87823 2.63155   6
  11  -1  -1 -0.5672 1.85441   6
  11  -1  -1 7.18163 3.78704   3
 -11   1   1 2.85843 1.70218   3
 -11   1   1 -0.1062 1.44526   7
 -11   1   1 0.63380 0.97843   1
  10  -1  -1 0.97512 3.57996   3
  10  -1  -1 2.86406 2.00100   6
 -10   1   1 2.19403 1.69480   7
 -10   1   1 2.72713 1.26292   1
 -10   1   1 3.07832 1.59768   3
   9  -1  -1 12.4639 4.09642   3
   9  -1  -1 10.5277 2.45052   6
   9  -1  -1 10.3884 1.31170   2
   9  -1  -1 17.2187 4.13546   7
  -9   1   1 10.5271 2.44031   3
  -9   1   1 10.4643 1.78937   1
  -9   1   1 9.09426 2.39454   7
   8  -1  -1 85.8947 4.69977   6
   8  -1  -1 86.5524 2.82037   2
   8  -1  -1 87.7648 5.68818   3
   8  -1  -1 87.7371 6.01508   7
  -8   1   1 92.0613 2.53709   4
  -8   1   1 91.4187 5.03886   7
  -8   1   1 86.7439 3.80958   1
  -8   1   1 93.3715 5.15102   3
   7  -1  -1 3.83059 2.22755   3
   7  -1  -1 3.39925 0.85936   2
   7  -1  -1 2.93014 1.49229   6
   7  -1  -1 2.76732 2.20265   7
   7  -1  -1 4.36844 0.67663   5
  -7   1   1 3.14497 0.61713   5
  -7   1   1 2.81761 0.98636   1
  -7   1   1 2.95137 1.42173   7
  -7   1   1 2.99495 0.64459   4
   6  -1  -1 2.68172 1.72512   7
   6  -1  -1 4.21546 0.59027   5
   6  -1  -1 4.77937 1.60672   3
   6  -1  -1 3.94550 1.34914   6
   6  -1  -1 5.19429 0.75142   2
  -6   1   1 3.81222 0.88501   1
  -6   1   1 3.75545 0.56703   4
  -6   1   1 3.80417 0.55374   5
  -6   1   1 3.00915 1.19021   7
   5  -1  -1 103.358 4.47065   7
   5  -1  -1 107.140 2.49738   2
   5  -1  -1 104.858 4.62970   3
   5  -1  -1 107.167 3.84206   6
   5  -1  -1 108.406 2.42266   4
   5  -1  -1 106.403 2.31415   5
   5  -1  -1 103.724 3.44656   1
  -5   1   1 105.625 3.25286   1
  -5   1   1 103.515 2.31946   4
  -5   1   1 101.262 4.01443   7
  -5   1   1 108.996 2.29234   5
   4  -1  -1 48.1218 2.29412   6
   4  -1  -1 49.4682 1.38041   5
   4  -1  -1 45.1590 2.65000   3
   4  -1  -1 42.8978 2.67259   7
   4  -1  -1 45.7367 2.06449   1
   4  -1  -1 46.8922 1.45095   2
   4  -1  -1 48.3027 1.42745   4
  -4   1   1 46.7810 1.33865   4
  -4   1   1 45.7367 1.87403   1
  -4   1   1 43.6726 2.36825   7
   3  -1  -1 431.256 8.40200   3
   3  -1  -1 442.674 6.20253   2
   3  -1  -1 448.637 6.18572   4
   3  -1  -1 442.400 7.25733   1
   3  -1  -1 451.536 6.16256   5
   3  -1  -1 443.278 7.50546   6
   3  -1  -1 434.960 8.43962   7
  -3   1   1 444.363 7.02795   1
  -3   1   1 443.235 6.12080   4
   2  -1  -1 262.218 5.30784   3
   2  -1  -1 272.243 4.67481   1
   2  -1  -1 272.318 3.93681   5
   2  -1  -1 268.635 3.90090   2
   2  -1  -1 263.707 5.34193   7
   2  -1  -1 277.752 4.78575   6
   2  -1  -1 277.082 3.97380   4
  -2   1   1 274.988 3.89326   4
   1  -1  -1 1475.35 19.9716   4
   1  -1  -1 1428.96 21.9623   1
   1  -1  -1 1427.88 22.7738   7
   1  -1  -1 1452.65 18.5179   5
   1  -1  -1 1458.34 19.3429   2
   1  -1  -1 1481.75 22.1174   6
   1  -1  -1 1405.78 23.1629   3
  -1   1   1 1472.76 23.2201   7
  -1   1   1 1528.80 20.3144   4
  -1   1   1 1467.89 23.6739   3
  -1   1   1 1468.41 20.4877   1
  -1   1   1 1504.33 19.9434   5
  -1   1   1 1430.56 19.2461   2
  -1   1   1 1475.14 22.3022   6
  -1   1   1 1471.62 19.3906   2
  -1   1   1 1467.91 19.6819   5
   0  -1  -1 252.931 3.34430   5
   0  -1  -1 254.418 3.49956   6
   0  -1  -1 248.351 3.76373   7
   0  -1  -1 236.637 3.29543   5
   0  -1  -1 221.365 3.24284   2
   0  -1  -1 251.723 3.33513   4
   0  -1  -1 251.018 3.71511   1
   0   1   1 259.648 3.73646   1
   0   1   1 255.149 3.51412   6
   0   1   1 253.106 3.29022   2
   0   1   1 249.922 3.31885   5
   0   1   1 253.571 3.79217   7
  -1  -1  -1 52.8708 0.97986   2
  -1  -1  -1 52.7980 1.36074   3
  -1  -1  -1 52.8744 1.31888   6
  -1  -1  -1 52.9864 0.86948   5
  -1  -1  -1 50.5576 1.26091   1
  -1  -1  -1 51.8772 0.89197   4
  -1  -1  -1 51.1151 1.40521   7
   1   1   1 52.3358 0.87019   5
   1   1   1 49.0903 1.36335   7
   1   1   1 52.8195 1.36719   3
   1   1   1 52.1360 1.31993   6
   1   1   1 51.9000 0.89439   4
   1   1   1 51.4825 0.97833   2
  -2  -1  -1 95.6900 2.53292   7
  -2  -1  -1 96.7055 2.16910   1
  -2  -1  -1 96.9108 1.38881   5
  -2  -1  -1 95.8020 1.48280   4
   2   1   1 97.9416 1.46688   4
   2   1   1 97.1209 2.43365   6
   2   1   1 97.9536 2.74125   3
   2   1   1 96.9728 1.40079   5
   2   1   1 98.4893 1.72949   2
  -3  -1  -1 1153.70 14.9369   5
  -3  -1  -1 1171.16 15.2047   4
  -3  -1  -1 1145.74 15.2849   1
  -3  -1  -1 1135.98 16.3632   7
   3   1   1 1133.71 15.9767   6
   3   1   1 1175.52 15.0132   4
   3   1   1 1125.77 16.8181   3
   3   1   1 1123.48 14.4665   5
   3   1   1 1152.74 15.0847   2
  -4  -1  -1 376.541 5.04012   4
  -4  -1  -1 379.063 4.87277   5
  -4  -1  -1 374.049 6.52136   1
  -4  -1  -1 367.209 7.62078   7
   4   1   1 376.326 5.51892   2
   4   1   1 368.903 8.14616   3
   4   1   1 373.731 4.89281   5
   4   1   1 370.371 7.25833   6
  -5  -1  -1 9.96981 1.05396   1
  -5  -1  -1 7.88490 1.19306   7
  -5  -1  -1 10.5157 0.56534   4
   5   1   1 10.2354 1.46883   6
   5   1   1 10.0343 0.49836   5
   5   1   1 9.69040 1.57321   3
   5   1   1 10.1523 0.76329   2
  -6  -1  -1 0.31559 0.24974   4
  -6  -1  -1 0.69529 0.85480   7
  -6  -1  -1 0.16218 0.50759   1
   6   1   1 -0.1002 0.39562   2
   6   1   1 -0.3280 1.14841   3
   6   1   1 0.32756 0.74202   6
   6   1   1 0.09001 0.21735   5
  -7  -1  -1 32.2368 2.69916   7
  -7  -1  -1 33.4709 1.17989   4
  -7  -1  -1 29.9963 2.06250   1
   7   1   1 33.5609 3.60020   3
   7   1   1 33.7754 1.57343   2
   7   1   1 32.1669 2.58016   6
   7   1   1 33.0211 1.01171   5
  -8  -1  -1 -0.3075 0.79923   7
  -8  -1  -1 -0.6802 0.75233   1
   8   1   1 -0.5908 2.01010   3
   8   1   1 -0.2026 0.53068   2
   8   1   1 -0.6631 1.20560   6
  -9  -1  -1 12.0129 2.49778   3
  -9  -1  -1 10.4665 2.48933   7
  -9  -1  -1 12.0123 1.92569   1
   9   1   1 17.3022 4.23995   3
   9   1   1 12.2252 2.41773   6
   9   1   1 10.3295 1.27042   2
 -10  -1  -1 -0.1481 0.93371   1
 -10  -1  -1 0.73284 1.31241   3
 -10  -1  -1 0.28367 1.54076   7
  10   1   1 -0.7773 1.09425   6
  10   1   1 0.32387 0.71932   2
  10   1   1 -0.2971 3.16723   3
 -11  -1  -1 1.51714 1.39837   3
 -11  -1  -1 -1.4776 1.39058   7
 -11  -1  -1 0.08594 1.03476   1
  11   1   1 -0.1268 3.48448   3
  11   1   1 -0.9597 1.75260   6
 -12  -1  -1 -0.6228 1.78073   7
 -12  -1  -1 1.51640 1.62757   3
  12   1   1 0.22808 2.20456   6
  12   1   1 11.2932 4.06445   3
  11  -2  -1 5.19109 2.87352   3
  11  -2  -1 -1.4583 1.69881   6
 -11   2   1 -0.9960 1.25029   7
 -11   2   1 0.44048 1.10962   1
 -11   2   1 2.80044 1.56292   3
  10  -2  -1 2.44437 2.60169   7
  10  -2  -1 -0.4287 1.58730   6
  10  -2  -1 -0.3165 3.31426   3
 -10   2   1 1.84485 1.45994   3
 -10   2   1 1.96199 1.16542   1
 -10   2   1 0.65995 1.11368   7
   9  -2  -1 2.08136 3.06993   7
   9  -2  -1 -0.1556 1.46690   6
   9  -2  -1 1.73936 3.22607   3
  -9   2   1 -0.0284 1.22370   7
  -9   2   1 0.40962 0.51274   4
  -9   2   1 -0.1332 0.79838   1
   8  -2  -1 4.88859 3.03760   7
   8  -2  -1 3.74105 0.84554   2
   8  -2  -1 -0.0739 2.54287   3
   8  -2  -1 4.24077 1.75842   6
  -8   2   1 4.47331 1.28580   1
  -8   2   1 3.61197 1.71959   7
  -8   2   1 3.97912 0.78603   4
   7  -2  -1 29.3694 2.73904   6
   7  -2  -1 30.6185 3.78086   7
   7  -2  -1 27.4340 1.37854   5
   7  -2  -1 27.3628 3.79510   3
   7  -2  -1 26.0545 1.46186   2
  -7   2   1 25.2508 2.11833   1
  -7   2   1 28.8101 2.84995   7
  -7   2   1 29.5272 1.50403   4
  -7   2   1 26.8261 1.32076   5
   6  -2  -1 86.0492 3.60711   1
   6  -2  -1 86.5489 2.26626   5
   6  -2  -1 86.2572 4.76906   3
   6  -2  -1 85.8386 4.58382   7
   6  -2  -1 87.3620 2.33483   2
   6  -2  -1 83.4380 3.69420   6
  -6   2   1 86.2199 4.11416   7
  -6   2   1 81.0280 3.19772   1
  -6   2   1 86.8133 2.38461   4
  -6   2   1 87.2881 2.20730   5
   5  -2  -1 2.61546 1.32687   3
   5  -2  -1 2.54126 0.53869   5
   5  -2  -1 3.03957 0.60898   4
   5  -2  -1 2.65284 0.94654   1
   5  -2  -1 2.85556 0.53843   2
   5  -2  -1 2.70728 1.40109   7
   5  -2  -1 2.59858 0.99629   6
  -5   2   1 2.82163 0.47947   5
  -5   2   1 2.54404 0.78479   1
  -5   2   1 2.75255 0.53933   4
   4  -2  -1 8.14254 1.60797   7
   4  -2  -1 7.85033 0.66352   2
   4  -2  -1 8.24125 0.75386   4
   4  -2  -1 7.65379 0.66143   5
   4  -2  -1 7.81045 1.03372   1
   4  -2  -1 8.64646 1.35494   3
   4  -2  -1 8.13721 1.14356   6
  -4   2   1 8.94370 0.64363   4
  -4   2   1 7.29592 0.85883   1
  -4   2   1 10.0523 0.70066   5
   3  -2  -1 229.844 5.78422   7
   3  -2  -1 237.450 4.72914   6
   3  -2  -1 242.555 3.91092   5
   3  -2  -1 243.118 3.73758   2
   3  -2  -1 239.145 5.68371   3
   3  -2  -1 235.613 5.01639   1
   3  -2  -1 239.813 4.01789   4
  -3   2   1 234.689 3.93058   4
  -3   2   1 241.177 3.85127   5
  -3   2   1 240.276 3.64345   2
   2  -2  -1 126.341 2.17579   2
   2  -2  -1 129.417 2.38611   5
   2  -2  -1 129.679 2.44865   4
   2  -2  -1 123.492 3.59225   7
   2  -2  -1 123.688 3.34362   3
   2  -2  -1 129.041 3.17307   1
   2  -2  -1 131.200 2.75323   6
  -2   2   1 125.802 2.32100   5
  -2   2   1 125.365 2.13223   2
  -2   2   1 125.973 2.35931   4
   1  -2  -1 32.8450 1.03418   6
   1  -2  -1 27.0144 1.24171   3
   1  -2  -1 31.2425 1.49246   1
   1  -2  -1 31.6822 1.00278   4
   1  -2  -1 29.7333 1.57990   7
  -1   2   1 32.8091 0.94223   5
  -1   2   1 30.8391 0.89857   6
  -1   2   1 28.9648 1.30775   3
  -1   2   1 33.3493 0.98057   6
  -1   2   1 31.9219 0.83923   2
   0  -2  -1 846.372 11.4426   1
   0  -2  -1 854.394 12.0393   7
   0  -2  -1 861.942 11.1988   4
   0  -2  -1 852.060 13.6908   3
   0  -2  -1 845.459 11.9340   6
   0   2   1 850.789 12.6605   6
   0   2   1 848.462 12.4710   3
   0   2   1 850.762 10.5675   2
   0   2   1 861.812 11.2911   5
  -1  -2  -1 464.174 6.79945   1
  -1  -2  -1 455.817 6.76000   3
  -1  -2  -1 466.889 6.52894   6
  -1  -2  -1 451.260 6.60274   3
  -1  -2  -1 445.907 7.36413   7
  -1  -2  -1 469.299 5.89981   4
   1   2   1 456.375 6.02347   5
   1   2   1 478.669 5.90978   4
   1   2   1 457.993 6.09488   2
   1   2   1 454.948 6.52623   6
   1   2   1 452.807 6.54409   3
  -2  -2  -1 1479.69 22.8270   3
  -2  -2  -1 1538.30 19.7358   4
  -2  -2  -1 1452.80 21.8135   7
  -2  -2  -1 1469.93 20.2476   1
   2   2   1 1481.55 20.0412   3
   2   2   1 1522.77 18.6068   4
   2   2   1 1507.48 20.4221   2
   2   2   1 1476.67 20.0382   5
   2   2   1 1525.04 23.2178   6
  -3  -2  -1 242.850 5.48687   7
  -3  -2  -1 237.345 5.25924   3
  -3  -2  -1 244.108 3.17860   4
  -3  -2  -1 243.302 4.56054   1
   3   2   1 240.565 3.92165   2
   3   2   1 236.248 5.09100   6
   3   2   1 239.081 5.67058   3
   3   2   1 243.916 3.15834   4
   3   2   1 248.950 3.51146   5
  -4  -2  -1 543.245 6.70384   4
  -4  -2  -1 526.075 8.57959   1
  -4  -2  -1 538.291 9.92006   3
  -4  -2  -1 529.208 10.0047   7
   4   2   1 541.635 7.66132   2
   4   2   1 531.073 7.02848   5
   4   2   1 537.195 10.5357   3
   4   2   1 537.148 6.63143   4
   4   2   1 527.173 9.49811   6
  -5  -2  -1 16.7007 1.80862   7
  -5  -2  -1 12.9951 1.20129   1
  -5  -2  -1 14.9525 0.53703   4
  -5  -2  -1 14.7005 0.55748   4
  -5  -2  -1 14.0355 1.68215   3
   5   2   1 13.9687 2.12985   3
   5   2   1 15.0790 1.72710   6
   5   2   1 15.1921 0.69749   5
   5   2   1 14.7451 0.58972   4
   5   2   1 14.6956 0.98326   2
  -6  -2  -1 68.3035 3.68022   7
  -6  -2  -1 66.1482 1.40356   4
  -6  -2  -1 66.4216 2.75497   1
  -6  -2  -1 67.7013 3.59397   3
   6   2   1 64.9595 3.45661   6
   6   2   1 69.1856 4.07061   3
   6   2   1 68.9442 2.13887   2
   6   2   1 66.3099 1.55954   5
  -7  -2  -1 11.4693 1.46710   1
  -7  -2  -1 9.53599 2.01109   3
  -7  -2  -1 11.9430 2.24081   7
  -7  -2  -1 10.8015 0.63142   4
   7   2   1 10.4499 1.14004   2
   7   2   1 11.9555 2.16385   6
   7   2   1 11.2558 0.70340   5
   7   2   1 11.8619 2.73727   3
  -8  -2  -1 6.26835 1.39593   1
  -8  -2  -1 4.52457 1.74542   3
  -8  -2  -1 6.41969 1.87295   7
   8   2   1 5.86474 2.73201   3
   8   2   1 7.25405 1.10290   2
   8   2   1 6.63972 1.96215   6
  -9  -2  -1 1.27425 1.10040   1
  -9  -2  -1 2.41186 1.74703   7
  -9  -2  -1 2.44651 1.63290   3
   9   2   1 1.77443 0.82785   2
   9   2   1 1.83981 1.82294   6
   9   2   1 1.51898 2.95777   3
 -10  -2  -1 1.44547 1.13366   1
 -10  -2  -1 2.02058 1.90152   7
 -10  -2  -1 2.68858 1.47902   3
  10   2   1 1.02587 2.62742   3
  10   2   1 2.13080 0.87993   2
  10   2   1 2.07471 1.65114   6
 -11  -2  -1 0.63298 1.14700   1
 -11  -2  -1 1.49226 2.01536   7
 -11  -2  -1 3.02718 1.82863   3
  11   2   1 5.44281 3.83199   3
  11   2   1 0.44974 0.83282   2
  11   2   1 1.88270 2.18343   6
 -12  -2  -1 -0.2868 1.99958   7
 -12  -2  -1 1.99447 1.77398   3
  12   2   1 4.81049 3.86194   3
  12   2   1 -2.0287 1.99075   6
  10  -3  -1 4.58013 3.41505   3
  10  -3  -1 -1.5441 1.46895   6
  10  -3  -1 5.16550 2.65580   7
 -10   3   1 0.01511 0.89498   7
 -10   3   1 -0.4805 0.97697   1
   9  -3  -1 2.99875 1.72628   6
   9  -3  -1 12.0435 4.08066   7
   9  -3  -1 5.87478 3.58067   3
  -9   3   1 4.87690 0.96113   4
  -9   3   1 3.55927 1.31621   1
  -9   3   1 4.66789 1.80847   7
   8  -3  -1 89.4471 4.41960   1
   8  -3  -1 94.8729 6.16147   7
   8  -3  -1 85.9953 5.98103   3
   8  -3  -1 83.4554 4.49786   6
  -8   3   1 88.1374 2.86880   4
  -8   3   1 86.6611 5.07224   7
  -8   3   1 86.4588 2.52756   2
  -8   3   1 87.5184 4.09460   1
   7  -3  -1 51.0922 4.54501   3
   7  -3  -1 51.4522 4.59492   7
   7  -3  -1 49.8031 3.20217   6
   7  -3  -1 45.2849 3.17944   1
   7  -3  -1 49.4615 1.84731   2
  -7   3   1 52.2256 3.01707   1
  -7   3   1 48.3952 1.79316   5
  -7   3   1 48.9706 2.06727   4
  -7   3   1 51.1655 1.77921   2
  -7   3   1 49.4372 3.67492   7
   6  -3  -1 29.4857 3.26266   7
   6  -3  -1 31.4572 3.24446   3
   6  -3  -1 31.5369 2.50529   1
   6  -3  -1 33.0920 2.40205   6
   6  -3  -1 31.0032 1.41091   2
  -6   3   1 30.7885 1.37160   5
  -6   3   1 35.2680 1.33472   2
  -6   3   1 29.6256 1.51927   4
  -6   3   1 32.4463 2.25096   1
   5  -3  -1 54.8045 2.59713   6
   5  -3  -1 55.8240 2.88745   1
   5  -3  -1 54.8474 1.65917   2
   5  -3  -1 50.5597 3.32899   7
   5  -3  -1 55.1107 1.97936   4
   5  -3  -1 55.2287 3.43230   3
  -5   3   1 54.3011 1.89002   4
  -5   3   1 52.6190 1.54393   2
  -5   3   1 53.5733 2.59977   1
  -5   3   1 53.0689 1.73446   5
   4  -3  -1 375.028 7.66920   1
   4  -3  -1 375.176 6.18667   4
   4  -3  -1 383.272 6.99583   6
   4  -3  -1 384.233 5.60565   2
   4  -3  -1 375.852 8.50795   3
   4  -3  -1 371.770 8.88745   7
  -4   3   1 370.456 5.85301   5
  -4   3   1 389.338 5.54901   2
  -4   3   1 372.616 6.05293   4
  -4   3   1 365.070 7.25749   1
   3  -3  -1 68.7299 2.16930   6
   3  -3  -1 67.1151 3.16088   7
   3  -3  -1 67.6758 2.98292   3
   3  -3  -1 70.1588 2.74813   1
   3  -3  -1 70.1472 2.00079   4
  -3   3   1 72.4223 1.85864   5
  -3   3   1 68.6728 1.58371   2
  -3   3   1 69.4420 1.92172   4
   2  -3  -1 955.457 13.7961   1
   2  -3  -1 936.455 13.9076   3
   2  -3  -1 935.702 12.4562   4
   2  -3  -1 936.927 13.7447   6
   2  -3  -1 951.186 14.9098   7
  -2   3   1 943.303 11.9050   2
  -2   3   1 941.183 12.2811   6
  -2   3   1 951.122 12.4022   4
  -2   3   1 929.775 12.1036   6
  -2   3   1 955.900 12.3507   5
   1  -3  -1 1036.60 13.4224   4
   1  -3  -1 1045.02 14.2896   3
   1  -3  -1 1043.68 14.6208   1
   1  -3  -1 1055.40 15.5865   7
  -1   3   1 1040.02 13.8505   6
  -1   3   1 1046.04 13.0399   2
  -1   3   1 1048.41 14.1112   6
  -1   3   1 1045.36 13.3349   4
  -1   3   1 1037.12 13.3744   5
   0  -3  -1 428.247 6.76073   3
   0  -3  -1 438.162 7.11067   1
   0  -3  -1 428.768 7.98184   7
   0  -3  -1 428.474 5.73076   6
   0  -3  -1 423.351 6.02438   4
   0   3   1 435.406 5.69985   6
   0   3   1 437.562 6.77300   3
   0   3   1 433.432 6.12721   5
   0   3   1 430.025 5.90679   2
  -1  -3  -1 292.269 4.20095   4
  -1  -3  -1 303.366 6.46924   7
  -1  -3  -1 298.487 5.28084   3
  -1  -3  -1 289.878 5.30577   1
   1   3   1 291.859 4.71880   6
   1   3   1 290.870 4.39862   2
   1   3   1 288.521 4.41183   5
  -2  -3  -1 32.9877 2.12384   7
  -2  -3  -1 31.8869 1.58018   1
  -2  -3  -1 30.9087 1.65041   3
  -2  -3  -1 31.1565 0.81580   4
   2   3   1 30.8900 1.02257   5
   2   3   1 30.8033 1.54891   6
   2   3   1 30.2365 1.13260   2
  -3  -3  -1 125.566 4.07002   7
  -3  -3  -1 127.730 3.20949   1
  -3  -3  -1 121.247 1.83900   4
  -3  -3  -1 121.531 3.71575   3
   3   3   1 125.677 2.34013   5
   3   3   1 122.287 1.85293   4
   3   3   1 120.495 4.04074   3
   3   3   1 122.864 2.61910   2
   3   3   1 120.082 3.49552   6
  -4  -3  -1 268.503 5.42301   1
  -4  -3  -1 270.144 6.73050   7
  -4  -3  -1 268.671 6.54326   3
  -4  -3  -1 268.708 3.39882   4
   4   3   1 261.569 6.14757   6
   4   3   1 271.335 4.20113   5
   4   3   1 266.150 3.38312   4
   4   3   1 265.975 4.67397   2
   4   3   1 278.194 7.13561   3
  -5  -3  -1 83.2122 3.73303   3
  -5  -3  -1 77.6852 1.09131   4
  -5  -3  -1 81.9568 1.10647   4
  -5  -3  -1 83.8828 3.81278   7
  -5  -3  -1 83.5860 2.91428   1
   5   3   1 85.8201 2.38107   2
   5   3   1 83.6305 1.91062   5
   5   3   1 82.2083 3.59935   6
   5   3   1 86.0747 4.17937   3
  -6  -3  -1 52.7549 0.77451   4
  -6  -3  -1 57.6590 2.60945   1
  -6  -3  -1 54.1981 3.42329   3
  -6  -3  -1 55.5949 3.49021   7
   6   3   1 51.8526 1.99832   2
   6   3   1 53.5654 4.01827   3
   6   3   1 55.8284 3.33715   6
   6   3   1 56.4062 1.59195   5
  -7  -3  -1 51.9532 2.71254   1
  -7  -3  -1 50.1144 3.62933   3
  -7  -3  -1 50.9828 3.53510   7
   7   3   1 50.6439 3.51750   6
   7   3   1 49.7424 4.46170   3
   7   3   1 50.7027 2.03342   2
   7   3   1 47.9408 1.51630   5
  -8  -3  -1 5.87389 1.91902   3
  -8  -3  -1 5.48797 1.38220   1
  -8  -3  -1 5.10314 1.97245   7
   8   3   1 5.65514 1.81280   6
   8   3   1 12.6583 3.08522   3
   8   3   1 6.62135 1.05317   2
  -9  -3  -1 -1.1652 1.36591   7
  -9  -3  -1 -0.2470 0.90725   1
  -9  -3  -1 0.43922 1.09046   3
   9   3   1 -2.2444 2.48617   3
   9   3   1 0.80325 1.68685   6
   9   3   1 0.16219 0.74657   2
 -10  -3  -1 13.7666 2.20069   1
 -10  -3  -1 13.0819 3.10753   7
 -10  -3  -1 14.9590 3.08297   3
  10   3   1 12.8119 1.57932   2
  10   3   1 12.6683 4.51807   3
  10   3   1 14.1125 3.09750   6
 -11  -3  -1 16.5960 3.62535   7
 -11  -3  -1 20.5004 3.52752   3
 -11  -3  -1 17.1764 2.37010   1
  11   3   1 22.1234 5.63799   3
  11   3   1 16.4837 3.31087   6
  11   3   1 19.5933 1.89310   2
 -12  -3  -1 0.86500 1.37281   3
 -12  -3  -1 -1.0682 2.02164   7
  12   3   1 -1.1726 2.31958   6
  12   3   1 10.8679 4.17292   3
  10  -4  -1 10.1743 2.93353   3
   9  -4  -1 3.79452 3.03815   3
   9  -4  -1 -0.5180 1.48189   6
   9  -4  -1 5.00869 2.69267   7
  -9   4   1 0.49901 1.24273   7
  -9   4   1 0.08415 1.03680   1
  -9   4   1 0.38504 0.68778   4
   8  -4  -1 5.43737 2.99731   3
   8  -4  -1 5.46703 1.67615   1
   8  -4  -1 9.13125 3.20942   7
   8  -4  -1 2.75132 1.46876   6
  -8   4   1 1.97889 0.88546   4
  -8   4   1 4.08284 1.84584   7
  -8   4   1 3.66935 0.90513   5
  -8   4   1 3.61780 1.38254   1
   7  -4  -1 10.1517 1.85297   6
   7  -4  -1 13.7647 3.18282   3
   7  -4  -1 12.7407 2.96723   7
   7  -4  -1 8.92786 1.91335   1
  -7   4   1 8.95125 1.65035   1
  -7   4   1 7.70440 1.12780   4
  -7   4   1 11.9239 1.00939   2
  -7   4   1 10.8546 1.09250   5
   6  -4  -1 0.59076 1.12306   1
   6  -4  -1 -0.6407 0.44222   2
   6  -4  -1 0.97107 1.32234   7
   6  -4  -1 -0.2894 0.83610   6
   6  -4  -1 0.40714 1.41932   3
  -6   4   1 0.18022 0.43998   2
  -6   4   1 -0.2995 0.37215   4
  -6   4   1 0.40823 0.87491   1
  -6   4   1 0.27392 0.50355   5
   5  -4  -1 0.15152 1.08941   3
   5  -4  -1 -0.5813 0.51725   4
   5  -4  -1 0.19341 0.79946   6
   5  -4  -1 0.94727 1.43455   7
   5  -4  -1 -0.8229 0.91980   1
  -5   4   1 0.40102 0.40124   2
  -5   4   1 0.91275 0.76339   1
  -5   4   1 0.09065 0.38196   5
  -5   4   1 0.38471 0.50678   4
   4  -4  -1 54.8809 3.12675   3
   4  -4  -1 56.8719 2.07200   4
   4  -4  -1 55.1539 3.52447   7
   4  -4  -1 55.5827 2.20665   6
   4  -4  -1 53.0319 2.72741   1
  -4   4   1 57.5459 1.54939   2
  -4   4   1 55.6837 1.94901   4
  -4   4   1 53.5142 1.79942   5
   3  -4  -1 4.58622 1.14137   3
   3  -4  -1 5.02627 0.71400   4
   3  -4  -1 4.95030 0.76254   6
   3  -4  -1 4.36074 1.05174   1
   3  -4  -1 4.27150 1.52203   7
  -3   4   1 5.04514 0.69287   5
  -3   4   1 3.77645 0.61491   4
  -3   4   1 4.60055 0.55517   2
  -3   4   1 4.44557 0.62066   6
   2  -4  -1 96.2353 3.20817   1
   2  -4  -1 96.2014 2.41108   4
   2  -4  -1 96.3760 3.98057   7
   2  -4  -1 95.9158 3.19747   3
  -2   4   1 95.7377 2.34226   4
  -2   4   1 94.3296 1.82924   6
  -2   4   1 95.6868 1.98024   2
  -2   4   1 93.7740 2.30757   5
  -2   4   1 94.9539 1.84911   6
   1  -4  -1 326.644 7.35720   7
   1  -4  -1 326.178 5.24539   4
   1  -4  -1 320.824 6.38921   1
   1  -4  -1 328.621 6.20261   3
  -1   4   1 335.009 5.31440   5
  -1   4   1 328.433 5.17941   4
  -1   4   1 330.257 4.85215   2
   0  -4  -1 50.2800 2.93610   7
   0  -4  -1 45.2904 2.04509   1
   0  -4  -1 48.9814 1.46065   4
   0  -4  -1 46.9047 1.17209   6
   0  -4  -1 48.5860 2.15317   3
   0   4   1 48.4445 1.37507   2
   0   4   1 49.7201 1.17142   6
   0   4   1 48.0910 1.39205   4
   0   4   1 51.7068 1.54177   5
  -1  -4  -1 30.5772 1.78839   1
  -1  -4  -1 31.1273 2.34760   7
  -1  -4  -1 30.1142 1.06204   4
  -1  -4  -1 32.1794 1.93039   3
   1   4   1 30.1146 1.15289   5
   1   4   1 31.7032 1.02209   4
   1   4   1 31.2829 1.16311   2
   1   4   1 30.6134 1.28445   6
  -2  -4  -1 38.1354 2.01514   3
  -2  -4  -1 37.3764 2.50028   7
  -2  -4  -1 39.5480 1.97565   1
  -2  -4  -1 38.0027 1.07544   4
   2   4   1 38.5919 1.76775   6
   2   4   1 38.5778 1.32822   5
   2   4   1 38.9529 1.03451   4
   2   4   1 37.7514 1.37936   2
  -3  -4  -1 59.6015 2.73384   3
  -3  -4  -1 60.0675 3.25634   7
  -3  -4  -1 55.5382 2.33806   1
  -3  -4  -1 58.2054 1.21983   4
   3   4   1 58.6851 2.46911   6
   3   4   1 57.8046 1.63542   5
   3   4   1 53.5786 1.76506   2
   3   4   1 57.0483 1.16497   4
  -4  -4  -1 216.038 6.39509   7
  -4  -4  -1 210.356 5.88209   3
  -4  -4  -1 208.185 4.91014   1
  -4  -4  -1 208.304 2.85245   4
   4   4   1 212.882 5.53681   6
   4   4   1 209.403 2.88400   4
   4   4   1 211.133 6.33886   3
   4   4   1 211.690 2.83427   4
   4   4   1 207.681 4.12432   2
   4   4   1 220.865 3.80995   5
  -5  -4  -1 0.72425 1.22402   7
  -5  -4  -1 0.37452 0.71733   1
  -5  -4  -1 0.30780 0.87980   3
   5   4   1 0.01027 0.36615   2
   5   4   1 1.44572 1.46821   3
   5   4   1 -0.1632 0.34499   5
   5   4   1 -0.3951 0.87764   6
  -6  -4  -1 1.22123 0.84994   1
  -6  -4  -1 0.31986 1.26549   7
  -6  -4  -1 0.08171 0.99104   3
   6   4   1 -0.8675 1.68786   3
   6   4   1 0.19830 0.38160   5
   6   4   1 0.21390 0.59904   2
   6   4   1 0.15485 1.25618   6
  -7  -4  -1 12.1482 2.39162   7
  -7  -4  -1 12.9375 2.39703   3
  -7  -4  -1 12.8039 1.74570   1
   7   4   1 12.0214 1.35079   2
   7   4   1 12.7779 2.44135   6
   7   4   1 14.0186 3.21119   3
   7   4   1 11.9232 0.92332   5
  -8  -4  -1 0.18861 1.41085   3
  -8  -4  -1 1.32757 1.35607   7
  -8  -4  -1 -0.1601 0.94502   1
   8   4   1 1.25122 0.69304   2
   8   4   1 1.87423 1.78734   6
   8   4   1 0.13721 2.43830   3
  -9  -4  -1 0.58177 1.19248   1
  -9  -4  -1 1.57893 1.49371   7
  -9  -4  -1 2.30183 1.66705   3
   9   4   1 1.65512 2.46002   3
   9   4   1 1.19209 0.87977   2
   9   4   1 2.48851 1.96692   6
 -10  -4  -1 1.18829 1.64507   3
 -10  -4  -1 -0.4618 1.14755   1
 -10  -4  -1 -0.0777 1.38099   7
  10   4   1 -0.5719 0.77456   2
  10   4   1 -0.3952 1.36829   6
  10   4   1 -5.6009 2.93763   3
 -11  -4  -1 5.90604 2.51123   3
 -11  -4  -1 3.33218 2.58345   7
  11   4   1 8.13597 4.43291   3
  11   4   1 3.97159 2.58264   6
  11   4   1 3.12853 1.13107   2
  12   4   1 6.37386 1.50069   2
   9  -5  -1 9.63827 3.45468   7
   8  -5  -1 0.49101 0.99422   1
   8  -5  -1 2.33329 2.41820   7
   8  -5  -1 1.77209 2.49125   3
  -8   5   1 -1.4676 0.67816   5
  -8   5   1 0.13949 0.79666   1
  -8   5   1 -0.8276 0.64494   4
   7  -5  -1 28.2640 3.67409   3
   7  -5  -1 37.0929 4.24211   7
   7  -5  -1 26.6623 2.89459   1
  -7   5   1 26.8412 1.65560   5
  -7   5   1 24.0043 2.54982   1
  -7   5   1 26.5936 1.89407   4
   6  -5  -1 3.13902 1.48444   1
   6  -5  -1 3.12954 1.24197   6
   6  -5  -1 2.77740 1.73820   7
   6  -5  -1 4.20735 2.05505   3
  -6   5   1 2.85222 1.21091   1
  -6   5   1 2.77140 0.84268   4
  -6   5   1 3.10137 0.94259   2
  -6   5   1 3.14454 0.78960   5
   5  -5  -1 40.4067 2.02117   4
   5  -5  -1 39.9499 2.17475   6
   5  -5  -1 35.2255 3.51601   7
   5  -5  -1 44.0220 3.33126   3
   5  -5  -1 39.3528 2.95608   1
  -5   5   1 41.8508 1.46085   2
  -5   5   1 42.3861 1.81243   5
  -5   5   1 42.2368 1.96884   4
   4  -5  -1 143.491 4.93174   1
   4  -5  -1 141.356 3.37312   6
   4  -5  -1 145.104 3.64750   4
   4  -5  -1 136.494 5.70459   7
   4  -5  -1 141.467 5.10248   3
  -4   5   1 136.658 3.32452   5
  -4   5   1 139.547 3.15827   6
  -4   5   1 140.604 2.79286   2
  -4   5   1 142.947 3.52055   4
   3  -5  -1 62.2281 3.12356   1
   3  -5  -1 63.8519 3.67079   7
   3  -5  -1 62.2006 3.15647   3
   3  -5  -1 64.1141 2.25646   4
  -3   5   1 60.3237 2.02948   5
  -3   5   1 62.6550 1.75187   6
  -3   5   1 58.8987 1.59268   6
  -3   5   1 63.3354 1.68632   2
  -3   5   1 65.0062 2.16271   4
   2  -5  -1 165.622 3.65665   4
   2  -5  -1 177.095 4.93243   1
   2  -5  -1 164.822 5.61632   7
   2  -5  -1 172.207 4.77826   3
  -2   5   1 170.933 3.59680   4
  -2   5   1 167.916 3.62339   5
  -2   5   1 173.351 3.12458   2
   1  -5  -1 24.2238 1.81371   3
   1  -5  -1 21.8104 1.22657   4
   1  -5  -1 25.3503 1.99595   1
   1  -5  -1 23.6782 2.29060   7
  -1   5   1 24.1246 1.21400   4
  -1   5   1 22.7799 1.23477   5
  -1   5   1 25.0759 1.08905   2
   0  -5  -1 156.278 4.29525   1
   0  -5  -1 161.710 5.59047   7
   0  -5  -1 154.536 3.20693   4
   0  -5  -1 156.122 2.63489   6
   0  -5  -1 159.793 4.39896   3
   0   5   1 169.152 3.47017   5
   0   5   1 159.269 3.15809   4
   0   5   1 159.480 2.63142   6
   0   5   1 163.073 3.11833   2
  -1  -5  -1 96.5134 3.23424   1
  -1  -5  -1 97.6756 3.68139   3
  -1  -5  -1 101.972 2.29948   4
  -1  -5  -1 101.059 4.66659   7
   1   5   1 98.1958 2.49650   6
   1   5   1 98.2379 2.47393   5
   1   5   1 99.1907 2.20248   4
   1   5   1 99.4297 2.38704   2
  -2  -5  -1 228.264 5.37979   1
  -2  -5  -1 245.610 6.00992   3
  -2  -5  -1 238.148 3.90675   4
  -2  -5  -1 238.540 7.10186   7
   2   5   1 240.736 5.02959   6
   2   5   1 245.609 3.86748   4
   2   5   1 238.683 4.38634   2
   2   5   1 247.177 4.44947   5
  -3  -5  -1 70.5857 1.56650   4
  -3  -5  -1 70.0484 3.32709   3
  -3  -5  -1 67.2750 3.77798   7
  -3  -5  -1 67.6539 2.86156   1
   3   5   1 66.8896 1.99276   5
   3   5   1 64.6631 2.10295   2
   3   5   1 65.7053 1.47602   4
   3   5   1 64.0883 2.71878   6
  -4  -5  -1 10.4143 2.30075   7
  -4  -5  -1 14.0567 1.64904   1
  -4  -5  -1 12.0773 0.53965   4
  -4  -5  -1 12.3764 1.78075   3
   4   5   1 12.4014 1.60035   6
   4   5   1 12.4103 0.50784   4
   4   5   1 14.0296 1.15935   2
   4   5   1 11.2950 0.89644   5
  -5  -5  -1 22.7365 2.03035   1
  -5  -5  -1 20.2704 2.15913   3
  -5  -5  -1 16.3433 2.61482   7
   5   5   1 20.1858 1.98091   6
   5   5   1 19.0431 1.27912   2
   5   5   1 20.9835 1.20914   5
  -6  -5  -1 -0.4496 1.04980   3
  -6  -5  -1 -0.2014 0.99512   1
  -6  -5  -1 1.57142 1.74336   7
   6   5   1 0.80795 0.49432   5
   6   5   1 0.60121 1.21816   6
   6   5   1 -0.0713 0.60921   2
  -7  -5  -1 69.3761 3.55878   1
  -7  -5  -1 66.0245 4.29601   3
  -7  -5  -1 66.6834 4.75283   7
   7   5   1 70.5929 4.35905   6
   7   5   1 72.2039 2.79217   2
   7   5   1 73.0485 5.14808   3
   7   5   1 69.8200 2.19650   5
  -8  -5  -1 4.36200 1.85860   3
  -8  -5  -1 5.42961 2.35512   7
  -8  -5  -1 2.48439 1.33475   1
   8   5   1 2.84279 2.87572   3
   8   5   1 7.24585 2.25022   6
   8   5   1 4.99710 1.16231   2
  -9  -5  -1 -0.0546 1.12794   1
  -9  -5  -1 0.46286 1.56257   3
  -9  -5  -1 1.50949 1.70069   7
   9   5   1 0.74706 0.87023   2
   9   5   1 1.68555 1.94680   6
   9   5   1 -2.4670 2.92716   3
 -10  -5  -1 -0.3811 1.43033   3
 -10  -5  -1 -1.6034 1.81484   7
  10   5   1 -5.8716 2.99741   3
  10   5   1 0.79804 2.03400   6
  10   5   1 0.24527 0.69402   2
 -11  -5  -1 -1.6926 1.99243   7
 -11  -5  -1 1.21713 1.90023   3
  11   5   1 -3.7178 3.54438   3
  11   5   1 -0.7771 2.20109   6
  11   5   1 0.68905 0.98487   2
   8  -6  -1 2.87583 1.78560   7
   8  -6  -1 1.74216 1.49550   1
   8  -6  -1 4.49159 2.35330   3
  -8   6   1 -0.1941 0.72348   4
  -8   6   1 -1.0383 0.97842   1
   7  -6  -1 2.58900 1.85133   3
   7  -6  -1 4.23146 2.27368   7
   7  -6  -1 1.40403 1.39385   1
  -7   6   1 0.24026 0.57072   5
  -7   6   1 0.11724 1.11158   1
  -7   6   1 -0.1414 0.69051   4
   6  -6  -1 24.1694 3.57335   7
   6  -6  -1 15.8490 2.21765   1
   6  -6  -1 22.2405 3.06368   3
  -6   6   1 19.9694 1.55389   5
  -6   6   1 17.8351 2.08814   1
  -6   6   1 19.1698 1.69348   4
   5  -6  -1 41.4336 3.40910   3
   5  -6  -1 36.0894 3.90327   7
   5  -6  -1 41.8089 3.26880   1
  -5   6   1 42.1771 1.52758   2
  -5   6   1 43.0547 2.01519   5
  -5   6   1 43.6063 2.15622   4
   4  -6  -1 32.7782 3.59925   7
   4  -6  -1 36.6296 2.93673   1
   4  -6  -1 38.2749 2.02951   4
   4  -6  -1 39.7045 2.95052   3
  -4   6   1 37.3725 1.91933   4
  -4   6   1 37.7951 1.42787   2
  -4   6   1 37.2582 1.85107   5
   3  -6  -1 1.57806 1.02459   3
   3  -6  -1 2.13998 1.44434   7
   3  -6  -1 1.27690 0.97628   1
   3  -6  -1 1.78514 0.64646   4
  -3   6   1 1.57989 0.63975   5
  -3   6   1 1.24902 0.50146   4
  -3   6   1 1.17748 0.48550   2
   2  -6  -1 20.1986 1.40421   4
   2  -6  -1 23.9254 2.09737   3
   2  -6  -1 20.8464 2.15196   1
   2  -6  -1 21.1098 2.80837   7
  -2   6   1 22.7601 1.32649   5
  -2   6   1 22.7385 1.08803   2
  -2   6   1 24.4129 1.38889   4
   1  -6  -1 -0.5016 0.42750   4
   1  -6  -1 0.32609 0.97347   1
   1  -6  -1 0.62110 1.23930   7
   1  -6  -1 -0.4060 0.81459   3
  -1   6   1 0.50502 0.44211   4
  -1   6   1 -0.2863 0.46829   5
  -1   6   1 -0.2686 0.35660   2
   0  -6  -1 77.1839 2.29126   4
   0  -6  -1 83.0665 3.42602   1
   0  -6  -1 78.7056 4.23904   7
   0  -6  -1 85.4619 3.56553   3
   0  -6  -1 81.6492 1.67268   6
   0   6   1 83.5848 2.26585   4
   0   6   1 81.4674 2.20695   2
   0   6   1 84.5437 2.48456   5
   0   6   1 79.6634 1.64327   6
  -1  -6  -1 52.8367 1.77787   4
  -1  -6  -1 52.3721 3.08794   3
  -1  -6  -1 52.8568 2.78893   1
  -1  -6  -1 51.1549 3.68094   7
   1   6   1 52.4755 1.66133   4
   1   6   1 55.6062 1.99552   5
   1   6   1 53.3237 1.79065   2
   1   6   1 52.7047 1.83386   6
  -2  -6  -1 11.4459 0.84807   4
  -2  -6  -1 14.1306 1.83864   1
  -2  -6  -1 20.8715 3.37351   7
  -2  -6  -1 12.9623 2.09987   3
   2   6   1 14.5887 1.02402   2
   2   6   1 12.7022 0.80659   4
   2   6   1 15.0770 1.41829   6
   2   6   1 14.3558 1.11738   5
  -3  -6  -1 1.88556 1.40022   3
  -3  -6  -1 1.30588 1.10551   1
  -3  -6  -1 0.82069 0.37266   4
  -3  -6  -1 4.30566 2.45147   7
   3   6   1 0.85402 0.61700   2
   3   6   1 0.48211 0.42161   5
   3   6   1 0.64921 0.80308   6
   3   6   1 1.26853 0.33933   4
  -4  -6  -1 2.14837 1.70767   7
  -4  -6  -1 0.65794 1.15943   3
  -4  -6  -1 -0.1883 1.24490   1
   4   6   1 0.36617 0.25491   4
   4   6   1 0.20384 0.90146   6
   4   6   1 1.32582 0.55896   2
   4   6   1 0.34284 0.49068   5
  -5  -6  -1 69.3075 3.50281   1
  -5  -6  -1 64.5650 4.75820   7
  -5  -6  -1 65.9216 4.02099   3
   5   6   1 62.9639 2.47848   2
   5   6   1 63.8282 2.20039   5
   5   6   1 65.1766 3.56782   6
  -6  -6  -1 2.92629 1.90541   7
  -6  -6  -1 2.99639 1.42827   1
  -6  -6  -1 2.27697 1.55289   3
   6   6   1 1.94928 0.84700   2
   6   6   1 2.35842 1.55595   6
   6   6   1 3.03583 0.71794   5
  -7  -6  -1 -1.2359 1.37176   1
  -7  -6  -1 -0.2980 1.47961   7
  -7  -6  -1 1.33135 1.54883   3
   7   6   1 0.39019 1.42089   6
   7   6   1 -0.1939 0.76674   2
   7   6   1 -0.2357 0.55334   5
  -8  -6  -1 0.81376 1.51029   3
  -8  -6  -1 -0.2010 1.29937   1
  -8  -6  -1 -1.3221 1.96938   7
   8   6   1 0.88552 0.90797   2
   8   6   1 0.45100 1.71921   6
  -9  -6  -1 -0.6597 1.04204   3
  -9  -6  -1 -2.4043 1.94906   7
  -9  -6  -1 -2.8762 1.45163   1
   9   6   1 -0.0982 0.63013   2
   9   6   1 -0.6639 1.82404   6
 -10  -6  -1 0.85886 1.77383   3
 -10  -6  -1 -1.1106 2.41880   7
  10   6   1 0.65495 0.93197   2
  10   6   1 -0.5795 2.04512   6
 -11  -6  -1 0.27723 1.99250   3
  11   6   1 -0.5048 0.97108   2
  11   6   1 -1.2175 2.34674   6
   8  -7  -1 1.09753 1.42322   1
   8  -7  -1 4.63461 1.70026   7
   7  -7  -1 3.88727 2.10771   7
   7  -7  -1 0.41084 1.31466   1
  -7   7   1 -1.0890 1.01442   1
  -7   7   1 -0.8631 0.51162   5
  -7   7   1 0.03351 0.74259   4
   6  -7  -1 9.57331 2.02743   1
   6  -7  -1 16.4187 2.94603   3
   6  -7  -1 11.7469 2.78579   7
  -6   7   1 8.33887 1.25413   4
  -6   7   1 9.19680 1.29662   5
  -6   7   1 7.35113 1.68095   1
   5  -7  -1 56.0839 4.00492   3
   5  -7  -1 53.5585 4.34656   7
   5  -7  -1 50.9096 3.69190   1
  -5   7   1 48.5491 2.24052   5
  -5   7   1 51.7590 2.50453   4
   4  -7  -1 116.996 4.93672   1
   4  -7  -1 109.039 3.49293   4
   4  -7  -1 121.890 5.22184   3
   4  -7  -1 116.247 6.00932   7
  -4   7   1 119.707 2.74504   2
  -4   7   1 125.206 3.61420   5
  -4   7   1 111.635 3.44321   4
   3  -7  -1 227.530 6.68191   3
   3  -7  -1 216.464 8.10497   7
   3  -7  -1 220.901 5.07353   4
   3  -7  -1 210.102 6.53800   1
  -3   7   1 220.161 4.09146   2
  -3   7   1 230.949 5.02630   4
  -3   7   1 230.527 5.08634   5
   2  -7  -1 29.4519 2.68064   1
   2  -7  -1 25.8609 1.67971   4
   2  -7  -1 21.9544 2.84728   7
   2  -7  -1 28.4669 2.48380   3
  -2   7   1 25.8894 1.56916   4
  -2   7   1 27.2524 1.59131   5
  -2   7   1 27.9199 1.37174   2
   1  -7  -1 -0.0168 1.10459   3
   1  -7  -1 -0.0909 1.19898   1
   1  -7  -1 -0.1691 0.39835   4
   1  -7  -1 -0.1911 1.88597   7
  -1   7   1 0.43440 0.48289   4
  -1   7   1 0.17257 0.55213   5
  -1   7   1 -0.5624 0.39385   2
   0  -7  -1 10.6218 1.98723   3
   0  -7  -1 13.9088 2.67372   7
   0  -7  -1 11.7260 1.92271   1
   0  -7  -1 12.2871 1.13325   4
   0   7   1 11.6877 1.06581   5
   0   7   1 12.0422 1.03025   2
   0   7   1 11.8676 1.01889   4
  -1  -7  -1 26.5844 1.40147   4
  -1  -7  -1 30.2920 3.96023   7
  -1  -7  -1 29.2478 3.17991   3
  -1  -7  -1 26.3226 2.47240   1
   1   7   1 28.6633 1.51291   2
   1   7   1 27.5449 1.46127   6
   1   7   1 28.2621 1.34042   4
   1   7   1 26.4244 1.50834   5
  -2  -7  -1 3.00579 1.35012   1
  -2  -7  -1 3.14779 0.62153   4
  -2  -7  -1 2.69635 1.98721   3
  -2  -7  -1 3.92613 2.27090   7
   2   7   1 3.05800 0.76706   2
   2   7   1 2.98578 0.90737   6
   2   7   1 3.78841 0.82859   5
   2   7   1 3.47159 0.57743   4
  -3  -7  -1 35.9796 4.00486   7
  -3  -7  -1 32.8384 2.72452   1
  -3  -7  -1 33.0211 3.44162   3
   3   7   1 32.0176 1.71342   5
   3   7   1 32.2935 1.25772   4
   3   7   1 36.5575 1.87499   2
   3   7   1 34.0236 2.28199   6
  -4  -7  -1 44.0413 3.27041   1
  -4  -7  -1 41.1224 3.50315   3
  -4  -7  -1 41.2509 4.24832   7
   4   7   1 42.3088 2.74960   6
   4   7   1 43.8771 2.13725   2
   4   7   1 39.6767 1.90698   5
   4   7   1 44.3250 1.86735   4
  -5  -7  -1 0.08931 1.35232   1
  -5  -7  -1 0.30483 1.44127   3
  -5  -7  -1 1.35379 2.67787   7
   5   7   1 0.09945 0.59359   5
   5   7   1 -0.1008 1.17053   6
   5   7   1 0.16898 0.75066   2
  -6  -7  -1 4.09073 1.96926   3
  -6  -7  -1 6.25354 2.52324   7
  -6  -7  -1 3.90635 1.78246   1
   6   7   1 4.18218 1.11656   2
   6   7   1 6.47158 1.91421   6
   6   7   1 3.54082 0.89392   5
  -7  -7  -1 -0.8833 1.33468   1
  -7  -7  -1 -0.5635 1.51437   3
  -7  -7  -1 -1.2714 1.63478   7
   7   7   1 -2.1817 1.24185   6
   7   7   1 0.15671 0.61749   2
   7   7   1 0.79121 0.73347   5
  -8  -7  -1 -1.4004 2.51401   7
  -8  -7  -1 -0.4808 1.60002   3
  -8  -7  -1 -2.5657 1.27960   1
   8   7   1 0.24929 1.69517   6
   8   7   1 0.73257 0.98330   2
  -9  -7  -1 7.48214 3.56296   7
  -9  -7  -1 7.80073 2.72632   3
   9   7   1 10.0528 2.83338   6
   9   7   1 10.8809 1.69971   2
 -10  -7  -1 -4.6117 2.46790   7
 -10  -7  -1 -0.9271 1.86094   3
  10   7   1 -0.9583 2.02806   6
  10   7   1 0.22671 0.80230   2
   9  -8  -1 2.36400 1.89578   1
   7  -8  -1 6.85111 2.33641   7
   7  -8  -1 3.28398 1.70324   1
  -7   8   1 0.68521 1.27843   1
  -7   8   1 2.52747 1.04657   4
  -7   8   1 1.23242 0.83909   5
   6  -8  -1 1.76809 1.55614   1
   6  -8  -1 3.48652 1.87341   7
  -6   8   1 -0.5008 0.66250   5
  -6   8   1 0.55986 0.66816   4
  -6   8   1 0.33560 1.18846   1
   5  -8  -1 10.0375 2.15449   1
   5  -8  -1 10.1071 2.82458   7
   5  -8  -1 15.4653 2.61409   3
  -5   8   1 6.05279 1.24822   4
  -5   8   1 8.35999 1.40657   5
   4  -8  -1 39.8060 3.40895   1
   4  -8  -1 47.3883 3.42446   3
   4  -8  -1 36.1040 3.77177   7
  -4   8   1 38.8648 2.24373   4
  -4   8   1 40.5591 2.27475   5
   3  -8  -1 6.00729 1.87416   1
   3  -8  -1 4.13578 2.46055   7
   3  -8  -1 7.74009 1.71397   3
  -3   8   1 4.88230 0.99965   5
  -3   8   1 7.04525 1.17617   4
  -3   8   1 5.89775 0.86946   2
   2  -8  -1 32.9172 2.82243   3
   2  -8  -1 31.7046 3.06242   1
   2  -8  -1 32.5720 3.58687   7
   2  -8  -1 32.2807 2.04882   4
  -2   8   1 32.1268 1.62034   2
  -2   8   1 34.5006 2.05500   5
  -2   8   1 31.0189 1.91976   4
   1  -8  -1 26.0691 2.88401   1
   1  -8  -1 28.4439 4.06130   7
   1  -8  -1 28.3130 2.73712   3
   1  -8  -1 26.1569 1.63334   4
  -1   8   1 27.5504 1.70772   4
  -1   8   1 27.8335 1.73045   5
  -1   8   1 27.7815 1.51628   2
   0  -8  -1 3.61035 1.61637   1
   0  -8  -1 1.48254 2.51045   7
   0  -8  -1 2.90795 0.83946   4
   0  -8  -1 2.48666 1.63709   3
   0   8   1 3.01014 0.77156   2
   0   8   1 4.30259 0.86337   4
   0   8   1 2.55395 0.77013   5
  -1  -8  -1 24.4586 2.70187   1
  -1  -8  -1 21.0517 3.24310   3
  -1  -8  -1 24.5834 1.49416   4
  -1  -8  -1 24.3761 4.16669   7
   1   8   1 18.9647 1.36415   4
   1   8   1 22.1701 1.69062   5
   1   8   1 21.3381 1.53526   2
  -2  -8  -1 12.2677 2.66476   3
  -2  -8  -1 12.6408 2.14377   1
  -2  -8  -1 11.6625 3.71300   7
   2   8   1 11.2213 1.32483   2
   2   8   1 11.5157 1.51536   6
   2   8   1 13.0686 1.08990   4
   2   8   1 13.6872 1.41246   5
  -3  -8  -1 0.24075 1.99297   3
  -3  -8  -1 3.58585 3.40078   7
  -3  -8  -1 1.46666 1.46057   1
   3   8   1 -0.2060 1.00615   6
   3   8   1 1.05073 0.60997   5
   3   8   1 1.08619 0.47833   4
   3   8   1 -0.2304 0.75202   2
  -4  -8  -1 5.27827 2.31967   3
  -4  -8  -1 3.33049 3.51592   7
  -4  -8  -1 4.14781 1.74672   1
   4   8   1 4.21960 0.95558   5
   4   8   1 3.56511 1.48399   6
   4   8   1 3.97457 0.95678   2
  -5  -8  -1 11.8040 4.07126   7
  -5  -8  -1 14.6459 2.49473   1
  -5  -8  -1 12.2484 2.80154   3
   5   8   1 13.3335 1.58698   2
   5   8   1 13.2142 2.24510   6
   5   8   1 15.8209 1.46219   5
  -6  -8  -1 1.30354 1.88472   3
  -6  -8  -1 -2.5938 2.91505   7
  -6  -8  -1 -0.7850 1.58178   1
   6   8   1 2.70722 0.90398   5
   6   8   1 1.33896 1.49994   6
   6   8   1 2.12910 0.99680   2
  -7  -8  -1 16.8805 2.59260   1
  -7  -8  -1 17.6958 3.40518   3
  -7  -8  -1 18.9636 4.59075   7
   7   8   1 20.6840 3.29467   6
   7   8   1 21.1547 1.66802   5
   7   8   1 20.2669 1.78836   2
  -8  -8  -1 18.4053 4.26012   7
  -8  -8  -1 19.2794 3.65551   3
   8   8   1 26.1514 2.30164   2
   8   8   1 19.8496 3.41984   6
  -9  -8  -1 2.49698 2.31936   3
  -9  -8  -1 1.89017 2.96282   7
   9   8   1 5.76095 2.61614   6
   9   8   1 4.38619 1.16605   2
 -10  -8  -1 -0.5556 2.22079   3
  10   8   1 0.52219 1.12684   2
  10   8   1 0.78832 2.40921   6
   8  -9  -1 2.57300 1.83999   1
  -8   9   1 2.67422 1.15932   4
  -8   9   1 0.90897 1.45221   1
   7  -9  -1 0.24862 1.36320   1
  -7   9   1 0.27412 0.93524   4
  -7   9   1 0.17580 1.37499   1
   6  -9  -1 9.78090 2.34150   1
  -6   9   1 10.2429 1.60971   4
  -6   9   1 8.51000 2.14469   1
  -6   9   1 6.55324 1.35256   5
   5  -9  -1 6.34764 2.43771   7
   5  -9  -1 5.76265 1.95641   1
  -5   9   1 3.15088 0.98724   4
  -5   9   1 4.64716 1.17248   5
   4  -9  -1 6.82410 1.82427   1
   4  -9  -1 9.72104 2.98944   7
  -4   9   1 5.63273 1.19521   4
  -4   9   1 4.28305 1.17211   5
   3  -9  -1 3.45424 1.66216   1
   3  -9  -1 4.13605 2.02166   7
  -3   9   1 1.89732 0.97369   5
  -3   9   1 2.12745 0.80083   4
   2  -9  -1 18.9868 2.78155   1
   2  -9  -1 16.4038 3.48330   7
  -2   9   1 14.3666 1.70256   5
  -2   9   1 15.6640 1.71269   4
  -2   9   1 17.0811 1.27956   2
   1  -9  -1 15.3237 2.55610   1
   1  -9  -1 13.4264 3.41526   7
  -1   9   1 15.9203 1.36010   2
  -1   9   1 14.7674 1.61794   4
  -1   9   1 13.2590 1.58648   5
   0  -9  -1 3.95682 1.97872   3
   0  -9  -1 3.13311 1.68053   1
   0  -9  -1 7.08799 2.51864   7
   0   9   1 1.92117 0.82030   5
   0   9   1 3.01328 0.91201   2
   0   9   1 2.26435 0.83830   4
  -1  -9  -1 -0.1317 1.35726   1
  -1  -9  -1 0.94812 2.74752   7
  -1  -9  -1 -0.3993 1.72221   3
   1   9   1 -0.4162 0.56605   4
   1   9   1 -0.1990 0.75181   5
   1   9   1 0.51259 0.76800   2
  -2  -9  -1 6.05222 1.84012   1
  -2  -9  -1 3.91827 2.53435   3
  -2  -9  -1 8.00918 2.96590   7
   2   9   1 7.27576 0.96276   4
   2   9   1 8.69376 1.41290   5
   2   9   1 6.13976 1.05583   2
  -3  -9  -1 -2.9939 2.39105   3
  -3  -9  -1 1.18604 1.49276   1
  -3  -9  -1 3.87657 2.80425   7
   3   9   1 2.55964 0.99336   2
   3   9   1 3.28374 1.00371   5
  -4  -9  -1 -1.0405 1.28029   1
  -4  -9  -1 -4.9657 3.10388   7
   4   9   1 0.08975 0.73056   5
   4   9   1 -0.4395 0.77919   2
  -5  -9  -1 -1.7380 3.45745   7
  -5  -9  -1 -1.3190 2.37702   3
  -5  -9  -1 1.89140 1.56469   1
   5   9   1 1.67016 1.42559   6
   5   9   1 1.82687 0.86540   5
   5   9   1 2.32335 1.04751   2
  -6  -9  -1 -4.9430 3.39229   7
  -6  -9  -1 -0.9861 1.45423   1
  -6  -9  -1 -2.8523 1.84027   3
   6   9   1 -0.3234 0.84673   2
   6   9   1 -0.2997 0.79086   5
   6   9   1 -2.3794 1.15316   6
  -7  -9  -1 1.31833 2.38215   3
  -7  -9  -1 2.15871 3.28866   7
   7   9   1 4.12909 1.12048   2
   7   9   1 2.93393 1.99594   6
  -8  -9  -1 8.19062 3.06455   3
  -8  -9  -1 1.33254 4.35833   7
   8   9   1 10.1891 1.73640   2
   8   9   1 8.67944 2.63964   6
  -9  -9  -1 -0.4677 2.32751   3
   9   9   1 -1.8698 1.73954   6
   9   9   1 0.56175 1.04328   2
  -7  10   1 2.15243 1.33075   4
  -7  10   1 2.53743 1.10623   5
   6 -10  -1 4.84860 1.93236   1
  -6  10   1 3.28603 1.20922   5
  -6  10   1 1.24564 1.56998   1
  -6  10   1 5.30863 1.41005   4
   5 -10  -1 2.17902 1.51462   1
   5 -10  -1 4.28996 2.20368   7
  -5  10   1 -0.1084 0.85261   5
  -5  10   1 0.81644 0.97716   4
   4 -10  -1 0.32993 1.37040   1
   4 -10  -1 3.98329 2.15921   7
  -4  10   1 -0.1431 0.84281   4
  -4  10   1 0.26956 0.62932   5
   3 -10  -1 2.08733 1.59551   1
   3 -10  -1 2.92362 1.94792   7
  -3  10   1 0.07647 0.86596   5
  -3  10   1 2.28956 0.97048   4
   2 -10  -1 2.33954 1.56631   1
   2 -10  -1 2.06927 1.85493   7
  -2  10   1 2.04390 1.06689   5
  -2  10   1 2.34396 0.86546   4
   1 -10  -1 1.75699 1.45883   1
   1 -10  -1 2.40059 2.63134   7
  -1  10   1 1.29801 0.82200   5
  -1  10   1 2.11844 0.76780   2
  -1  10   1 1.34955 0.87015   4
   0 -10  -1 56.8458 5.46861   7
   0 -10  -1 55.6714 3.95775   1
   0  10   1 55.7890 2.51468   4
   0  10   1 53.4701 2.82269   5
   0  10   1 53.8883 2.38703   2
  -1 -10  -1 4.72953 1.79427   1
  -1 -10  -1 4.24141 3.06302   7
   1  10   1 2.94658 0.90837   2
   1  10   1 2.06078 1.07466   5
   1  10   1 4.08473 0.90200   4
  -2 -10  -1 9.34998 3.84518   7
  -2 -10  -1 10.7148 2.22671   1
   2  10   1 10.4196 1.48605   5
   2  10   1 7.05302 1.01817   4
   2  10   1 9.41390 1.45123   2
  -3 -10  -1 0.30938 3.48258   7
  -3 -10  -1 3.43544 1.68422   1
   3  10   1 4.30194 1.20770   5
   3  10   1 4.14406 1.15629   2
  -4 -10  -1 -1.1850 3.67458   7
  -4 -10  -1 -0.3633 1.45483   1
   4  10   1 0.60060 0.88093   2
   4  10   1 0.31972 0.87305   5
  -5 -10  -1 -7.5797 3.54004   7
  -5 -10  -1 -2.6688 1.50678   1
   5  10   1 0.39977 0.72786   2
   5  10   1 0.22237 0.77556   5
   6  10   1 1.78397 1.06277   2
   6  10   1 1.47354 0.90809   5
   7  10   1 0.27578 0.99672   2
  -8 -10  -1 -6.7350 3.67580   3
   8  10   1 -0.9480 0.93368   2
   5 -11  -1 1.82920 1.29815   1
  -5  11   1 0.12781 0.98866   4
  -5  11   1 0.06957 0.91186   5
   4 -11  -1 3.41924 2.29682   7
   4 -11  -1 3.27696 1.57040   1
  -4  11   1 0.18859 0.71261   5
   3 -11  -1 2.88086 2.35350   7
   3 -11  -1 2.72904 1.56417   1
  -3  11   1 -0.8372 0.84835   5
  -3  11   1 -0.1461 0.81715   4
   2 -11  -1 3.80878 2.67635   7
   2 -11  -1 1.79070 1.53625   1
  -2  11   1 1.84888 0.96884   4
  -2  11   1 0.16881 0.95422   5
   1 -11  -1 4.92200 2.90971   7
   1 -11  -1 2.67537 1.60969   1
  -1  11   1 0.92024 0.84485   5
  -1  11   1 0.15752 0.76474   4
   0 -11  -1 2.61622 1.57818   1
   0 -11  -1 3.78782 2.88829   7
   0  11   1 1.50523 1.07438   5
   0  11   1 1.88361 0.80494   2
   0  11   1 1.54511 0.88682   4
  -1 -11  -1 2.03986 1.60672   1
  -1 -11  -1 2.22411 2.40982   7
   1  11   1 0.80338 0.80728   2
   1  11   1 0.02779 0.96218   5
   1  11   1 0.51728 0.72327   4
  -2 -11  -1 3.40071 3.52509   7
  -2 -11  -1 4.70083 1.78867   1
   2  11   1 7.78500 1.34814   2
   2  11   1 4.26521 1.31936   5
  -3 -11  -1 1.14226 1.49983   1
  -3 -11  -1 -1.6959 3.45047   7
   3  11   1 1.42799 0.88478   5
   3  11   1 0.12491 0.62778   2
  -4 -11  -1 -1.3205 1.33085   1
  -4 -11  -1 -7.2413 3.50305   7
   4  11   1 0.84150 0.98785   5
   4  11   1 0.78094 0.72488   2
   5  11   1 0.48142 0.96695   5
   5  11   1 0.28330 0.73748   2
   6  11   1 -0.3969 0.80060   5
   6  11   1 1.78584 0.92166   2
   7  11   1 1.02675 0.94315   2
   4 -12  -1 9.35982 3.03307   7
   4 -12  -1 2.88086 1.56338   1
  -4  12   1 0.03973 1.15536   4
  -4  12   1 -0.2902 0.93442   5
   3 -12  -1 0.97846 1.65533   7
   3 -12  -1 2.51766 1.53299   1
  -3  12   1 0.87240 0.76546   4
  -3  12   1 -0.8615 0.96390   5
   2 -12  -1 2.28768 1.52530   1
   2 -12  -1 4.38140 2.76824   7
  -2  12   1 -0.3691 1.00848   5
  -2  12   1 -0.0194 0.88526   4
   1 -12  -1 5.32626 3.10518   7
   1 -12  -1 5.74509 1.89302   1
  -1  12   1 1.54887 1.01360   4
  -1  12   1 3.10041 1.32556   5
   0 -12  -1 1.75830 2.89457   7
   0 -12  -1 1.29938 1.46661   1
   0  12   1 -0.5002 1.00692   5
   0  12   1 0.86146 0.78168   4
  -1 -12  -1 2.32976 1.59780   1
  -1 -12  -1 0.50440 3.05791   7
   1  12   1 -0.3225 0.98607   5
   1  12   1 0.48485 0.80220   2
  -2 -12  -1 -3.7958 3.12330   7
  -2 -12  -1 1.83333 1.54747   1
   2  12   1 0.88649 0.93587   2
   2  12   1 1.16853 1.15462   5
  -3 -12  -1 -7.0415 3.51034   7
  -3 -12  -1 2.89810 1.81665   1
   3  12   1 2.44502 1.09968   2
   3  12   1 3.14350 1.16403   5
  -4 -12  -1 -5.4695 4.07764   7
   4  12   1 0.93519 0.95724   2
   4  12   1 0.30588 1.05620   5
   5  12   1 0.52817 1.08579   5
   5  12   1 0.51798 0.78539   2
   0 -13  -1 5.40126 1.82556   1
   3  12  -2 1.14216 0.97774   2
   3  12  -2 0.11772 1.14693   5
   2  12  -2 1.48351 1.01744   2
   2  12  -2 3.22615 1.38534   5
  -2 -12   2 0.76484 2.92103   7
   1  12  -2 -0.4947 0.98747   5
  -1 -12   2 -0.9754 2.33260   7
   0  12  -2 0.50161 0.89142   5
   0 -12   2 2.74704 2.66795   7
  -1  12  -2 1.39740 0.88047   4
  -1  12  -2 0.70926 1.18133   5
   1 -12   2 6.00637 1.55666   1
   1 -12   2 3.27788 3.09214   7
  -2  12  -2 0.75943 1.13158   5
  -2  12  -2 0.68995 0.90742   4
   2 -12   2 5.37816 1.54792   1
   2 -12   2 3.79512 2.93918   7
  -3  12  -2 1.43749 1.04654   4
   5  11  -2 -0.8434 1.00384   5
   5  11  -2 0.79666 1.09414   2
   4  11  -2 1.91428 1.20058   5
   4  11  -2 1.09888 0.95881   2
  -4 -11   2 -7.2528 4.09058   7
   3  11  -2 6.45832 1.39612   2
   3  11  -2 3.86831 1.19420   5
  -3 -11   2 -4.1391 3.64494   7
   2  11  -2 22.7344 2.31351   5
   2  11  -2 22.8424 1.95169   2
  -2 -11   2 18.9565 4.42297   7
   1  11  -2 0.58194 1.01434   5
   1  11  -2 1.08287 0.87876   2
  -1 -11   2 0.63000 2.93841   7
   0  11  -2 3.94510 1.36278   5
   0  11  -2 3.74740 0.99861   4
   0 -11   2 4.88982 1.58611   1
   0 -11   2 5.80981 3.37726   7
  -1  11  -2 6.23143 1.47722   5
  -1  11  -2 4.17201 1.04618   4
   1 -11   2 8.99926 2.06868   1
   1 -11   2 5.45999 2.63345   7
  -2  11  -2 0.67127 0.82125   4
  -2  11  -2 0.20138 0.75008   5
   2 -11   2 3.51144 2.64245   7
   2 -11   2 1.86655 1.19254   1
  -3  11  -2 1.65267 0.94114   5
  -3  11  -2 0.57692 0.91060   4
   3 -11   2 1.67070 1.27048   1
   3 -11   2 5.47913 2.71438   7
  -4  11  -2 -0.1333 0.90829   5
  -4  11  -2 0.18045 0.83856   4
   4 -11   2 2.82123 2.24739   7
   4 -11   2 2.95948 1.42791   1
  -5  11  -2 -1.6588 1.24617   1
  -5  11  -2 -0.0520 0.90475   4
  -5  11  -2 0.24521 0.99626   5
   5 -11   2 4.71058 2.26713   7
   5 -11   2 3.40518 1.44303   1
   7  10  -2 0.45158 0.92565   2
   6  10  -2 0.72830 1.06148   5
   6  10  -2 -0.0594 0.97635   2
   5  10  -2 0.80874 1.03616   2
   5  10  -2 -0.0728 0.92770   5
   4  10  -2 1.47610 1.11059   5
   4  10  -2 3.30760 1.18417   2
  -4 -10   2 -2.5650 2.95699   7
   3  10  -2 3.32919 1.11206   2
   3  10  -2 4.26233 1.30114   5
  -3 -10   2 -3.6435 3.09951   3
  -3 -10   2 -1.0834 3.66872   7
   2  10  -2 -0.0032 0.71427   5
   2  10  -2 1.07522 0.85011   2
  -2 -10   2 -5.7140 2.91804   3
  -2 -10   2 0.28242 2.49618   7
   1  10  -2 0.13021 0.88774   5
   1  10  -2 0.44253 0.71017   2
  -1 -10   2 -3.3050 2.12339   3
  -1 -10   2 4.25911 3.30190   7
  -1 -10   2 2.49364 1.18716   1
   0  10  -2 5.97559 1.01933   2
   0  10  -2 6.45630 1.10057   4
   0  10  -2 6.57600 1.43909   5
   0 -10   2 6.04437 2.64966   7
   0 -10   2 7.66522 2.74310   3
   0 -10   2 4.79109 1.52079   1
  -1  10  -2 1.08470 0.79955   5
  -1  10  -2 0.26872 0.68896   4
   1 -10   2 2.84862 1.39845   1
   1 -10   2 1.27701 2.64668   7
   1 -10   2 3.44995 1.90986   3
  -2  10  -2 0.16741 0.87002   5
  -2  10  -2 0.53552 0.73739   4
   2 -10   2 1.59382 2.36671   7
   2 -10   2 0.98823 1.19665   1
  -3  10  -2 -0.2538 0.85656   5
  -3  10  -2 1.11792 0.82926   4
   3 -10   2 2.24707 1.23770   1
   3 -10   2 2.00874 2.37430   7
  -4  10  -2 -0.7912 0.78286   5
  -4  10  -2 0.67556 0.84632   4
   4 -10   2 2.34929 1.50141   1
   4 -10   2 3.42847 2.34820   7
  -5  10  -2 -1.0913 1.18448   1
  -5  10  -2 0.25167 0.87514   4
  -5  10  -2 -0.1482 0.81925   5
   5 -10   2 2.31257 1.43673   1
   5 -10   2 5.18678 2.39268   7
  -6  10  -2 1.51028 0.96841   4
  -6  10  -2 0.53966 1.43603   1
  -6  10  -2 0.85043 0.92919   5
   6 -10   2 0.73656 1.34505   1
   6 -10   2 4.50856 1.92687   7
  -7  10  -2 0.80663 1.53121   1
  -7  10  -2 0.44898 0.90015   5
   7 -10   2 3.23155 1.84284   1
   8   9  -2 -3.6727 1.83404   6
   8   9  -2 -1.0722 1.11639   2
   7   9  -2 -2.0392 1.78025   6
   7   9  -2 0.02526 0.71958   2
   7   9  -2 0.08615 0.97352   5
  -7  -9   2 -5.0540 2.69227   3
   6   9  -2 -2.1907 1.65586   6
   6   9  -2 0.53372 0.89349   5
   6   9  -2 0.93427 0.81047   2
  -6  -9   2 2.88738 1.17563   6
  -6  -9   2 -4.5371 2.72139   3
   5   9  -2 -0.8738 0.74814   5
   5   9  -2 -0.0936 0.91361   2
  -5  -9   2 -4.4227 3.82876   7
  -5  -9   2 -3.2555 2.76846   3
   4   9  -2 0.86306 0.88667   2
   4   9  -2 1.16295 1.00631   5
  -4  -9   2 -6.3369 3.35839   7
  -4  -9   2 -4.6385 2.54731   3
   3   9  -2 2.23947 1.08071   5
   3   9  -2 2.48250 0.82808   2
  -3  -9   2 1.00190 3.56646   7
  -3  -9   2 -3.8909 2.70795   3
   2   9  -2 12.4471 1.69287   5
   2   9  -2 9.06398 1.34007   2
  -2  -9   2 9.89463 3.74248   3
  -2  -9   2 10.0549 1.75419   1
  -2  -9   2 9.39226 3.86472   7
   1   9  -2 7.67816 1.19568   2
   1   9  -2 5.50686 1.17906   5
   1   9  -2 6.01946 0.99264   4
  -1  -9   2 5.74071 1.51449   1
  -1  -9   2 3.97976 2.76186   3
  -1  -9   2 5.64112 3.29532   7
   0   9  -2 13.0351 1.32878   4
   0   9  -2 8.06283 1.35584   5
   0   9  -2 9.15918 1.17560   2
   0  -9   2 11.5862 2.89323   3
   0  -9   2 9.24108 1.82687   1
   0  -9   2 12.0506 3.47629   7
  -1   9  -2 31.5821 2.07023   5
  -1   9  -2 34.6043 2.02138   4
  -1   9  -2 35.1897 1.70940   2
   1  -9   2 36.6782 4.59314   7
   1  -9   2 34.1618 2.97497   1
   1  -9   2 41.3792 4.22661   3
  -2   9  -2 -0.4103 0.78395   5
  -2   9  -2 -0.0652 0.70556   4
   2  -9   2 1.12474 1.55597   3
   2  -9   2 0.93026 1.78049   7
   2  -9   2 0.57450 1.20241   1
  -3   9  -2 0.54356 0.62440   4
  -3   9  -2 1.09692 0.72841   5
   3  -9   2 4.74396 1.64242   3
   3  -9   2 1.83557 1.33575   1
   3  -9   2 2.45444 2.13588   7
  -4   9  -2 1.03369 0.77952   4
  -4   9  -2 0.63314 0.86674   5
   4  -9   2 3.17664 2.25394   7
   4  -9   2 1.25320 1.30815   1
  -5   9  -2 0.19050 1.13585   1
  -5   9  -2 0.95332 0.85143   4
  -5   9  -2 0.47550 0.79754   5
   5  -9   2 2.19561 1.36973   1
   5  -9   2 3.64842 2.23611   7
  -6   9  -2 4.11611 1.21111   4
   6  -9   2 10.2384 2.84665   7
   6  -9   2 5.41033 1.82942   1
  -7   9  -2 3.04542 1.55658   1
  -7   9  -2 2.38321 1.00048   5
  -7   9  -2 4.27707 1.25898   4
   7  -9   2 6.89850 2.19362   7
   7  -9   2 5.06804 1.82368   1
   8  -9   2 3.08074 1.82185   1
   9   8  -2 -0.0233 2.44178   6
  -9  -8   2 -4.5231 2.43814   3
   8   8  -2 -0.1857 2.09852   6
   8   8  -2 0.77692 0.84819   2
  -8  -8   2 -2.0109 1.74876   3
   7   8  -2 0.46074 0.83573   5
   7   8  -2 2.44343 0.99471   2
   7   8  -2 -0.4160 2.00418   6
  -7  -8   2 -1.1862 2.54764   3
   6   8  -2 0.59153 0.92729   2
   6   8  -2 1.66148 0.95133   5
   6   8  -2 -0.3864 1.80549   6
  -6  -8   2 0.25513 2.51201   3
  -6  -8   2 -5.9350 3.36680   7
   5   8  -2 0.09771 1.80460   6
   5   8  -2 -0.0337 0.81502   2
   5   8  -2 0.33167 0.78678   5
  -5  -8   2 -2.9396 2.26662   3
  -5  -8   2 -5.0748 3.30632   7
   4   8  -2 27.7776 2.85988   6
   4   8  -2 28.9673 2.04814   2
   4   8  -2 27.1629 2.02771   5
  -4  -8   2 33.3339 2.43162   6
  -4  -8   2 24.5408 5.15076   7
  -4  -8   2 22.4245 4.15496   3
   3   8  -2 34.4896 2.74144   6
   3   8  -2 35.0348 2.09220   2
   3   8  -2 33.1515 2.15393   5
  -3  -8   2 35.9185 2.64678   1
  -3  -8   2 35.4115 2.38886   6
  -3  -8   2 30.3709 5.10966   7
  -3  -8   2 29.0791 4.70276   3
   2   8  -2 0.29663 0.39689   4
   2   8  -2 -0.4057 0.63078   2
   2   8  -2 0.27443 0.77524   5
  -2  -8   2 0.49039 1.18194   1
  -2  -8   2 1.34653 3.17446   7
  -2  -8   2 -1.5015 2.42848   3
   1   8  -2 10.9546 1.27683   2
   1   8  -2 14.0456 1.12432   4
   1   8  -2 12.4825 1.60225   5
  -1  -8   2 13.5615 3.77116   7
  -1  -8   2 11.4541 3.25980   3
  -1  -8   2 11.5657 1.84910   1
   0   8  -2 5.64177 1.08269   5
   0   8  -2 5.58223 0.91333   2
   0   8  -2 6.44723 0.97460   4
   0  -8   2 6.20146 1.56896   1
   0  -8   2 9.00171 2.76628   7
   0  -8   2 4.98240 2.72724   3
  -1   8  -2 4.89789 0.87085   2
  -1   8  -2 4.49520 0.83365   4
  -1   8  -2 4.88659 1.00280   5
   1  -8   2 5.05253 1.56072   1
   1  -8   2 1.59363 2.63806   7
   1  -8   2 5.71730 2.31112   3
  -2   8  -2 60.4757 2.71468   5
  -2   8  -2 59.8268 2.56688   4
  -2   8  -2 60.5387 2.01633   2
   2  -8   2 64.6705 5.24342   7
   2  -8   2 62.8870 4.44285   3
   2  -8   2 59.5868 3.63675   1
  -3   8  -2 1.98669 0.91176   5
  -3   8  -2 1.60267 0.84784   4
   3  -8   2 1.08708 1.32841   1
   3  -8   2 4.14095 1.75374   3
   3  -8   2 3.40346 1.95034   7
  -4   8  -2 -0.3194 0.68076   4
  -4   8  -2 -1.2324 0.67275   5
   4  -8   2 0.11373 1.85354   7
   4  -8   2 -1.2803 1.04773   1
   4  -8   2 4.01568 1.83274   3
  -5   8  -2 3.90962 0.93810   5
  -5   8  -2 3.86522 1.05773   4
  -5   8  -2 2.48170 1.34744   1
   5  -8   2 7.09321 1.98288   3
   5  -8   2 3.91517 1.60231   1
   5  -8   2 4.37205 1.98423   7
  -6   8  -2 0.71925 0.98717   1
  -6   8  -2 0.28570 0.79357   4
   6  -8   2 0.38407 0.99895   1
   6  -8   2 1.07457 1.35709   7
   8  -8   2 21.3488 3.33867   7
   9  -8   2 22.8145 3.04168   7
   9   7  -2 0.09738 1.09368   2
   9   7  -2 -1.1934 2.17282   6
  -9  -7   2 -0.4310 2.30919   3
   8   7  -2 1.89646 2.17864   6
   8   7  -2 1.38531 1.16342   2
  -8  -7   2 1.66370 2.34044   3
  -8  -7   2 -4.6581 2.88395   7
   7   7  -2 0.09714 0.96967   2
   7   7  -2 0.94404 1.81969   6
   7   7  -2 0.19741 0.81824   5
  -7  -7   2 0.03175 2.34878   7
  -7  -7   2 2.24339 2.41012   3
   6   7  -2 2.38962 1.05551   2
   6   7  -2 2.30089 0.94797   5
   6   7  -2 1.23426 1.81344   6
  -6  -7   2 1.71757 2.31218   3
  -6  -7   2 -0.3827 2.25805   7
   5   7  -2 26.3192 3.01900   6
   5   7  -2 30.1282 1.99255   5
   5   7  -2 24.2800 1.94536   2
  -5  -7   2 23.8544 3.95140   3
  -5  -7   2 23.9331 4.67315   7
   4   7  -2 56.7918 2.55880   5
   4   7  -2 55.2517 3.57273   6
   4   7  -2 56.6018 2.56217   2
  -4  -7   2 54.8637 5.90302   7
  -4  -7   2 52.1219 4.92001   3
  -4  -7   2 54.7316 2.94006   1
   3   7  -2 16.9908 1.53976   2
   3   7  -2 16.7772 2.18803   6
   3   7  -2 13.1457 1.28606   5
  -3  -7   2 17.0833 4.26605   7
  -3  -7   2 14.6650 2.05018   1
  -3  -7   2 16.1106 1.67959   6
  -3  -7   2 17.2300 3.45639   3
   2   7  -2 19.7549 1.05477   4
   2   7  -2 18.4870 1.54797   5
   2   7  -2 17.1708 1.39878   2
   2   7  -2 20.4730 2.18582   6
  -2  -7   2 20.4173 2.00516   1
  -2  -7   2 18.6823 3.68461   7
  -2  -7   2 18.7762 3.52654   3
  -2  -7   2 19.7747 1.69248   6
   1   7  -2 61.3033 2.00732   4
   1   7  -2 57.5036 2.74413   6
   1   7  -2 57.1023 2.44285   5
   1   7  -2 60.2145 2.17879   2
  -1  -7   2 59.7231 4.91373   3
  -1  -7   2 58.6613 2.36546   6
  -1  -7   2 66.0924 5.47902   7
  -1  -7   2 60.5397 3.12752   1
   0   7  -2 2.74140 0.66302   2
   0   7  -2 2.76256 0.64371   4
   0   7  -2 2.54322 0.80954   5
   0  -7   2 2.28257 1.14873   1
   0  -7   2 3.07112 2.68398   7
   0  -7   2 2.06022 2.16360   3
  -1   7  -2 10.2299 1.05522   4
  -1   7  -2 8.62050 1.20272   5
  -1   7  -2 9.36643 0.97010   2
   1  -7   2 13.0981 3.16194   7
   1  -7   2 10.0469 1.72327   1
   1  -7   2 11.6466 2.59119   3
  -2   7  -2 25.0197 1.69184   5
  -2   7  -2 26.0449 1.23093   2
  -2   7  -2 28.1649 1.63791   4
   2  -7   2 24.4883 2.21014   1
   2  -7   2 25.5449 3.23421   7
   2  -7   2 24.7990 3.12959   3
  -3   7  -2 49.4806 2.27008   4
  -3   7  -2 51.1990 1.73061   2
  -3   7  -2 48.9671 2.31661   5
   3  -7   2 49.0674 4.51205   7
   3  -7   2 54.0015 4.16090   3
   3  -7   2 48.2362 3.34049   1
  -4   7  -2 11.2009 1.43085   5
  -4   7  -2 10.4443 1.34775   4
   4  -7   2 12.1435 2.84085   7
   4  -7   2 13.7894 2.82313   3
   4  -7   2 10.4264 2.17185   1
  -5   7  -2 9.71817 1.92683   1
  -5   7  -2 10.2945 1.40721   4
  -5   7  -2 10.0288 1.36723   5
   5  -7   2 18.4383 2.90346   3
   5  -7   2 10.7736 2.22231   1
   5  -7   2 12.9938 3.16068   7
  -6   7  -2 0.83981 0.62201   4
  -6   7  -2 0.10854 1.10103   1
  -6   7  -2 0.32910 0.63464   5
   6  -7   2 1.11469 1.32061   1
   6  -7   2 2.08945 1.57441   7
   6  -7   2 3.17815 1.72980   3
  -7   7  -2 2.50878 0.82813   4
  -7   7  -2 3.68376 1.54506   1
  -7   7  -2 3.91752 1.01787   5
   7  -7   2 4.64107 1.74313   1
   7  -7   2 4.93051 1.99655   7
   8  -7   2 8.85242 2.78379   7
  10   6  -2 -0.5475 1.04437   2
  10   6  -2 -2.3431 2.07737   6
 -10  -6   2 -0.4783 1.69458   3
 -10  -6   2 -1.7851 2.10434   7
   9   6  -2 -0.3636 0.94041   2
   9   6  -2 -1.0534 2.12089   6
  -9  -6   2 -3.2660 2.47601   7
  -9  -6   2 -1.8279 1.93802   3
   8   6  -2 7.22946 1.53188   2
   8   6  -2 9.63342 2.75536   6
  -8  -6   2 4.73871 3.13417   7
  -8  -6   2 10.5672 3.13130   3
   7   6  -2 1.84888 2.00626   6
   7   6  -2 1.37177 1.04612   2
   7   6  -2 2.15660 0.88930   5
  -7  -6   2 1.80804 2.11424   3
  -7  -6   2 -1.3144 2.37056   7
   6   6  -2 18.7870 1.59948   2
   6   6  -2 22.9393 1.70884   5
   6   6  -2 18.7687 3.01418   6
  -6  -6   2 20.2358 4.01522   7
  -6  -6   2 21.6338 3.62414   3
   5   6  -2 146.830 3.98667   5
   5   6  -2 143.306 4.02007   2
   5   6  -2 155.288 5.87763   6
  -5  -6   2 153.603 4.56465   1
  -5  -6   2 153.348 7.17688   3
  -5  -6   2 161.730 7.78210   7
   4   6  -2 4.45244 0.91386   2
   4   6  -2 2.39739 0.69969   5
   4   6  -2 4.35399 1.60510   6
  -4  -6   2 6.46774 3.10448   7
  -4  -6   2 4.42885 1.30155   1
  -4  -6   2 3.28976 2.13236   3
   3   6  -2 10.5020 1.84069   6
   3   6  -2 10.9918 0.68751   4
   3   6  -2 9.90532 1.14240   2
   3   6  -2 10.1242 1.05814   5
  -3  -6   2 10.3014 2.62325   3
  -3  -6   2 15.2149 3.67457   7
  -3  -6   2 10.6068 1.57219   1
   2   6  -2 18.6976 1.28424   5
   2   6  -2 17.1784 1.96864   6
   2   6  -2 16.0682 0.88946   4
   2   6  -2 14.7380 1.20681   2
  -2  -6   2 18.2397 3.12105   3
  -2  -6   2 17.4702 3.21640   7
  -2  -6   2 15.0654 1.60915   1
  -2  -6   2 17.0977 1.45198   6
   1   6  -2 12.6953 1.56052   6
   1   6  -2 12.7026 1.19280   5
   1   6  -2 14.3878 0.93371   4
   1   6  -2 12.9442 1.02957   2
  -1  -6   2 12.1575 2.80714   3
  -1  -6   2 15.3772 3.31792   7
  -1  -6   2 13.4867 1.23555   6
  -1  -6   2 13.0520 1.68732   1
   0   6  -2 163.473 3.49258   4
   0   6  -2 167.868 3.97464   5
   0   6  -2 166.595 3.44522   2
   0  -6   2 168.158 4.63194   1
   0  -6   2 169.184 6.55306   3
   0  -6   2 163.818 6.48814   7
   0  -6   2 170.557 3.68907   6
  -1   6  -2 16.6989 1.28627   5
  -1   6  -2 15.3092 1.08166   4
  -1   6  -2 14.2068 0.90471   2
   1  -6   2 15.1597 1.01631   6
   1  -6   2 16.1802 2.77712   3
   1  -6   2 16.7256 2.63098   7
   1  -6   2 16.5268 1.75453   1
  -2   6  -2 1.53168 0.40962   2
  -2   6  -2 1.34733 0.47761   4
  -2   6  -2 0.86077 0.58116   5
   2  -6   2 1.85260 1.56537   7
   2  -6   2 0.93406 1.45354   3
   2  -6   2 -0.1848 0.89846   1
  -3   6  -2 23.9568 0.95184   2
  -3   6  -2 22.6059 1.36951   4
  -3   6  -2 24.7227 1.53544   5
   3  -6   2 19.9316 2.73123   7
   3  -6   2 23.9791 3.00577   3
   3  -6   2 23.4368 2.08382   1
  -4   6  -2 2.98901 0.82646   4
  -4   6  -2 3.66665 0.83667   5
   4  -6   2 4.31833 1.48921   1
   4  -6   2 2.55330 1.67258   7
   4  -6   2 2.77137 1.62178   3
  -5   6  -2 9.52536 1.19748   5
  -5   6  -2 7.24835 1.61567   1
  -5   6  -2 8.56338 1.23868   4
   5  -6   2 6.94514 1.86132   1
   5  -6   2 11.4739 2.59647   3
   5  -6   2 10.6310 2.58980   7
  -6   6  -2 98.4042 3.07653   5
  -6   6  -2 94.8684 3.33777   4
  -6   6  -2 100.613 4.59883   1
   6  -6   2 104.577 6.19644   7
   6  -6   2 106.243 5.90213   3
   6  -6   2 100.325 4.86618   1
  -7   6  -2 19.0543 1.73131   4
  -7   6  -2 17.2978 2.35461   1
  -7   6  -2 18.9974 1.44363   5
   7  -6   2 25.3862 3.54347   3
   7  -6   2 20.2300 2.73247   1
   7  -6   2 22.4371 3.70777   7
  -8   6  -2 0.36288 0.83202   1
  -8   6  -2 0.10487 0.75638   4
   8  -6   2 1.83633 1.26608   1
   8  -6   2 6.48171 2.55264   3
   8  -6   2 2.33043 2.09858   7
   9  -6   2 7.05201 2.39700   7
   9  -6   2 2.98806 1.52490   1
  10  -6   2 19.4647 2.78318   7
  10   5  -2 -2.8585 1.98964   6
  10   5  -2 -1.0726 0.88028   2
 -10  -5   2 -3.6281 2.22769   7
 -10  -5   2 -0.6200 2.08685   3
   9   5  -2 5.48245 1.40566   2
   9   5  -2 4.45910 2.54978   6
  -9  -5   2 7.65385 3.02095   7
  -9  -5   2 4.09132 2.51228   3
   8   5  -2 22.4793 2.06931   2
   8   5  -2 26.5401 3.72194   6
  -8  -5   2 21.0433 3.71564   3
  -8  -5   2 21.8666 4.06494   7
   7   5  -2 33.6523 1.92201   5
   7   5  -2 34.6735 2.29157   2
   7   5  -2 30.2052 3.50581   6
  -7  -5   2 30.5795 4.07617   7
  -7  -5   2 33.4914 3.97736   3
   6   5  -2 36.2904 2.17821   2
   6   5  -2 37.7433 1.94761   5
   6   5  -2 36.9961 3.46780   6
  -6  -5   2 33.6170 2.35442   1
  -6  -5   2 36.3980 3.89306   3
  -6  -5   2 33.2932 4.07462   7
   5   5  -2 1.42448 0.65235   2
   5   5  -2 0.61023 0.72506   5
   5   5  -2 0.75258 1.42019   6
  -5  -5   2 1.12720 1.62494   3
  -5  -5   2 0.24205 1.01312   1
  -5  -5   2 1.63268 2.19180   7
   4   5  -2 -0.2897 1.16289   6
   4   5  -2 -0.2358 0.53801   5
   4   5  -2 -0.1785 0.45061   2
  -4  -5   2 2.01947 2.13462   7
  -4  -5   2 1.64921 1.67922   3
  -4  -5   2 0.67375 0.96839   1
   3   5  -2 48.7425 1.98166   5
   3   5  -2 49.6765 1.98014   2
   3   5  -2 48.6237 1.22654   4
   3   5  -2 47.3369 2.76166   6
  -3  -5   2 49.8970 4.20684   7
  -3  -5   2 50.2037 3.77767   3
  -3  -5   2 49.0727 2.28338   1
   2   5  -2 56.0840 1.95773   2
   2   5  -2 59.1908 2.71615   6
   2   5  -2 58.6555 2.11024   5
   2   5  -2 58.4476 1.50856   4
  -2  -5   2 58.5756 2.38093   6
  -2  -5   2 58.2182 4.33607   7
  -2  -5   2 60.1533 2.40707   1
  -2  -5   2 61.9105 3.98799   3
   1   5  -2 26.7300 1.10266   4
   1   5  -2 27.6199 1.27672   2
   1   5  -2 26.3297 1.41928   5
   1   5  -2 26.2753 1.77040   6
  -1  -5   2 28.1480 1.53638   6
  -1  -5   2 28.3293 1.77757   1
  -1  -5   2 29.3566 3.44489   7
  -1  -5   2 30.1087 3.20767   3
   0   5  -2 24.0296 1.33168   5
   0   5  -2 24.1895 1.09821   2
   0   5  -2 24.9501 1.12363   4
   0  -5   2 22.8081 1.63151   1
   0  -5   2 23.6741 3.05861   7
   0  -5   2 23.6779 1.30489   6
   0  -5   2 23.6652 2.94078   3
  -1   5  -2 5.20678 0.58279   2
  -1   5  -2 6.07674 0.85663   5
  -1   5  -2 5.69138 0.73271   4
   1  -5   2 5.36417 1.75871   3
   1  -5   2 5.62345 0.81564   6
   1  -5   2 5.45185 2.02770   7
   1  -5   2 5.34527 1.07179   1
  -2   5  -2 1.63399 0.46100   4
  -2   5  -2 1.90750 0.38396   2
  -2   5  -2 2.20821 0.64389   5
   2  -5   2 2.32016 0.45751   6
   2  -5   2 1.86603 1.63536   7
   2  -5   2 2.07861 0.81966   1
   2  -5   2 3.80337 1.47764   3
   2  -5   2 2.12269 0.37896   6
  -3   5  -2 59.9197 2.10242   4
  -3   5  -2 57.5614 1.60387   6
  -3   5  -2 62.0602 1.36461   2
  -3   5  -2 60.7458 2.08906   5
   3  -5   2 61.2308 1.56987   6
   3  -5   2 59.9596 2.86578   1
   3  -5   2 60.7215 3.64768   3
   3  -5   2 53.2083 3.58710   7
  -4   5  -2 82.6654 3.41668   1
  -4   5  -2 78.9308 2.42229   5
  -4   5  -2 76.3001 2.47694   4
  -4   5  -2 75.5689 1.44161   2
   4  -5   2 74.4622 4.38292   7
   4  -5   2 76.7395 2.21151   6
   4  -5   2 77.5571 4.24738   3
   4  -5   2 82.5050 3.69242   1
  -5   5  -2 0.59278 0.47943   5
  -5   5  -2 -0.1617 0.56519   1
  -5   5  -2 -0.1582 0.52165   4
   5  -5   2 -0.4532 1.15556   7
   5  -5   2 0.39965 0.63860   6
   5  -5   2 -0.4806 0.75430   1
   5  -5   2 0.01330 1.29138   3
  -6   5  -2 0.53794 0.55771   5
  -6   5  -2 1.05037 0.85549   1
  -6   5  -2 1.11106 0.73054   4
   6  -5   2 0.55203 0.95761   1
   6  -5   2 0.63105 1.36523   3
   6  -5   2 2.57007 2.06291   7
  -7   5  -2 79.1076 2.95592   4
  -7   5  -2 76.7374 3.93906   1
  -7   5  -2 83.8539 2.61774   5
   7  -5   2 92.0985 5.76957   3
   7  -5   2 80.3573 4.29360   1
   7  -5   2 90.8253 5.97515   7
  -8   5  -2 -0.2241 1.01199   1
  -8   5  -2 0.56303 0.73318   4
   8  -5   2 3.28587 2.31118   7
   8  -5   2 2.17245 2.33823   3
   8  -5   2 0.68469 1.23920   1
  -9   5  -2 2.17270 0.78603   4
  -9   5  -2 2.19483 1.33154   1
   9  -5   2 5.69698 2.88499   7
   9  -5   2 10.2611 2.98262   3
   9  -5   2 2.06519 1.19829   1
  10  -5   2 15.7124 3.52938   7
  11  -5   2 20.2876 2.69205   7
  11   4  -2 -1.0511 0.99635   2
 -11  -4   2 -2.9725 2.14077   7
 -11  -4   2 -0.6336 1.56386   3
  10   4  -2 0.07312 1.01241   2
  10   4  -2 -1.7864 2.01798   6
 -10  -4   2 -0.8959 1.71981   3
 -10  -4   2 -0.7438 1.39765   7
   9   4  -2 0.05837 1.99502   6
   9   4  -2 1.25324 0.97400   2
  -9  -4   2 1.00652 1.89009   3
  -9  -4   2 0.85580 1.51690   7
   8   4  -2 0.32685 1.80739   6
   8   4  -2 -0.2034 0.62848   2
  -8  -4   2 -0.9757 1.48259   3
  -8  -4   2 -0.7171 1.68619   7
   7   4  -2 191.782 4.42054   5
   7   4  -2 188.606 7.12279   6
   7   4  -2 175.876 4.69138   2
  -7  -4   2 189.190 7.90832   3
  -7  -4   2 192.315 7.73571   7
   6   4  -2 105.641 3.34112   2
   6   4  -2 115.472 5.08540   6
   6   4  -2 112.670 3.17495   5
  -6  -4   2 121.371 5.83417   7
  -6  -4   2 119.283 3.67168   1
  -6  -4   2 115.025 5.84786   3
   5   4  -2 1.59475 0.60080   5
   5   4  -2 1.41922 0.71050   2
   5   4  -2 0.71084 1.30903   6
  -5  -4   2 0.61741 1.07997   3
  -5  -4   2 -0.0909 1.49775   7
  -5  -4   2 0.80257 0.87005   1
   4   4  -2 145.413 3.53087   2
   4   4  -2 145.940 4.94084   6
   4   4  -2 141.793 3.38382   5
  -4  -4   2 135.880 5.60880   3
  -4  -4   2 140.991 5.63410   7
  -4  -4   2 139.348 3.55782   1
   3   4  -2 12.4831 1.01246   5
   3   4  -2 13.2196 1.65202   6
   3   4  -2 10.1790 0.99599   2
   3   4  -2 12.3336 0.52601   4
  -3  -4   2 12.5009 1.25835   1
  -3  -4   2 12.4024 0.55507   4
  -3  -4   2 11.2247 2.03808   3
  -3  -4   2 12.2885 1.95510   7
   2   4  -2 71.2620 2.03504   2
   2   4  -2 71.9591 2.84209   6
   2   4  -2 67.4122 2.10094   5
   2   4  -2 70.5641 1.51563   4
  -2  -4   2 72.4800 2.32105   1
  -2  -4   2 68.4224 3.70498   3
  -2  -4   2 69.5494 3.98196   7
   1   4  -2 125.948 3.41917   6
   1   4  -2 127.186 2.91554   5
   1   4  -2 127.235 2.71185   2
   1   4  -2 127.612 2.41923   4
  -1  -4   2 127.028 3.13781   1
  -1  -4   2 130.707 4.95293   3
  -1  -4   2 128.169 3.19953   6
  -1  -4   2 130.097 5.10024   7
   0   4  -2 30.9827 1.34374   5
   0   4  -2 29.6888 1.10310   4
   0   4  -2 28.9777 1.07854   2
   0  -4   2 30.4315 2.48784   7
   0  -4   2 30.5973 1.57862   1
   0  -4   2 28.9490 1.32553   6
   0  -4   2 26.9672 2.65328   3
  -1   4  -2 92.3161 2.22385   4
  -1   4  -2 91.3939 1.89694   2
  -1   4  -2 92.8903 2.37276   5
   1  -4   2 93.9334 4.03631   3
   1  -4   2 94.5813 4.14403   7
   1  -4   2 88.5914 2.85229   1
   1  -4   2 91.2994 2.20248   6
  -2   4  -2 0.05844 0.35267   4
  -2   4  -2 -0.0081 0.22504   2
  -2   4  -2 0.45224 0.32878   5
  -2   4  -2 0.00301 0.36948   6
   2  -4   2 0.16084 0.65489   1
   2  -4   2 0.03458 1.02374   3
   2  -4   2 0.61275 0.99093   7
   2  -4   2 0.27747 0.33113   6
  -3   4  -2 63.1034 1.99109   4
  -3   4  -2 62.9140 1.21431   2
  -3   4  -2 62.2431 1.92677   5
   3  -4   2 60.4952 2.70482   1
   3  -4   2 64.2372 1.82006   6
   3  -4   2 60.7223 3.46058   7
   3  -4   2 71.0501 1.75230   2
   3  -4   2 65.0441 3.46678   3
  -4   4  -2 7.03763 0.34724   2
  -4   4  -2 6.89886 0.79624   5
  -4   4  -2 6.45631 0.83259   4
  -4   4  -2 7.39332 1.24429   1
  -4   4  -2 7.72777 0.34223   2
   4  -4   2 9.44242 1.46511   1
   4  -4   2 7.75264 0.92465   6
   4  -4   2 6.51742 1.90501   7
   4  -4   2 7.26229 1.59210   3
  -5   4  -2 32.6897 1.39647   5
  -5   4  -2 29.6280 1.51911   4
  -5   4  -2 31.4047 2.10266   1
  -5   4  -2 30.5705 0.67240   2
   5  -4   2 30.0353 3.01805   3
   5  -4   2 30.5477 2.26196   1
   5  -4   2 33.3979 1.88936   6
   5  -4   2 31.7854 3.20048   7
  -6   4  -2 2.71756 0.94285   1
  -6   4  -2 2.62264 0.64954   5
  -6   4  -2 3.89333 0.75128   4
   6  -4   2 2.49388 1.88222   7
   6  -4   2 2.06464 1.66301   3
   6  -4   2 3.24788 1.20465   1
   6  -4   2 2.79137 1.06089   6
  -7   4  -2 19.8978 1.22447   5
  -7   4  -2 18.6672 1.94451   1
  -7   4  -2 21.1343 1.60051   4
   7  -4   2 21.6122 3.83380   3
   7  -4   2 20.9860 3.74465   7
   7  -4   2 19.2346 2.14337   6
   7  -4   2 19.2511 2.20069   1
  -8   4  -2 6.37037 1.15201   4
  -8   4  -2 6.03274 1.62511   1
   8  -4   2 6.29603 2.90781   3
   8  -4   2 7.46453 2.59034   7
   8  -4   2 5.11199 1.68469   1
   8  -4   2 4.59595 1.51218   6
  -9   4  -2 18.8113 1.71453   4
  -9   4  -2 22.2713 3.16550   7
  -9   4  -2 21.7974 2.37515   1
   9  -4   2 30.6863 4.32868   3
   9  -4   2 34.6724 4.64493   7
 -10   4  -2 1.00798 1.19871   1
  10  -4   2 10.6198 3.20581   7
  10  -4   2 10.3899 3.13508   3
  11  -4   2 16.5343 2.80947   7
  11   3  -2 -2.9118 2.07688   6
  11   3  -2 -0.2060 0.94708   2
 -11  -3   2 -0.0058 1.95610   3
 -11  -3   2 -0.9486 1.40240   7
  10   3  -2 2.76118 1.18625   2
  10   3  -2 1.34316 3.33369   3
  10   3  -2 3.17294 2.02374   6
 -10  -3   2 2.91038 1.84283   3
 -10  -3   2 1.85787 2.12293   7
   9   3  -2 7.85024 1.42587   2
   9   3  -2 6.76673 2.23892   6
   9   3  -2 6.03462 4.18991   3
  -9  -3   2 7.83415 2.60161   3
  -9  -3   2 4.97637 2.31467   7
   8   3  -2 35.8396 3.75295   6
   8   3  -2 35.3639 2.22802   2
   8   3  -2 37.0154 5.37045   3
  -8  -3   2 35.5478 3.94269   3
  -8  -3   2 33.0751 3.69098   7
   7   3  -2 39.0901 4.27240   3
   7   3  -2 39.7005 3.62707   6
   7   3  -2 42.0460 2.11035   2
   7   3  -2 39.2642 1.81071   5
  -7  -3   2 38.7437 3.56859   3
  -7  -3   2 45.6527 3.90314   7
  -7  -3   2 45.1630 2.40590   1
   6   3  -2 5.18610 1.80585   6
   6   3  -2 5.33198 0.85983   5
   6   3  -2 5.36449 0.96408   2
  -6  -3   2 4.37752 0.96628   1
  -6  -3   2 4.76891 1.74779   3
  -6  -3   2 6.18044 1.89965   7
   5   3  -2 58.7801 2.18797   2
   5   3  -2 60.5384 3.47912   6
   5   3  -2 59.1809 2.08224   5
  -5  -3   2 61.1307 3.72259   3
  -5  -3   2 61.8112 2.28016   1
  -5  -3   2 59.3103 3.61409   7
   4   3  -2 229.444 4.57105   2
   4   3  -2 232.075 6.23729   6
   4   3  -2 239.322 4.46596   5
  -4  -3   2 244.508 7.13957   3
  -4  -3   2 237.330 4.58307   1
  -4  -3   2 234.556 6.70735   7
   3   3  -2 28.3734 1.32758   2
   3   3  -2 26.6608 1.98858   6
   3   3  -2 26.2455 1.19644   5
   3   3  -2 27.1855 0.63534   4
  -3  -3   2 28.1448 2.24340   3
  -3  -3   2 26.4871 1.33931   1
  -3  -3   2 26.6508 0.58378   4
  -3  -3   2 23.7755 2.22798   7
   2   3  -2 103.717 1.79324   4
   2   3  -2 103.218 2.41358   2
   2   3  -2 102.862 2.45674   5
   2   3  -2 104.922 3.28957   6
  -2  -3   2 102.487 4.03622   3
  -2  -3   2 108.144 2.47605   1
  -2  -3   2 101.740 3.97196   7
   1   3  -2 47.0912 1.49926   5
   1   3  -2 48.0397 2.02329   6
   1   3  -2 47.4515 1.41767   2
   1   3  -2 48.4115 1.17816   4
  -1  -3   2 48.3071 2.82672   3
  -1  -3   2 46.9253 1.79046   6
  -1  -3   2 45.1695 2.64898   7
  -1  -3   2 48.7082 1.62086   1
   0   3  -2 151.794 2.59585   2
   0   3  -2 146.889 2.59868   4
   0   3  -2 143.123 2.87755   5
   0  -3   2 147.673 3.11013   1
   0  -3   2 142.704 4.55878   7
   0  -3   2 141.158 3.00913   6
   0  -3   2 139.025 4.50767   3
  -1   3  -2 271.120 3.80434   2
  -1   3  -2 268.186 4.24964   6
  -1   3  -2 267.608 4.25389   4
  -1   3  -2 265.828 4.36207   5
   1  -3   2 261.236 4.36462   6
   1  -3   2 264.967 6.33722   7
   1  -3   2 259.160 6.28349   3
   1  -3   2 262.198 4.96192   1
   1  -3   2 261.811 4.68118   6
  -2   3  -2 2.67202 0.69323   6
  -2   3  -2 2.16569 0.24360   2
  -2   3  -2 2.35391 0.46525   5
  -2   3  -2 2.18557 0.45970   4
   2  -3   2 2.32823 0.25530   2
   2  -3   2 2.69885 0.75001   1
   2  -3   2 2.31178 0.48718   6
   2  -3   2 1.81774 1.14068   7
   2  -3   2 2.46275 1.09736   3
  -3   3  -2 42.1411 1.38634   5
  -3   3  -2 40.5623 0.73853   2
  -3   3  -2 44.3692 1.98777   1
  -3   3  -2 39.7994 1.44229   4
  -3   3  -2 43.3279 0.72998   2
   3  -3   2 43.4261 2.84373   7
   3  -3   2 39.3082 2.09066   1
   3  -3   2 39.6925 2.49810   3
   3  -3   2 42.5446 1.56492   6
  -4   3  -2 734.113 9.78657   5
  -4   3  -2 689.281 8.53215   2
  -4   3  -2 718.158 11.6164   1
  -4   3  -2 720.433 10.2358   4
  -4   3  -2 713.045 8.70965   2
   4  -3   2 720.603 13.4632   3
   4  -3   2 720.991 10.7046   6
   4  -3   2 701.021 13.6312   7
   4  -3   2 693.200 11.8828   1
  -5   3  -2 4.96269 0.62866   5
  -5   3  -2 4.44054 0.29951   2
  -5   3  -2 4.62589 0.31634   2
  -5   3  -2 4.36237 0.94854   1
  -5   3  -2 3.71344 0.62942   4
   5  -3   2 2.78172 1.34357   3
   5  -3   2 3.43060 1.03891   1
   5  -3   2 4.03308 1.64776   7
   5  -3   2 4.15522 0.95999   6
  -6   3  -2 0.42588 0.37452   5
  -6   3  -2 0.78377 0.43039   4
  -6   3  -2 1.05894 0.26745   2
  -6   3  -2 1.31050 0.70702   1
   6  -3   2 1.19960 0.85610   1
   6  -3   2 1.75866 1.43459   3
   6  -3   2 1.93620 1.35228   7
   6  -3   2 1.34493 0.88041   6
  -7   3  -2 40.8589 2.73791   1
  -7   3  -2 41.6160 1.50508   5
  -7   3  -2 44.3498 1.97620   4
   7  -3   2 41.7412 4.14271   7
   7  -3   2 43.9830 4.18512   3
   7  -3   2 42.8153 3.07702   1
   7  -3   2 42.9357 2.76367   6
  -8   3  -2 77.2202 4.72569   7
  -8   3  -2 83.4331 2.85107   4
  -8   3  -2 86.9293 4.02944   1
   8  -3   2 80.0494 5.48601   7
   8  -3   2 83.2016 5.76714   3
   8  -3   2 84.3138 4.08550   6
  -9   3  -2 3.57818 1.38332   1
  -9   3  -2 3.84874 0.91650   4
  -9   3  -2 4.61116 1.77834   7
   9  -3   2 5.01549 1.68446   6
   9  -3   2 9.27573 3.05498   7
   9  -3   2 8.86405 3.59308   3
 -10   3  -2 7.24486 1.86056   1
 -10   3  -2 6.35837 2.29788   7
 -10   3  -2 6.62316 1.15506   4
  10  -3   2 10.3880 3.50388   3
  10  -3   2 6.47515 2.11233   6
  10  -3   2 12.3581 3.68185   7
  11  -3   2 16.6485 3.96931   7
  12  -3   2 23.1781 6.41096   7
  11   2  -2 -0.0635 1.71915   6
  11   2  -2 -4.3590 3.79257   3
  11   2  -2 -1.3400 0.79671   2
 -11  -2   2 0.98199 1.82610   3
 -11  -2   2 -2.9282 1.42885   7
  10   2  -2 -0.9885 1.86809   6
  10   2  -2 -5.1242 3.32605   3
  10   2  -2 0.01071 0.87472   2
 -10  -2   2 -0.4087 1.54053   7
 -10  -2   2 0.46700 1.65344   3
   9   2  -2 -0.1480 0.83006   2
   9   2  -2 -2.1033 1.64495   6
   9   2  -2 -2.0673 2.43369   3
  -9  -2   2 -0.7362 1.29506   7
  -9  -2   2 0.33797 1.23270   3
   8   2  -2 -0.2925 2.98931   3
   8   2  -2 1.16093 1.75447   6
   8   2  -2 2.16438 0.98855   2
  -8  -2   2 3.35914 1.84162   3
  -8  -2   2 2.62142 1.00961   1
  -8  -2   2 1.20344 1.32247   7
   7   2  -2 21.4618 1.66350   2
   7   2  -2 22.5215 1.35965   5
   7   2  -2 20.8739 3.86721   3
   7   2  -2 18.7871 2.42716   6
  -7  -2   2 19.8413 2.69314   7
  -7  -2   2 22.3998 1.79054   1
  -7  -2   2 19.2325 2.82319   3
   6   2  -2 6.11380 1.77730   6
   6   2  -2 4.17969 0.77568   5
   6   2  -2 3.95083 0.78681   2
   6   2  -2 4.47013 1.92422   3
  -6  -2   2 5.43373 0.97665   1
  -6  -2   2 5.57610 1.65638   7
  -6  -2   2 5.62629 1.60739   3
   5   2  -2 21.8085 2.62349   3
   5   2  -2 20.8327 1.16900   5
   5   2  -2 20.5376 2.25277   6
   5   2  -2 18.9043 1.23208   2
  -5  -2   2 20.3493 1.32012   1
  -5  -2   2 18.6714 2.10957   3
  -5  -2   2 18.5234 0.48083   4
  -5  -2   2 18.0624 0.52083   4
  -5  -2   2 22.1898 2.20801   7
   4   2  -2 147.131 2.03498   4
   4   2  -2 144.322 4.59319   6
   4   2  -2 151.215 3.36868   2
   4   2  -2 151.896 3.17396   5
   4   2  -2 154.553 5.72221   3
  -4  -2   2 153.147 5.28087   3
  -4  -2   2 145.676 2.03932   4
  -4  -2   2 147.398 3.25991   1
  -4  -2   2 150.404 4.87591   7
  -4  -2   2 145.111 2.00856   4
   3   2  -2 98.5328 2.31789   5
   3   2  -2 103.356 2.47008   2
   3   2  -2 95.4352 3.40202   6
   3   2  -2 100.468 1.49592   4
  -3  -2   2 100.006 3.59333   7
  -3  -2   2 100.365 2.25803   1
  -3  -2   2 97.9721 1.47142   4
  -3  -2   2 96.2778 3.75470   3
   2   2  -2 94.2436 2.15712   5
   2   2  -2 91.8708 1.53418   4
   2   2  -2 94.7940 1.86695   1
   2   2  -2 98.5594 3.05937   6
   2   2  -2 93.4948 2.14769   2
  -2  -2   2 91.2811 1.92736   1
  -2  -2   2 93.9958 3.26428   7
  -2  -2   2 92.0840 3.46959   3
  -2  -2   2 91.7984 1.48882   4
   1   2  -2 21.2965 0.66867   4
   1   2  -2 22.3486 0.85641   2
   1   2  -2 23.0600 0.86391   1
   1   2  -2 20.3439 0.91844   5
   1   2  -2 21.2880 1.37819   6
  -1  -2   2 21.1201 1.68574   3
  -1  -2   2 23.4640 1.93184   7
  -1  -2   2 19.9465 1.17047   6
  -1  -2   2 21.7389 0.88319   1
   0   2  -2 280.960 4.00959   2
   0   2  -2 283.257 4.31313   5
   0   2  -2 277.559 4.02061   4
   0   2  -2 283.195 4.37762   1
   0  -2   2 280.898 4.66304   6
   0  -2   2 279.306 6.22657   3
   0  -2   2 277.567 4.30277   1
   0  -2   2 274.403 5.85315   7
  -1   2  -2 88.3858 1.87029   5
  -1   2  -2 90.7545 1.49817   2
  -1   2  -2 90.5464 2.08560   6
  -1   2  -2 88.1768 1.82320   4
   1  -2   2 89.9156 3.15081   7
   1  -2   2 89.8622 2.14921   6
   1  -2   2 92.5815 1.49999   2
   1  -2   2 91.9158 2.28967   1
   1  -2   2 93.6024 3.40322   3
  -2   2  -2 3.62313 0.48064   4
  -2   2  -2 3.98676 0.45390   5
  -2   2  -2 4.25387 0.18671   2
  -2   2  -2 3.38333 0.55935   1
   2  -2   2 4.31945 0.19421   2
   2  -2   2 3.70426 0.61665   6
   2  -2   2 3.52574 1.16336   3
   2  -2   2 4.04399 0.69935   1
   2  -2   2 2.98881 0.97301   7
  -3   2  -2 0.86192 0.26390   5
  -3   2  -2 1.54466 0.46872   1
  -3   2  -2 1.43550 0.39163   4
   3  -2   2 0.64490 0.50086   1
   3  -2   2 0.73532 0.83345   3
   3  -2   2 1.47016 0.82428   7
   3  -2   2 0.86408 0.45211   6
  -4   2  -2 19.0743 0.47284   2
  -4   2  -2 19.4560 1.41311   1
  -4   2  -2 19.4634 0.79800   5
  -4   2  -2 18.7549 0.46995   2
  -4   2  -2 18.8006 0.99658   4
   4  -2   2 19.0794 0.50238   2
   4  -2   2 18.0357 1.95724   3
   4  -2   2 18.4407 1.58979   1
   4  -2   2 20.0703 1.31550   6
   4  -2   2 17.7916 2.02225   7
  -5   2  -2 39.8468 1.19943   5
  -5   2  -2 37.9548 2.04303   1
  -5   2  -2 38.9375 1.51358   4
   5  -2   2 36.8230 2.86565   3
   5  -2   2 38.6150 2.22578   1
   5  -2   2 41.2571 2.24029   6
   5  -2   2 40.4252 3.02299   7
   5  -2   2 41.7789 1.00760   2
  -6   2  -2 28.2400 1.03268   5
  -6   2  -2 32.2869 2.12947   1
  -6   2  -2 29.6915 1.40422   4
   6  -2   2 30.1827 2.16510   6
   6  -2   2 30.3259 0.99830   2
   6  -2   2 27.6754 2.97547   3
   6  -2   2 29.4627 3.04114   7
  -7   2  -2 0.07554 0.96893   7
  -7   2  -2 0.89355 0.83528   1
  -7   2  -2 0.38792 0.48191   4
  -7   2  -2 0.20598 0.32610   5
   7  -2   2 -0.1054 1.51273   3
   7  -2   2 1.02855 0.42496   2
   7  -2   2 0.55478 0.96127   6
   7  -2   2 -0.6438 1.61243   7
  -8   2  -2 -0.5876 0.47003   4
  -8   2  -2 0.53696 0.75333   1
  -8   2  -2 -0.5421 0.98534   7
   8  -2   2 0.28599 1.17263   6
   8  -2   2 1.12239 2.20183   7
   8  -2   2 0.12972 2.14206   3
  -9   2  -2 0.30149 1.01676   1
  -9   2  -2 0.09628 1.24223   7
  -9   2  -2 -0.1118 0.53981   4
   9  -2   2 0.68789 2.75380   3
   9  -2   2 -0.6142 1.18503   6
   9  -2   2 0.61831 2.47761   7
 -10   2  -2 0.76691 1.16360   1
 -10   2  -2 0.54531 1.48663   7
 -10   2  -2 -0.0583 0.55819   4
  10  -2   2 3.89266 3.53445   7
  10  -2   2 3.56403 3.40286   3
  10  -2   2 0.55151 1.48405   6
  11  -2   2 0.08654 1.53744   6
  11  -2   2 13.6264 3.70377   3
  11  -2   2 4.79962 2.91446   7
  11   1  -2 -1.0086 2.05234   6
  11   1  -2 0.16922 0.93237   2
  11   1  -2 3.98229 4.19637   3
 -11  -1   2 0.73830 1.94249   7
 -11  -1   2 1.65193 1.86799   3
  10   1  -2 1.13513 0.94903   2
  10   1  -2 1.37626 2.06532   6
  10   1  -2 0.03835 4.11804   3
 -10  -1   2 1.39876 1.69056   3
 -10  -1   2 1.54179 1.76295   7
   9   1  -2 3.29136 1.04894   2
   9   1  -2 1.88380 2.02083   6
   9   1  -2 0.41412 3.63476   3
  -9  -1   2 2.55204 1.06968   1
  -9  -1   2 3.42868 1.88806   3
  -9  -1   2 1.18693 1.63375   7
   8   1  -2 28.8967 5.11964   3
   8   1  -2 25.4570 3.22038   6
   8   1  -2 24.5876 1.67552   2
  -8  -1   2 24.2185 2.09463   1
  -8  -1   2 21.1985 3.01720   3
  -8  -1   2 22.7839 2.97439   7
   7   1  -2 4.22146 0.76271   5
   7   1  -2 4.82200 1.59106   6
   7   1  -2 4.45840 2.67287   3
   7   1  -2 4.08887 0.94738   2
  -7  -1   2 3.97765 0.98288   1
  -7  -1   2 4.18928 1.67758   3
  -7  -1   2 2.97609 1.61855   7
   6   1  -2 4.72604 0.71089   5
   6   1  -2 4.67881 2.20503   3
   6   1  -2 3.12318 1.48982   6
   6   1  -2 5.55028 0.96167   2
  -6  -1   2 5.23422 0.47477   4
  -6  -1   2 6.42569 1.00257   1
  -6  -1   2 5.26489 1.61797   3
  -6  -1   2 5.09424 1.50218   7
   5   1  -2 87.7365 4.68778   3
   5   1  -2 88.6257 1.74131   4
   5   1  -2 95.2450 2.36947   5
   5   1  -2 90.0421 2.52123   2
   5   1  -2 90.9586 3.91147   6
  -5  -1   2 87.1074 4.08184   3
  -5  -1   2 90.9494 3.91876   7
  -5  -1   2 88.3633 1.68720   4
  -5  -1   2 88.2317 2.68259   1
   4   1  -2 371.162 4.92946   4
   4   1  -2 367.210 5.96147   2
   4   1  -2 358.627 8.80040   3
   4   1  -2 359.625 7.69989   6
   4   1  -2 363.153 5.71635   5
  -4  -1   2 367.098 4.86761   4
  -4  -1   2 366.884 6.06027   1
  -4  -1   2 356.865 8.27209   3
  -4  -1   2 365.096 7.89106   7
   3   1  -2 289.803 7.10287   3
   3   1  -2 289.525 4.76189   2
   3   1  -2 289.086 4.64631   5
   3   1  -2 289.252 3.92748   4
   3   1  -2 294.516 6.23555   6
  -3  -1   2 293.902 3.93911   4
  -3  -1   2 286.758 4.63761   1
  -3  -1   2 287.769 6.21314   7
  -3  -1   2 286.683 6.66995   3
   2   1  -2 2519.54 33.6639   5
   2   1  -2 2521.24 31.6449   4
   2   1  -2 2616.45 33.5358   1
   2   1  -2 2455.29 35.5648   6
   2   1  -2 2522.90 33.8206   2
  -2  -1   2 2554.79 32.0703   4
  -2  -1   2 2508.60 33.0652   1
  -2  -1   2 2586.08 33.4328   1
  -2  -1   2 2539.70 40.8534   3
  -2  -1   2 2500.78 40.8176   7
   1   1  -2 906.087 11.5781   5
   1   1  -2 910.534 11.7255   1
   1   1  -2 913.773 12.3281   4
   1   1  -2 913.033 11.4902   2
   1   1  -2 892.068 12.5725   6
  -1  -1   2 917.251 13.6367   6
  -1  -1   2 897.062 11.7770   1
  -1  -1   2 903.088 12.5984   7
  -1  -1   2 907.994 13.3402   3
  -1  -1   2 906.978 11.0960   4
   0   1  -2 423.586 5.77454   5
   0   1  -2 424.526 5.57221   2
   0   1  -2 423.238 6.01109   1
   0   1  -2 434.394 6.76659   7
   0   1  -2 432.642 5.60171   4
   0   1  -2 422.159 5.81373   1
   0  -1   2 424.788 7.35539   3
   0  -1   2 430.209 6.31646   6
   0  -1   2 437.969 5.84666   1
   0  -1   2 416.056 6.68838   7
   0  -1   2 416.620 5.76848   4
  -1   1  -2 326.879 4.85062   1
  -1   1  -2 329.460 4.61327   4
  -1   1  -2 328.534 4.19205   2
  -1   1  -2 338.854 5.15577   6
  -1   1  -2 333.727 4.56284   5
  -1   1  -2 338.277 5.32539   1
   1  -1   2 325.190 4.99512   1
   1  -1   2 325.582 6.09824   3
   1  -1   2 355.633 5.25551   1
   1  -1   2 333.402 4.18935   2
   1  -1   2 319.837 5.59006   7
   1  -1   2 332.242 5.14483   6
  -2   1  -2 323.235 4.37556   5
  -2   1  -2 324.950 5.23701   1
  -2   1  -2 326.405 4.67482   4
   2  -1   2 317.003 6.16062   7
   2  -1   2 322.242 5.42062   1
   2  -1   2 321.861 6.33373   3
   2  -1   2 322.035 5.20938   6
  -3   1  -2 80.1836 1.80287   4
  -3   1  -2 82.1233 1.46993   5
  -3   1  -2 80.6393 1.19006   2
  -3   1  -2 78.7572 2.33138   1
   3  -1   2 77.0754 3.09113   3
   3  -1   2 78.3623 3.01223   7
   3  -1   2 81.4453 1.20244   2
   3  -1   2 80.6289 2.50316   1
   3  -1   2 81.7380 2.37107   6
  -4   1  -2 17.3447 0.60239   5
  -4   1  -2 17.5827 0.56395   2
  -4   1  -2 15.6048 1.14417   1
  -4   1  -2 17.0897 0.85085   4
   4  -1   2 17.0415 1.80548   7
   4  -1   2 16.6947 1.76788   3
   4  -1   2 17.7801 0.58772   2
   4  -1   2 16.6031 1.28903   6
  -5   1  -2 7.08996 0.65198   4
  -5   1  -2 7.26967 0.93035   1
  -5   1  -2 7.91531 0.45063   5
   5  -1   2 8.65944 0.55922   2
   5  -1   2 8.45116 1.49233   3
   5  -1   2 7.34682 1.74920   7
   5  -1   2 8.90838 1.25265   6
  -6   1  -2 0.90280 0.57913   1
  -6   1  -2 0.16883 0.35285   4
  -6   1  -2 0.69852 0.25234   5
  -6   1  -2 0.79493 0.88663   7
   6  -1   2 0.74855 0.37034   2
   6  -1   2 0.91208 0.97991   3
   6  -1   2 0.34602 1.22612   7
   6  -1   2 0.35059 0.85132   6
  -7   1  -2 23.9008 2.36026   7
  -7   1  -2 24.6325 1.29579   4
  -7   1  -2 23.6016 2.00304   1
  -7   1  -2 24.3572 0.83896   5
   7  -1   2 25.2977 3.27181   7
   7  -1   2 25.5861 2.88942   3
   7  -1   2 23.0415 1.13107   2
   7  -1   2 24.8688 2.36509   6
  -8   1  -2 41.4623 2.79419   1
  -8   1  -2 43.1165 1.80437   4
  -8   1  -2 41.7121 3.45543   7
   8  -1   2 41.8144 3.98346   3
   8  -1   2 41.7124 1.61202   2
   8  -1   2 42.8309 3.24880   6
   8  -1   2 42.7341 4.59614   7
  -9   1  -2 6.13643 0.94068   4
  -9   1  -2 5.76795 1.91113   7
  -9   1  -2 5.97534 1.62963   1
   9  -1   2 9.47952 3.67809   3
   9  -1   2 7.90809 3.14944   7
   9  -1   2 6.09751 1.99029   6
 -10   1  -2 1.63193 1.38698   7
 -10   1  -2 3.53741 1.37005   1
  10  -1   2 5.99841 3.54914   3
  10  -1   2 6.94345 3.18529   7
  10  -1   2 2.97166 1.88240   6
 -11   1  -2 4.69727 1.90797   7
 -11   1  -2 2.96011 1.41427   1
  11  -1   2 8.95659 3.50280   7
  11  -1   2 4.96793 2.19309   6
  11  -1   2 9.97058 3.30208   3
  11   0  -2 1.30382 3.95808   3
  11   0  -2 0.79678 2.21319   6
 -11   0   2 0.61605 1.34181   7
 -11   0   2 2.21104 1.77455   3
  10   0  -2 0.37916 0.85558   2
  10   0  -2 -1.9961 1.60638   6
  10   0  -2 -1.5124 2.79583   3
 -10   0   2 -0.5773 0.73266   1
 -10   0   2 -0.2034 1.32895   3
 -10   0   2 -0.1445 1.37962   7
   9   0  -2 -0.2998 2.57079   3
   9   0  -2 -1.6806 1.48615   6
   9   0  -2 -0.8190 0.69515   2
  -9   0   2 -0.7159 1.09978   7
  -9   0   2 -0.3536 0.66869   1
  -9   0   2 0.49427 1.00253   3
   8   0  -2 3.06495 0.94539   2
   8   0  -2 4.76331 2.68705   3
   8   0  -2 3.77417 1.93711   6
  -8   0   2 3.89788 1.53301   3
  -8   0   2 4.69514 1.67294   7
  -8   0   2 4.67192 1.26702   1
   7   0  -2 0.25135 0.62648   2
   7   0  -2 -0.1860 0.41099   5
   7   0  -2 -0.7856 2.01461   3
   7   0  -2 0.76749 1.40633   6
  -7   0   2 -1.1553 0.94241   7
  -7   0   2 -0.2909 0.67385   1
  -7   0   2 0.34853 0.36838   4
  -7   0   2 0.22438 1.13621   3
   6   0  -2 20.1520 1.14648   5
   6   0  -2 16.4021 1.95694   6
   6   0  -2 21.4220 1.38199   2
   6   0  -2 19.9579 3.09651   3
  -6   0   2 19.8565 2.31981   3
  -6   0   2 19.1378 1.47516   1
  -6   0   2 20.3094 0.95361   4
  -6   0   2 19.2425 2.10553   7
   5   0  -2 0.33459 0.95112   6
   5   0  -2 -0.1898 0.28159   4
   5   0  -2 0.07820 0.34418   5
   5   0  -2 -0.2109 0.42852   2
   5   0  -2 0.01979 1.20367   3
  -5   0   2 -0.1952 0.59593   7
  -5   0   2 0.52167 0.27118   4
  -5   0   2 -0.0665 0.36347   1
  -5   0   2 -0.2458 0.68161   3
   4   0  -2 42.5975 2.77323   3
   4   0  -2 42.7718 1.21094   4
   4   0  -2 41.0727 1.40948   5
   4   0  -2 40.9319 1.50756   2
   4   0  -2 44.7430 2.45126   6
  -4   0   2 41.6080 2.50774   3
  -4   0   2 39.2320 2.28336   7
  -4   0   2 40.6508 1.62631   1
  -4   0   2 41.0073 1.12363   4
   3   0  -2 2.93230 0.80922   6
   3   0  -2 2.61607 0.37513   4
   3   0  -2 2.29784 0.49334   2
   3   0  -2 2.61546 1.05763   3
   3   0  -2 2.69892 0.55883   1
   3   0  -2 2.78298 0.47074   5
  -3   0   2 2.82389 0.50373   1
  -3   0   2 2.45799 0.81691   3
  -3   0   2 2.92083 0.76692   7
   2   0  -2 823.706 10.6994   5
   2   0  -2 825.375 12.0625   6
   2   0  -2 820.266 10.7192   2
   2   0  -2 832.792 10.3259   4
   2   0  -2 828.355 12.8729   3
   2   0  -2 829.741 10.8301   1
  -2   0   2 824.032 10.6610   1
  -2   0   2 831.702 10.8240   1
  -2   0   2 824.463 11.8300   7
  -2   0   2 814.890 12.4043   3
   1   0  -2 82.8744 1.69146   5
   1   0  -2 87.0269 1.68430   2
   1   0  -2 86.7057 1.50180   4
   1   0  -2 85.3062 1.50985   1
   1   0  -2 85.9832 2.28923   6
   1   0  -2 86.3053 1.93697   7
  -1   0   2 86.2697 2.38380   3
  -1   0   2 84.6527 1.94994   7
  -1   0   2 82.5431 2.10875   6
  -1   0   2 85.1196 1.51907   1
   0   0  -2 113.409 1.72580   1
   0   0  -2 114.687 1.83193   2
   0   0  -2 117.241 2.59248   3
   0   0  -2 100.465 2.25666   6
   0   0  -2 113.642 1.83166   4
   0   0  -2 115.379 1.85284   7
   0   0  -2 116.451 1.91606   5
   0   0   2 113.496 2.63396   3
   0   0   2 114.636 1.83437   2
   0   0   2 113.562 1.71374   1
   0   0   2 115.684 2.36491   6
   0   0   2 114.238 1.83429   4
   0   0   2 115.312 1.92118   7
  -1   0  -2 30.9666 1.06518   7
  -1   0  -2 31.7676 1.35207   3
  -1   0  -2 32.5800 0.81321   4
  -1   0  -2 31.9741 0.72658   5
  -1   0  -2 30.3434 0.62215   2
  -1   0  -2 30.4254 1.11958   6
  -1   0  -2 30.9105 0.92516   1
   1   0   2 30.9901 0.64539   2
   1   0   2 31.1650 1.33245   3
   1   0   2 31.6114 1.07729   7
   1   0   2 29.6661 1.15034   6
   1   0   2 31.4968 0.70159   5
   1   0   2 31.3462 0.92329   1
   1   0   2 30.3381 0.62825   2
  -2   0  -2 33.7199 0.92098   4
  -2   0  -2 35.1060 0.65465   5
  -2   0  -2 35.1091 0.70738   2
  -2   0  -2 34.8097 1.22712   1
   2   0   2 34.9933 0.63909   5
   2   0   2 31.6797 1.67611   3
   2   0   2 34.2288 1.62596   7
   2   0   2 35.2645 1.42098   6
   2   0   2 34.0609 0.69891   2
  -3   0  -2 178.624 2.25087   5
  -3   0  -2 176.722 3.68787   1
  -3   0  -2 180.947 4.26221   7
  -3   0  -2 175.399 2.86991   4
  -3   0  -2 178.513 2.58438   2
  -3   0  -2 174.668 2.24608   5
   3   0   2 170.038 4.48671   7
   3   0   2 167.593 4.50020   3
   3   0   2 174.440 2.23309   5
   3   0   2 176.595 3.86738   6
   3   0   2 177.239 2.58546   2
  -4   0  -2 102.163 2.92926   1
  -4   0  -2 99.5145 2.04230   4
  -4   0  -2 101.662 1.43458   5
  -4   0  -2 105.749 3.54317   7
  -4   0  -2 99.8837 1.41099   5
   4   0   2 101.909 1.87676   2
   4   0   2 96.3729 3.71000   7
   4   0   2 96.9291 3.09418   6
   4   0   2 96.6651 3.77725   3
  -5   0  -2 153.017 4.89270   7
  -5   0  -2 148.801 2.83594   4
  -5   0  -2 150.892 2.10719   5
  -5   0  -2 150.262 4.03081   1
  -5   0  -2 147.704 2.14093   5
   5   0   2 148.179 4.39882   6
   5   0   2 154.162 2.72237   2
   5   0   2 148.960 5.26082   3
   5   0   2 150.762 5.34625   7
  -6   0  -2 80.4907 2.04096   4
  -6   0  -2 76.8412 1.38871   5
  -6   0  -2 78.3318 1.34724   5
  -6   0  -2 84.0914 3.91796   7
  -6   0  -2 80.8149 3.13287   1
   6   0   2 82.8238 2.02472   2
   6   0   2 80.8986 3.54586   6
   6   0   2 77.7522 4.34594   7
   6   0   2 80.8698 4.31978   3
  -7   0  -2 45.0221 2.58567   1
  -7   0  -2 44.9568 0.96699   5
  -7   0  -2 44.3256 1.57614   4
  -7   0  -2 42.1646 3.01375   7
   7   0   2 44.5726 1.56491   2
   7   0   2 40.1755 3.83489   7
   7   0   2 43.6934 3.85761   3
   7   0   2 44.1730 2.98526   6
  -8   0  -2 13.9258 1.83250   1
  -8   0  -2 13.2177 2.00845   7
  -8   0  -2 12.6574 1.02502   4
   8   0   2 13.9187 2.42417   6
   8   0   2 12.2473 1.03373   2
   8   0   2 14.9983 3.31899   3
   8   0   2 18.8343 3.57757   7
  -9   0  -2 43.7926 1.87930   4
  -9   0  -2 41.9693 2.97489   1
  -9   0  -2 42.2622 3.79077   7
   9   0   2 43.1905 3.70684   6
   9   0   2 50.1703 5.18173   7
   9   0   2 42.7717 4.34598   3
   9   0   2 43.5931 1.95143   2
 -10   0  -2 5.48357 2.17845   7
 -10   0  -2 3.90915 1.39073   1
  10   0   2 6.19526 2.23154   6
  10   0   2 6.38507 3.06846   3
 -11   0  -2 1.96689 1.27727   1
 -11   0  -2 2.30552 1.86576   7
  11   0   2 0.99087 1.85509   6
  11   0   2 6.46901 3.17617   3
 -12   0  -2 -0.8683 1.05459   7
 -12   0  -2 -0.1873 1.11717   1
 -12   0  -2 2.69422 1.45093   3
  12   0   2 4.89188 3.12363   3
  12   0   2 -2.2235 1.79419   6
  11  -1  -2 9.25935 2.90245   6
  11  -1  -2 27.3917 5.88169   3
 -11   1   2 11.5234 3.01185   7
 -11   1   2 12.6991 3.04417   3
  10  -1  -2 0.23305 1.80877   6
  10  -1  -2 0.08904 2.81657   3
 -10   1   2 1.23664 1.37635   3
 -10   1   2 -0.0271 0.90155   1
 -10   1   2 0.47636 1.01688   7
   9  -1  -2 -0.4200 1.54439   6
   9  -1  -2 -0.5858 3.10995   3
   9  -1  -2 0.54201 0.86051   2
  -9   1   2 0.75893 1.31999   3
  -9   1   2 1.25024 1.41701   7
  -9   1   2 0.29168 0.84379   1
   8  -1  -2 18.5733 4.32415   3
   8  -1  -2 20.2150 3.94441   7
   8  -1  -2 16.0549 2.74994   6
   8  -1  -2 15.3983 1.52023   2
  -8   1   2 14.9068 2.46200   7
  -8   1   2 15.2412 1.17222   4
  -8   1   2 15.5755 1.99218   1
  -8   1   2 15.1423 2.54843   3
   7  -1  -2 214.823 6.91462   6
   7  -1  -2 225.127 4.79578   2
   7  -1  -2 232.186 8.48958   7
   7  -1  -2 214.917 4.29986   5
   7  -1  -2 233.488 8.72576   3
  -7   1   2 224.022 4.29413   5
  -7   1   2 225.552 7.43300   7
  -7   1   2 222.678 4.23657   4
  -7   1   2 217.619 7.55076   3
  -7   1   2 223.976 5.78891   1
   6  -1  -2 21.3347 1.18869   5
   6  -1  -2 21.6199 1.17849   4
   6  -1  -2 19.2961 2.24013   6
   6  -1  -2 20.8171 3.05982   3
   6  -1  -2 18.9735 1.30946   2
   6  -1  -2 20.2450 2.89116   7
  -6   1   2 20.7805 1.60500   1
  -6   1   2 19.6945 2.11776   7
  -6   1   2 20.2327 1.08850   4
  -6   1   2 18.6804 2.22380   3
   5  -1  -2 18.9819 1.17329   2
   5  -1  -2 17.2180 1.88333   6
   5  -1  -2 19.0893 2.35351   7
   5  -1  -2 18.0000 0.99062   4
   5  -1  -2 18.7106 2.45450   3
   5  -1  -2 18.7799 1.56077   1
   5  -1  -2 18.7452 1.01970   5
  -5   1   2 18.2182 1.90272   3
  -5   1   2 18.0629 1.35336   1
  -5   1   2 18.0296 1.79945   7
  -5   1   2 17.8417 0.92569   4
   4  -1  -2 347.851 8.11385   7
   4  -1  -2 345.335 5.61423   2
   4  -1  -2 358.719 5.51585   5
   4  -1  -2 355.914 5.37796   4
   4  -1  -2 358.431 7.30980   6
   4  -1  -2 351.486 8.31581   3
   4  -1  -2 351.452 6.62194   1
  -4   1   2 354.719 6.34896   1
  -4   1   2 350.416 7.73749   3
  -4   1   2 354.793 7.58835   7
  -4   1   2 358.258 5.31103   4
   3  -1  -2 167.993 2.94053   4
   3  -1  -2 168.899 4.65129   7
   3  -1  -2 166.208 4.14270   6
   3  -1  -2 170.315 3.73005   1
   3  -1  -2 162.142 4.73324   3
   3  -1  -2 166.165 3.03062   5
   3  -1  -2 166.844 3.09562   2
  -3   1   2 163.806 4.37735   3
  -3   1   2 170.018 3.53629   1
  -3   1   2 163.637 4.24186   7
   2  -1  -2 416.020 5.78149   4
   2  -1  -2 417.475 5.89843   5
   2  -1  -2 417.589 6.43075   1
   2  -1  -2 411.210 7.26753   7
   2  -1  -2 420.798 5.88747   2
   2  -1  -2 413.892 7.45693   3
   2  -1  -2 416.103 6.94355   6
  -2   1   2 414.606 7.08240   3
  -2   1   2 418.517 6.94619   7
   1  -1  -2 473.266 6.39008   5
   1  -1  -2 471.361 7.25702   3
   1  -1  -2 469.979 6.72270   1
   1  -1  -2 479.470 6.31713   4
   1  -1  -2 476.066 7.02107   7
   1  -1  -2 475.471 7.13532   6
   1  -1  -2 482.060 6.36394   2
  -1   1   2 468.510 6.90413   6
  -1   1   2 469.458 6.24707   2
  -1   1   2 481.538 7.01814   7
  -1   1   2 474.800 7.02272   3
  -1   1   2 473.075 7.22570   3
   0  -1  -2 73.9512 1.73405   6
   0  -1  -2 72.9620 1.38013   7
   0  -1  -2 72.8455 1.46074   3
   0  -1  -2 71.4772 1.37650   5
   0  -1  -2 73.0603 1.36965   2
   0  -1  -2 72.0001 1.64514   1
   0  -1  -2 69.5686 1.35751   4
   0   1   2 73.6513 1.41553   7
   0   1   2 72.8515 1.63949   1
   0   1   2 72.0484 1.33837   2
   0   1   2 70.9866 1.51204   3
   0   1   2 72.3632 1.76376   6
  -1  -1  -2 11.3915 0.58773   7
  -1  -1  -2 12.9201 0.86307   6
  -1  -1  -2 10.7953 0.42901   2
  -1  -1  -2 10.7462 0.47329   4
  -1  -1  -2 11.4151 0.66823   1
  -1  -1  -2 11.0935 0.63336   3
  -1  -1  -2 11.2609 0.40615   5
   1   1   2 11.2996 0.46240   2
   1   1   2 11.1960 0.74210   1
   1   1   2 11.1237 0.64479   3
   1   1   2 11.7556 0.59237   7
   1   1   2 11.6156 0.47860   4
   1   1   2 10.6068 0.75148   6
   1   1   2 11.2520 0.40600   5
  -2  -1  -2 6.20073 0.69402   7
  -2  -1  -2 6.72148 0.41190   4
  -2  -1  -2 6.85422 0.65739   1
   2   1   2 5.48526 0.41628   2
   2   1   2 5.40776 0.85959   3
   2   1   2 5.63368 0.42486   4
   2   1   2 4.82020 0.68757   6
   2   1   2 5.89425 0.23949   5
   2   1   2 5.58718 0.24874   5
  -3  -1  -2 361.957 6.09915   1
  -3  -1  -2 372.010 4.99119   4
  -3  -1  -2 364.260 6.73452   7
   3   1   2 359.495 7.06252   3
   3   1   2 366.112 5.05149   2
   3   1   2 351.619 6.40906   6
   3   1   2 361.354 7.14435   7
  -4  -1  -2 8.53815 0.52937   4
  -4  -1  -2 7.58602 1.10059   7
  -4  -1  -2 9.04084 0.93764   1
   4   1   2 7.77554 0.58027   2
   4   1   2 8.87903 1.41162   3
   4   1   2 7.89245 1.49123   7
   4   1   2 8.08485 1.13326   6
  -5  -1  -2 22.0560 1.49890   1
  -5  -1  -2 22.1765 0.44540   5
  -5  -1  -2 22.3785 0.87658   4
  -5  -1  -2 21.9105 1.81768   7
  -5  -1  -2 22.1831 0.44852   5
   5   1   2 24.1310 2.19872   7
   5   1   2 21.9221 1.84997   6
   5   1   2 22.2407 0.45919   5
   5   1   2 21.7242 0.97751   2
   5   1   2 23.2175 2.11317   3
  -6  -1  -2 32.6296 1.14059   4
  -6  -1  -2 32.8257 0.66665   5
  -6  -1  -2 32.6733 0.65930   5
  -6  -1  -2 33.2644 2.54051   7
  -6  -1  -2 33.2204 1.98929   1
   6   1   2 33.4418 3.06474   7
   6   1   2 31.1406 2.92918   3
   6   1   2 32.7477 1.31787   2
   6   1   2 32.7963 2.30002   6
   6   1   2 34.0069 0.69130   5
  -7  -1  -2 0.72221 0.37121   4
  -7  -1  -2 0.34869 0.66161   1
  -7  -1  -2 0.39069 0.96224   7
   7   1   2 0.47102 0.84094   6
   7   1   2 0.05509 0.41402   2
   7   1   2 -0.3707 0.99269   3
  -8  -1  -2 6.21393 1.81712   7
  -8  -1  -2 6.97928 1.48120   1
   8   1   2 7.72420 2.01736   6
   8   1   2 6.27122 2.20393   3
   8   1   2 7.42362 1.00413   2
  -9  -1  -2 5.56204 1.52161   1
  -9  -1  -2 3.06962 1.47599   7
   9   1   2 6.01226 3.12458   3
   9   1   2 4.30637 1.90669   6
   9   1   2 3.79441 0.89381   2
 -10  -1  -2 5.90516 2.27158   7
 -10  -1  -2 5.97020 1.59274   1
  10   1   2 5.19045 1.02720   2
  10   1   2 3.84412 1.74457   6
  10   1   2 7.06462 3.84727   3
 -11  -1  -2 -0.3312 1.57254   7
 -11  -1  -2 -0.2846 1.04706   1
 -11  -1  -2 1.97473 1.45209   3
  11   1   2 0.78173 1.48784   6
  11   1   2 -1.2823 3.52622   3
 -12  -1  -2 -0.4176 1.16494   1
 -12  -1  -2 0.30446 1.33436   7
 -12  -1  -2 3.04768 1.64056   3
  12   1   2 5.08407 2.94762   3
  12   1   2 -0.2580 1.99531   6
  11  -2  -2 3.48658 2.44385   6
 -11   2   2 3.25457 1.41498   1
 -11   2   2 5.92013 2.27596   7
 -11   2   2 5.97823 2.05928   3
  10  -2  -2 -0.5972 3.34030   3
  10  -2  -2 4.73344 2.90535   7
  10  -2  -2 -0.9581 1.64928   6
 -10   2   2 0.32799 0.84974   1
 -10   2   2 0.60757 1.35813   7
 -10   2   2 1.43019 1.45884   3
   9  -2  -2 31.4040 4.63792   7
   9  -2  -2 27.5333 3.33408   6
   9  -2  -2 32.6620 4.92879   3
   9  -2  -2 28.0043 1.96268   2
  -9   2   2 29.5021 3.30508   7
  -9   2   2 30.1230 3.35707   3
  -9   2   2 30.6717 2.56453   1
   8  -2  -2 0.32154 2.59997   7
   8  -2  -2 -2.3934 2.38799   3
   8  -2  -2 -0.5556 1.39693   6
   8  -2  -2 -0.5618 0.73742   2
  -8   2   2 0.49870 1.10768   3
  -8   2   2 -0.8586 0.67966   1
  -8   2   2 0.46135 0.57258   5
  -8   2   2 -0.8222 1.09223   7
  -8   2   2 -0.0826 0.48833   4
   7  -2  -2 3.25694 1.60691   6
   7  -2  -2 5.13604 0.82894   5
   7  -2  -2 4.49085 0.90706   2
   7  -2  -2 4.24237 2.19196   7
   7  -2  -2 4.05079 1.38369   1
   7  -2  -2 5.29876 2.64508   3
  -7   2   2 4.47964 0.74886   5
  -7   2   2 3.39646 1.36244   7
  -7   2   2 5.19296 0.86661   4
  -7   2   2 4.30950 1.22838   1
   6  -2  -2 1.08099 0.53166   4
   6  -2  -2 0.17964 0.41790   5
   6  -2  -2 0.70054 0.56058   2
   6  -2  -2 0.38386 0.86319   6
   6  -2  -2 -0.4252 0.76265   1
   6  -2  -2 0.01293 1.47889   3
   6  -2  -2 1.26046 1.53631   7
  -6   2   2 -0.2341 0.36716   4
  -6   2   2 0.56599 0.89704   7
  -6   2   2 0.59730 0.66653   1
  -6   2   2 0.91638 0.41288   5
   5  -2  -2 18.7635 1.86753   6
   5  -2  -2 19.6593 2.38345   7
   5  -2  -2 21.6392 1.24983   2
   5  -2  -2 19.5103 1.13618   5
   5  -2  -2 21.6133 1.79880   1
   5  -2  -2 20.4488 1.18119   4
   5  -2  -2 17.2824 2.32243   3
  -5   2   2 20.5636 1.10493   4
  -5   2   2 22.4026 1.13972   5
  -5   2   2 19.3416 1.89847   7
  -5   2   2 19.6638 1.53334   1
   4  -2  -2 140.857 2.97794   4
   4  -2  -2 137.367 4.87251   7
   4  -2  -2 142.410 4.09158   6
   4  -2  -2 144.990 2.98361   5
   4  -2  -2 142.077 3.97690   1
   4  -2  -2 145.867 2.97676   2
   4  -2  -2 141.766 4.89750   3
  -4   2   2 142.347 3.74870   1
  -4   2   2 147.722 2.96684   5
  -4   2   2 140.271 2.91070   4
   3  -2  -2 9.38390 0.70279   5
   3  -2  -2 9.26035 0.70474   2
   3  -2  -2 9.41309 1.31885   3
   3  -2  -2 10.6724 1.13591   6
   3  -2  -2 9.93653 1.11212   1
   3  -2  -2 8.32942 1.28031   7
   3  -2  -2 8.51938 0.72354   4
  -3   2   2 9.34373 0.63249   2
  -3   2   2 9.57528 0.67364   4
  -3   2   2 9.19294 0.68283   5
   2  -2  -2 188.659 4.33097   3
   2  -2  -2 186.077 3.24535   4
   2  -2  -2 182.880 3.22855   5
   2  -2  -2 188.315 3.85574   6
   2  -2  -2 183.484 3.11057   2
   2  -2  -2 185.498 4.49144   7
   2  -2  -2 186.115 3.98825   1
  -2   2   2 186.478 3.64953   6
  -2   2   2 185.460 3.05281   2
  -2   2   2 184.932 3.21394   5
   1  -2  -2 930.368 12.5675   1
   1  -2  -2 900.230 14.6250   3
   1  -2  -2 916.198 11.7166   4
   1  -2  -2 911.579 11.7094   5
   1  -2  -2 909.203 12.8694   7
  -1   2   2 907.159 11.5019   2
  -1   2   2 916.314 11.6814   5
  -1   2   2 917.128 12.8985   6
   0  -2  -2 316.605 4.50867   4
   0  -2  -2 310.285 5.22393   1
   0  -2  -2 313.616 5.32265   7
   0  -2  -2 317.437 4.78307   6
   0  -2  -2 312.896 4.50366   5
   0   2   2 316.684 5.39207   7
   0   2   2 312.145 4.40661   2
   0   2   2 308.869 4.44437   5
   0   2   2 311.144 4.80906   6
  -1  -2  -2 2806.79 39.9628   1
  -1  -2  -2 2685.38 41.8833   7
  -1  -2  -2 2674.01 36.9695   3
  -1  -2  -2 2774.17 35.8377   4
   1   2   2 2735.22 37.6461   3
   1   2   2 2679.88 34.8498   2
   1   2   2 2678.45 35.7152   5
   1   2   2 2675.47 38.0439   6
  -2  -2  -2 4231.80 54.1783   4
  -2  -2  -2 4604.68 55.6494   5
  -2  -2  -2 4252.75 60.0336   1
  -2  -2  -2 4358.69 64.8442   7
   2   2   2 4302.79 64.1084   3
   2   2   2 4318.11 62.1316   6
   2   2   2 4302.64 55.9349   2
   2   2   2 4284.91 54.5645   5
  -3  -2  -2 477.075 7.67795   1
  -3  -2  -2 491.513 8.55808   7
  -3  -2  -2 474.717 6.10624   5
  -3  -2  -2 489.636 6.27932   4
   3   2   2 482.324 8.63362   3
   3   2   2 466.758 8.05349   6
   3   2   2 484.193 6.72144   2
   3   2   2 478.348 6.13825   5
  -4  -2  -2 216.823 3.21497   4
  -4  -2  -2 205.681 4.57840   1
  -4  -2  -2 209.463 5.42551   7
  -4  -2  -2 212.285 2.97897   5
   4   2   2 221.479 3.74979   2
   4   2   2 212.317 3.02047   5
   4   2   2 217.045 5.16307   6
   4   2   2 221.207 5.84421   3
  -5  -2  -2 395.836 5.24818   5
  -5  -2  -2 415.718 8.95218   7
  -5  -2  -2 415.481 5.61083   4
  -5  -2  -2 401.058 7.57131   1
   5   2   2 408.223 9.38768   3
   5   2   2 407.745 5.33334   5
   5   2   2 403.791 6.24705   2
   5   2   2 402.904 8.41590   6
  -6  -2  -2 44.5462 0.97425   5
  -6  -2  -2 46.6017 1.26114   4
  -6  -2  -2 42.5699 2.81671   7
  -6  -2  -2 48.2769 2.40807   1
   6   2   2 45.7575 3.24440   3
   6   2   2 45.8359 2.89932   6
   6   2   2 48.0541 1.71433   2
   6   2   2 46.2534 1.03488   5
  -7  -2  -2 26.2179 2.01588   1
  -7  -2  -2 24.6898 2.40201   7
  -7  -2  -2 25.7681 1.01466   4
   7   2   2 24.7542 3.30725   3
   7   2   2 20.6055 2.39139   6
   7   2   2 23.2576 1.36404   2
  -8  -2  -2 7.50386 1.51820   1
  -8  -2  -2 7.06220 1.99058   7
   8   2   2 8.02398 1.10073   2
   8   2   2 8.80962 2.14095   6
   8   2   2 6.84527 2.75277   3
  -9  -2  -2 33.0353 3.24985   3
  -9  -2  -2 40.5446 2.93422   1
  -9  -2  -2 36.6323 3.64665   7
   9   2   2 32.8055 1.89212   2
   9   2   2 30.4476 3.97780   3
   9   2   2 33.6197 3.18821   6
 -10  -2  -2 0.34785 1.01634   1
 -10  -2  -2 -0.4839 1.00349   7
 -10  -2  -2 0.17712 1.32199   3
  10   2   2 0.04754 0.66093   2
  10   2   2 0.24764 1.24815   6
  10   2   2 -2.0116 2.96533   3
 -11  -2  -2 -0.5979 0.99699   1
 -11  -2  -2 1.19511 1.47919   3
 -11  -2  -2 -0.7728 1.13263   7
  11   2   2 -0.8416 3.29284   3
  11   2   2 0.16445 1.51449   6
 -12  -2  -2 2.56223 1.84492   3
 -12  -2  -2 -1.7980 1.61116   7
 -12  -2  -2 -0.4683 1.22401   1
  12   2   2 10.3545 3.67357   3
  12   2   2 -1.9792 1.85714   6
  11  -3  -2 -1.0324 1.97793   6
 -11   3   2 0.92163 1.13542   1
 -11   3   2 3.47369 1.54653   3
  10  -3  -2 0.96469 1.90341   6
  10  -3  -2 10.9779 3.40973   7
  10  -3  -2 12.5407 3.41279   3
 -10   3   2 1.85203 1.22981   1
 -10   3   2 3.34920 1.82705   7
 -10   3   2 4.19346 1.78758   3
   9  -3  -2 1.47160 3.21083   3
   9  -3  -2 3.14735 2.93495   7
   9  -3  -2 0.30053 1.61577   6
  -9   3   2 0.32426 0.96909   1
  -9   3   2 0.54565 1.05004   3
  -9   3   2 0.87058 1.35671   7
  -9   3   2 0.35380 0.65251   4
   8  -3  -2 2.57364 2.19340   3
   8  -3  -2 6.87371 3.10596   7
   8  -3  -2 1.76432 1.50795   6
   8  -3  -2 -0.1634 0.71611   2
   8  -3  -2 2.25559 1.25364   1
  -8   3   2 1.36839 0.61429   5
  -8   3   2 1.71036 0.70563   4
  -8   3   2 0.97120 0.98011   1
  -8   3   2 2.29302 1.48969   7
  -8   3   2 1.00877 0.57257   2
   7  -3  -2 61.6716 3.77282   6
   7  -3  -2 64.3144 2.32301   2
   7  -3  -2 64.4753 4.99127   3
   7  -3  -2 58.0456 2.19850   5
   7  -3  -2 69.1816 5.08076   7
   7  -3  -2 57.2087 3.30843   1
  -7   3   2 64.8565 4.13500   7
  -7   3   2 60.7010 2.14717   5
  -7   3   2 59.6394 3.19430   1
  -7   3   2 62.1452 2.09081   2
  -7   3   2 62.1651 2.32956   4
   6  -3  -2 26.8885 1.42878   2
   6  -3  -2 23.4100 3.17817   7
   6  -3  -2 29.4818 1.61850   4
   6  -3  -2 26.8311 2.38458   1
   6  -3  -2 28.1532 2.56699   6
   6  -3  -2 26.4025 3.16726   3
   6  -3  -2 24.3921 1.36749   5
  -6   3   2 25.2393 1.46026   4
  -6   3   2 27.5291 1.38441   5
  -6   3   2 27.8921 1.36979   2
  -6   3   2 27.3243 2.12305   1
  -6   3   2 26.5703 2.52745   7
   5  -3  -2 2.41252 1.50345   7
   5  -3  -2 2.27109 1.05055   1
   5  -3  -2 1.97042 0.58522   5
   5  -3  -2 2.55903 0.69222   4
   5  -3  -2 1.44435 1.25423   3
   5  -3  -2 2.65617 1.05009   6
   5  -3  -2 2.45577 0.59535   2
  -5   3   2 3.65210 0.62841   5
  -5   3   2 2.57213 0.59519   4
  -5   3   2 2.33952 0.84204   1
  -5   3   2 1.99152 0.50829   2
   4  -3  -2 26.4739 1.33821   4
   4  -3  -2 25.5073 1.84781   6
   4  -3  -2 28.7088 1.21143   2
   4  -3  -2 26.8279 1.29060   5
   4  -3  -2 25.2046 2.21658   7
   4  -3  -2 23.9658 2.31320   3
   4  -3  -2 27.2975 1.98540   1
  -4   3   2 25.8012 1.21141   5
  -4   3   2 26.3339 1.23009   4
  -4   3   2 27.7269 1.16576   2
   3  -3  -2 550.488 10.0588   3
   3  -3  -2 572.206 9.68248   1
   3  -3  -2 574.173 8.97652   6
   3  -3  -2 552.825 8.12729   5
   3  -3  -2 555.779 10.6298   7
   3  -3  -2 581.015 7.86990   2
   3  -3  -2 558.553 8.23133   4
  -3   3   2 550.057 8.58254   6
  -3   3   2 556.312 8.11817   4
  -3   3   2 562.478 7.76776   2
  -3   3   2 553.239 8.06206   5
   2  -3  -2 110.629 3.66371   7
   2  -3  -2 115.821 2.76716   6
   2  -3  -2 115.642 2.50356   5
   2  -3  -2 111.340 2.49930   4
   2  -3  -2 112.699 3.28200   1
   2  -3  -2 111.413 3.21756   3
  -2   3   2 117.024 2.46379   5
  -2   3   2 110.727 2.54539   6
  -2   3   2 113.411 2.22496   2
   1  -3  -2 148.075 3.99648   7
   1  -3  -2 145.474 2.79183   4
   1  -3  -2 146.531 2.63521   6
   1  -3  -2 145.817 3.62955   1
   1  -3  -2 144.923 3.06050   3
   1  -3  -2 149.159 2.82857   5
  -1   3   2 141.543 2.77535   6
  -1   3   2 141.977 2.74239   5
  -1   3   2 146.934 2.80131   6
  -1   3   2 143.689 3.06824   3
  -1   3   2 146.513 2.59250   2
   0  -3  -2 30.5883 1.56133   1
   0  -3  -2 31.6520 1.15490   6
   0  -3  -2 29.5541 1.00181   3
   0  -3  -2 29.4882 1.07194   4
   0  -3  -2 31.3885 2.03632   7
   0   3   2 29.3940 1.01143   2
   0   3   2 29.4080 1.04231   5
   0   3   2 32.6840 1.13668   3
   0   3   2 29.7866 1.14881   6
  -1  -3  -2 136.132 2.44053   4
  -1  -3  -2 137.008 3.86749   7
  -1  -3  -2 139.992 2.70015   3
  -1  -3  -2 138.613 2.73130   3
  -1  -3  -2 144.931 3.46922   1
   1   3   2 135.786 2.54272   3
   1   3   2 136.862 2.49905   5
   1   3   2 137.157 2.53316   2
   1   3   2 134.496 2.82648   6
  -2  -3  -2 527.697 8.42651   1
  -2  -3  -2 535.786 7.00604   4
  -2  -3  -2 515.835 9.15092   7
  -2  -3  -2 538.691 8.21001   3
   2   3   2 528.400 7.36395   2
   2   3   2 527.845 8.49271   3
   2   3   2 534.960 7.15640   5
   2   3   2 529.469 8.26802   6
  -3  -3  -2 2.44882 0.68352   3
  -3  -3  -2 3.02322 0.35532   4
  -3  -3  -2 2.21254 0.81277   7
  -3  -3  -2 2.26357 0.73099   1
   3   3   2 1.62027 0.45995   2
   3   3   2 2.21649 0.36693   5
   3   3   2 2.76258 0.89643   3
   3   3   2 2.24393 0.76614   6
  -4  -3  -2 106.851 3.93214   7
  -4  -3  -2 98.4132 3.04485   1
  -4  -3  -2 103.854 1.77730   4
  -4  -3  -2 105.009 3.62528   3
   4   3   2 105.066 2.46992   2
   4   3   2 98.6093 3.43773   6
   4   3   2 106.088 1.99372   5
   4   3   2 102.842 3.98588   3
  -5  -3  -2 36.0348 2.56498   7
  -5  -3  -2 35.8767 0.91950   4
  -5  -3  -2 37.3445 2.02305   1
  -5  -3  -2 35.6621 2.41842   3
   5   3   2 36.5008 1.07581   5
   5   3   2 35.7339 2.41285   6
   5   3   2 37.7715 1.47585   2
   5   3   2 36.0354 2.84451   3
  -6  -3  -2 31.2096 0.88060   4
  -6  -3  -2 27.9598 2.34959   3
  -6  -3  -2 29.6557 1.98522   1
  -6  -3  -2 31.6354 2.69677   7
   6   3   2 28.9856 0.99992   5
   6   3   2 30.9439 1.49372   2
   6   3   2 27.7888 2.44496   6
   6   3   2 30.3558 2.84446   3
  -7  -3  -2 0.50265 1.21224   7
  -7  -3  -2 0.87456 1.07165   3
  -7  -3  -2 0.05353 0.76305   1
   7   3   2 -0.6825 1.64734   3
   7   3   2 -0.3093 0.54756   2
   7   3   2 -0.3698 0.42887   5
   7   3   2 -0.1268 0.85272   6
  -8  -3  -2 1.81680 1.38039   3
  -8  -3  -2 1.99317 1.14719   1
  -8  -3  -2 -0.0298 1.35932   7
   8   3   2 1.56197 2.36653   3
   8   3   2 1.24342 0.62901   2
   8   3   2 2.04666 1.62489   6
  -9  -3  -2 2.22405 1.20533   1
  -9  -3  -2 2.70765 1.55160   3
  -9  -3  -2 0.37765 1.53398   7
   9   3   2 1.59736 2.82747   3
   9   3   2 2.38285 0.92061   2
   9   3   2 1.27993 1.72508   6
 -10  -3  -2 3.76127 1.79538   3
 -10  -3  -2 1.92144 1.57992   7
 -10  -3  -2 3.04558 1.36747   1
  10   3   2 3.28668 1.03069   2
  10   3   2 2.03609 2.03178   6
  10   3   2 2.38722 3.31795   3
 -11  -3  -2 2.81212 1.86463   3
 -11  -3  -2 2.59127 2.21963   7
 -11  -3  -2 0.05050 1.17153   1
  11   3   2 1.19248 2.12165   6
  11   3   2 11.1364 3.81280   3
  11   3   2 1.24555 0.87401   2
 -12  -3  -2 1.33215 1.72034   3
 -12  -3  -2 -1.8190 1.81018   7
 -12  -3  -2 -1.2399 1.12070   1
  12   3   2 3.61386 3.62471   3
  12   3   2 -1.3759 2.13419   6
  11  -4  -2 29.4471 3.95859   3
   9  -4  -2 -1.7521 1.37886   6
   9  -4  -2 5.29669 2.94873   7
   9  -4  -2 5.07114 3.00703   3
   9  -4  -2 1.84648 1.26937   1
  -9   4   2 -0.3777 0.95083   1
  -9   4   2 0.61514 0.70160   4
  -9   4   2 1.01892 1.13868   7
   8  -4  -2 4.77717 2.84341   3
   8  -4  -2 3.39093 1.68494   6
   8  -4  -2 7.87943 2.92710   7
   8  -4  -2 4.89482 1.68713   1
  -8   4   2 3.38235 1.63963   7
  -8   4   2 4.30795 0.83143   5
  -8   4   2 4.10737 1.47517   1
  -8   4   2 3.84485 0.95448   4
   7  -4  -2 -0.4421 1.82753   3
   7  -4  -2 2.15130 2.15725   7
   7  -4  -2 -0.2448 0.64411   2
   7  -4  -2 -1.0072 1.13491   6
   7  -4  -2 0.42359 1.26472   1
  -7   4   2 0.94298 0.55168   2
  -7   4   2 -0.1783 0.55707   5
  -7   4   2 0.21033 0.96241   1
  -7   4   2 0.15910 0.67181   4
   6  -4  -2 55.9888 1.96220   2
   6  -4  -2 59.0104 4.43725   7
   6  -4  -2 59.1589 3.48574   1
   6  -4  -2 60.2953 2.39828   4
   6  -4  -2 59.2542 4.23841   3
   6  -4  -2 54.2710 3.15886   6
  -6   4   2 59.1347 2.17799   5
  -6   4   2 56.2157 2.23995   4
  -6   4   2 59.7105 1.98479   2
  -6   4   2 57.7645 3.15269   1
   5  -4  -2 50.7104 3.42054   3
   5  -4  -2 48.7887 3.46426   7
   5  -4  -2 53.1127 2.73091   6
   5  -4  -2 46.0914 2.02407   4
   5  -4  -2 53.0485 3.08984   1
   5  -4  -2 50.5365 1.73078   2
  -5   4   2 54.1017 2.04245   4
  -5   4   2 52.2427 1.90835   5
  -5   4   2 51.7925 2.75940   1
  -5   4   2 52.7965 1.75266   2
   4  -4  -2 13.9035 1.19566   4
   4  -4  -2 16.3251 1.50708   6
   4  -4  -2 14.1894 1.76205   1
   4  -4  -2 13.5444 2.08662   7
   4  -4  -2 14.3661 1.96408   3
  -4   4   2 15.7198 1.26669   6
  -4   4   2 16.6976 1.16889   4
  -4   4   2 16.5714 0.99062   2
  -4   4   2 18.5505 1.12457   5
   3  -4  -2 197.218 6.03491   7
   3  -4  -2 193.261 5.17692   1
   3  -4  -2 189.045 5.16635   3
   3  -4  -2 197.567 4.15896   6
   3  -4  -2 194.866 3.97506   4
  -3   4   2 190.408 3.89379   6
  -3   4   2 190.606 3.43602   2
  -3   4   2 190.564 3.80111   5
  -3   4   2 199.422 3.93405   4
   2  -4  -2 5.74301 0.71984   4
   2  -4  -2 8.13517 1.63188   7
   2  -4  -2 6.49395 1.02498   3
   2  -4  -2 6.21196 1.13726   1
  -2   4   2 5.87739 0.62767   2
  -2   4   2 6.42206 0.66697   4
  -2   4   2 5.66407 0.76295   6
  -2   4   2 5.81687 0.71633   5
   1  -4  -2 966.385 14.3579   1
   1  -4  -2 988.452 12.5211   6
   1  -4  -2 971.482 15.3491   7
   1  -4  -2 966.513 13.3794   3
   1  -4  -2 963.153 12.8964   4
  -1   4   2 954.339 12.8131   5
  -1   4   2 920.188 12.2733   6
  -1   4   2 975.254 12.3616   6
  -1   4   2 958.161 12.4729   2
   0  -4  -2 20.4629 0.98357   6
   0  -4  -2 19.2906 0.97961   4
   0  -4  -2 21.1416 1.66835   1
   0  -4  -2 22.1703 1.20702   3
   0  -4  -2 19.8677 1.79683   7
   0   4   2 21.5078 1.02376   5
   0   4   2 21.9973 0.90862   6
   0   4   2 21.2569 1.24990   3
   0   4   2 20.2638 0.93346   2
  -1  -4  -2 66.4445 3.28808   7
  -1  -4  -2 66.3642 2.50279   1
  -1  -4  -2 67.2646 1.68373   4
  -1  -4  -2 67.5688 2.23413   3
   1   4   2 67.7354 1.93729   6
   1   4   2 68.6229 1.80470   5
   1   4   2 66.4807 1.71782   2
  -2  -4  -2 25.5979 1.50555   3
  -2  -4  -2 24.5471 1.71457   1
  -2  -4  -2 24.8197 2.04182   7
  -2  -4  -2 24.8994 0.91965   4
   2   4   2 23.9823 1.03602   5
   2   4   2 25.2314 1.12989   2
   2   4   2 22.5351 1.32984   6
  -3  -4  -2 105.221 3.40950   3
  -3  -4  -2 103.122 1.94296   4
  -3  -4  -2 101.852 3.25734   1
  -3  -4  -2 103.944 4.06289   7
   3   4   2 103.629 3.70128   3
   3   4   2 104.871 2.25608   5
   3   4   2 97.9783 3.19458   6
   3   4   2 101.499 2.47932   2
  -4  -4  -2 22.7361 1.89473   3
  -4  -4  -2 21.3433 2.15220   7
  -4  -4  -2 21.7347 0.74180   4
  -4  -4  -2 22.1970 1.70122   1
   4   4   2 19.8007 1.77215   6
   4   4   2 21.9426 2.35867   3
   4   4   2 21.0070 0.96760   5
   4   4   2 22.1465 1.16337   2
  -5  -4  -2 30.3612 1.99825   1
  -5  -4  -2 30.1815 0.78199   4
  -5  -4  -2 28.6806 2.20054   3
  -5  -4  -2 31.7681 2.64657   7
   5   4   2 29.8097 1.13859   5
   5   4   2 32.0627 2.67075   3
   5   4   2 30.8599 2.21442   6
   5   4   2 30.5773 0.83630   4
   5   4   2 28.0099 1.46711   2
  -6  -4  -2 18.8782 2.20741   7
  -6  -4  -2 20.8123 1.87540   1
  -6  -4  -2 19.6716 2.10336   3
  -6  -4  -2 20.7820 0.54807   4
   6   4   2 19.9438 0.97637   5
   6   4   2 19.9213 2.59775   3
   6   4   2 23.6867 1.46213   2
   6   4   2 18.3960 2.30184   6
  -7  -4  -2 8.22515 1.49868   1
  -7  -4  -2 7.21898 1.83531   3
  -7  -4  -2 9.87948 2.28882   7
   7   4   2 7.39797 1.10859   2
   7   4   2 7.67955 0.73291   5
   7   4   2 6.37217 2.47193   3
   7   4   2 7.13102 1.98766   6
  -8  -4  -2 80.2959 3.87261   1
  -8  -4  -2 70.8417 4.57632   7
  -8  -4  -2 75.7093 4.62175   3
   8   4   2 75.5984 2.72365   2
   8   4   2 72.2628 4.53735   6
   8   4   2 78.9611 5.44580   3
  -9  -4  -2 3.84443 1.47225   1
  -9  -4  -2 4.66710 1.84181   3
  -9  -4  -2 3.40181 2.07505   7
   9   4   2 2.18660 2.86731   3
   9   4   2 4.64260 2.05084   6
   9   4   2 4.28197 1.04694   2
 -10  -4  -2 4.04572 1.54158   1
 -10  -4  -2 5.23233 2.15428   3
 -10  -4  -2 5.38545 2.14420   7
  10   4   2 5.12711 2.03727   6
  10   4   2 3.52729 3.72273   3
  10   4   2 5.03354 1.19661   2
 -11  -4  -2 -1.0869 1.05918   1
 -11  -4  -2 1.76971 1.79019   3
 -11  -4  -2 -1.4359 1.81126   7
  11   4   2 1.08837 2.03237   6
  11   4   2 -0.3260 0.84030   2
  11   4   2 3.83027 3.64803   3
 -12  -4  -2 1.58003 1.81259   3
 -12  -4  -2 -0.6699 2.10023   7
  12   4   2 -3.1739 1.94133   6
  12   4   2 4.58489 3.51600   3
  12   4   2 -0.8262 0.85565   2
   9  -5  -2 8.17142 2.61779   3
   9  -5  -2 2.06455 1.25902   1
  -9   5   2 -1.0373 0.92595   1
  -9   5   2 0.69630 1.29745   7
  -9   5   2 0.07420 0.68690   4
   8  -5  -2 2.39134 1.45138   1
   8  -5  -2 6.90010 2.66192   3
   8  -5  -2 5.33275 2.69108   7
  -8   5   2 1.64804 1.45928   7
  -8   5   2 2.18887 0.91075   4
  -8   5   2 1.61311 1.30523   1
  -8   5   2 0.40135 0.57044   5
   7  -5  -2 24.1051 2.76506   1
   7  -5  -2 26.5653 3.85932   7
   7  -5  -2 23.4528 3.46888   3
  -7   5   2 22.1934 2.32566   6
  -7   5   2 19.5865 1.49479   5
  -7   5   2 19.6215 2.34478   1
  -7   5   2 18.5800 1.67560   4
   6  -5  -2 27.6960 2.82117   1
   6  -5  -2 29.8970 3.67893   7
   6  -5  -2 30.3122 3.38622   3
   6  -5  -2 26.9832 1.89851   4
   6  -5  -2 24.5183 2.27951   6
  -6   5   2 26.9357 1.61796   5
  -6   5   2 27.7026 2.49412   1
  -6   5   2 29.3789 2.06750   6
  -6   5   2 30.0092 1.84959   4
  -6   5   2 30.4947 1.46396   2
   5  -5  -2 9.97586 1.53579   6
   5  -5  -2 8.15312 1.89770   3
   5  -5  -2 10.4366 1.27985   4
   5  -5  -2 10.8865 2.46957   7
   5  -5  -2 9.76863 1.92124   1
  -5   5   2 10.7461 1.35313   6
  -5   5   2 10.8886 1.25283   4
  -5   5   2 10.1627 1.13382   5
  -5   5   2 10.3177 0.98858   2
   4  -5  -2 229.773 6.59941   3
   4  -5  -2 237.001 6.39947   1
   4  -5  -2 225.436 4.82825   4
   4  -5  -2 230.556 4.93268   6
   4  -5  -2 218.510 7.25635   7
  -4   5   2 231.329 4.64558   5
  -4   5   2 226.446 4.65025   6
  -4   5   2 232.313 4.76572   4
  -4   5   2 228.384 4.11080   2
   3  -5  -2 48.7344 2.69050   3
   3  -5  -2 47.6478 3.17577   7
   3  -5  -2 50.1773 2.01955   4
   3  -5  -2 49.4621 2.86619   1
  -3   5   2 51.4005 1.96343   4
  -3   5   2 49.5717 1.86178   5
  -3   5   2 52.8624 1.64583   2
  -3   5   2 48.5114 1.72245   6
   2  -5  -2 430.967 8.14632   3
   2  -5  -2 422.557 9.65437   7
   2  -5  -2 443.837 7.15943   4
   2  -5  -2 451.378 8.79659   1
  -2   5   2 432.257 7.04553   5
  -2   5   2 445.535 6.55018   2
  -2   5   2 432.786 6.19854   6
  -2   5   2 432.461 6.26839   6
  -2   5   2 453.812 7.10199   4
   1  -5  -2 79.6228 3.83088   7
   1  -5  -2 81.3258 3.25803   1
   1  -5  -2 77.6405 2.25596   4
   1  -5  -2 80.8850 2.65513   3
  -1   5   2 82.6730 2.23380   4
  -1   5   2 79.4715 1.53306   6
  -1   5   2 79.3531 2.25317   5
  -1   5   2 82.1579 2.02494   2
  -1   5   2 77.3259 1.54523   6
   0  -5  -2 22.2921 1.73501   1
   0  -5  -2 23.0233 1.17595   4
   0  -5  -2 23.8463 1.55073   3
   0  -5  -2 22.1935 1.01583   6
   0  -5  -2 25.7490 2.61064   7
   0   5   2 23.7814 1.11260   4
   0   5   2 22.6938 1.03685   2
   0   5   2 24.1002 0.93578   6
   0   5   2 23.8577 1.16337   5
  -1  -5  -2 15.9382 2.10956   7
  -1  -5  -2 16.1625 1.51939   1
  -1  -5  -2 15.9521 1.63626   3
  -1  -5  -2 16.8271 0.95142   4
   1   5   2 15.1459 0.99439   6
   1   5   2 16.6594 0.93262   2
   1   5   2 12.8341 0.92751   5
  -2  -5  -2 41.0227 2.98701   7
  -2  -5  -2 40.3108 1.31271   4
  -2  -5  -2 41.7521 2.22537   3
  -2  -5  -2 40.0851 2.18588   1
   2   5   2 39.7737 1.49204   5
   2   5   2 38.5934 1.79500   6
   2   5   2 39.5411 1.52524   2
  -3  -5  -2 77.3028 3.11703   3
  -3  -5  -2 72.4014 3.04533   1
  -3  -5  -2 73.9159 1.72769   4
  -3  -5  -2 78.9505 4.14849   7
   3   5   2 75.6009 2.24881   2
   3   5   2 73.5483 2.89170   6
   3   5   2 73.8230 2.06640   5
  -4  -5  -2 23.7127 2.69257   7
  -4  -5  -2 25.5624 0.88813   4
  -4  -5  -2 26.3912 2.19132   3
  -4  -5  -2 26.4167 2.06893   1
   4   5   2 24.9528 1.16889   5
   4   5   2 25.6939 1.40977   2
   4   5   2 24.0546 1.94166   6
  -5  -5  -2 -0.7570 0.95585   7
  -5  -5  -2 -0.3366 0.75011   3
  -5  -5  -2 -0.2126 0.96487   1
  -5  -5  -2 -0.2211 0.18095   4
   5   5   2 -0.1329 0.36873   5
   5   5   2 -0.8038 0.84023   6
   5   5   2 -1.0041 1.25990   3
   5   5   2 -0.0498 0.38668   2
  -6  -5  -2 2.62569 1.71373   7
  -6  -5  -2 4.28840 1.33959   1
  -6  -5  -2 1.99869 1.28029   3
   6   5   2 1.74027 1.13494   6
   6   5   2 1.69045 1.91694   3
   6   5   2 2.67845 0.56686   5
   6   5   2 2.26092 0.78252   2
  -7  -5  -2 6.40997 2.24275   7
  -7  -5  -2 5.33485 1.78561   3
  -7  -5  -2 6.84460 1.63008   1
   7   5   2 7.85055 2.83553   3
   7   5   2 4.84958 1.88102   6
   7   5   2 5.31449 0.74132   5
   7   5   2 5.89499 0.99513   2
  -8  -5  -2 16.0469 2.23820   1
  -8  -5  -2 18.8752 3.17809   7
  -8  -5  -2 19.7929 2.63814   3
   8   5   2 19.9738 3.77864   3
   8   5   2 19.6899 1.73230   2
   8   5   2 18.4548 3.02299   6
  -9  -5  -2 4.40351 1.59225   1
  -9  -5  -2 6.03528 2.21814   7
  -9  -5  -2 6.42588 2.20528   3
   9   5   2 4.59216 3.46783   3
   9   5   2 6.31231 1.26836   2
   9   5   2 5.44019 2.28168   6
 -10  -5  -2 4.67730 1.74827   1
 -10  -5  -2 9.91694 2.71677   3
 -10  -5  -2 7.37091 2.77821   7
  10   5   2 7.35115 1.36547   2
  10   5   2 8.42951 2.42751   6
  10   5   2 11.7531 4.28917   3
 -11  -5  -2 0.83775 1.68481   3
 -11  -5  -2 -2.9632 1.71378   7
  11   5   2 0.33247 2.11295   6
  11   5   2 0.17042 0.99154   2
  11   5   2 4.33683 3.60852   3
 -12  -5  -2 1.01638 1.71037   3
  12   5   2 0.47634 3.73222   3
  12   5   2 -1.1552 0.85207   2
   9  -6  -2 17.1215 2.58893   7
   8  -6  -2 6.43295 2.65582   7
   8  -6  -2 2.75428 1.37257   1
  -8   6   2 2.26349 0.91198   4
  -8   6   2 2.26451 1.20541   1
   7  -6  -2 3.10997 2.05914   3
   7  -6  -2 3.70210 1.62862   1
   7  -6  -2 3.99621 1.93415   7
  -7   6   2 3.32294 1.46412   1
  -7   6   2 2.30574 0.80663   5
  -7   6   2 1.63976 0.85008   4
   6  -6  -2 113.181 5.58393   3
   6  -6  -2 108.280 5.97382   7
   6  -6  -2 106.024 4.88735   1
   6  -6  -2 116.680 3.77240   4
  -6   6   2 97.9440 4.47099   1
  -6   6   2 110.531 3.37288   5
  -6   6   2 108.152 3.57101   4
   5  -6  -2 18.3184 1.67429   4
   5  -6  -2 17.9387 2.51705   3
   5  -6  -2 20.3113 3.20166   7
   5  -6  -2 18.5890 2.61565   1
  -5   6   2 18.7165 1.54486   4
  -5   6   2 18.5526 1.22244   2
  -5   6   2 18.1933 1.43769   5
   4  -6  -2 102.921 4.41741   1
   4  -6  -2 114.659 3.45293   4
   4  -6  -2 112.009 5.65769   7
   4  -6  -2 110.731 4.59823   3
  -4   6   2 118.241 3.31033   5
  -4   6   2 118.497 2.75808   2
  -4   6   2 118.554 3.37297   4
   3  -6  -2 20.8865 2.94931   7
   3  -6  -2 20.7131 1.54142   4
   3  -6  -2 21.1846 2.37062   1
   3  -6  -2 22.4016 2.05706   3
  -3   6   2 21.6676 1.44975   4
  -3   6   2 21.6107 1.12079   6
  -3   6   2 22.1376 1.44070   5
  -3   6   2 21.3826 1.21889   2
   2  -6  -2 9.95754 1.37281   3
   2  -6  -2 11.0251 1.16165   4
   2  -6  -2 9.73878 2.20252   7
   2  -6  -2 9.58443 1.73378   1
  -2   6   2 8.05030 1.04514   5
  -2   6   2 10.3016 0.86069   2
  -2   6   2 11.0114 1.06994   4
   1  -6  -2 50.6992 3.61170   7
   1  -6  -2 48.4870 2.86549   1
   1  -6  -2 50.2628 2.39167   3
   1  -6  -2 51.0750 1.94879   4
  -1   6   2 49.6430 1.96302   5
  -1   6   2 47.9156 1.66463   2
  -1   6   2 51.5414 1.89216   4
   0  -6  -2 20.8751 2.83844   7
   0  -6  -2 19.7559 0.93274   6
   0  -6  -2 22.3821 1.25851   4
   0  -6  -2 21.8817 1.79361   3
   0  -6  -2 22.2032 1.91150   1
   0   6   2 22.2798 1.19715   4
   0   6   2 22.8326 0.89370   6
   0   6   2 21.1334 1.22085   5
   0   6   2 23.1581 1.20804   2
  -1  -6  -2 -0.3585 1.03799   3
  -1  -6  -2 0.27208 1.84086   7
  -1  -6  -2 0.00100 1.01379   1
  -1  -6  -2 -0.3085 0.36058   4
   1   6   2 -0.3525 0.29639   4
   1   6   2 0.29023 0.45462   2
   1   6   2 -0.2309 0.40643   5
   1   6   2 0.06461 0.41682   6
  -2  -6  -2 184.498 3.54495   4
  -2  -6  -2 188.088 6.90154   7
  -2  -6  -2 187.721 5.31904   3
  -2  -6  -2 184.160 5.26847   1
   2   6   2 187.340 3.94512   5
   2   6   2 176.421 3.81986   2
   2   6   2 191.427 4.39759   6
   2   6   2 187.470 3.45764   4
  -3  -6  -2 253.702 8.06109   7
  -3  -6  -2 257.675 4.29630   4
  -3  -6  -2 259.273 6.42019   1
  -3  -6  -2 263.111 6.65710   3
   3   6   2 266.937 4.23453   4
   3   6   2 254.270 4.85181   5
   3   6   2 249.938 4.95815   2
   3   6   2 269.640 6.04660   6
  -4  -6  -2 18.5647 2.17945   1
  -4  -6  -2 20.6985 3.28650   7
  -4  -6  -2 17.1456 0.84003   4
  -4  -6  -2 16.4880 2.02837   3
   4   6   2 16.1789 0.76667   4
   4   6   2 13.8993 1.72234   6
   4   6   2 16.5411 1.12553   5
   4   6   2 16.2937 1.19811   2
  -5  -6  -2 4.24570 1.45363   3
  -5  -6  -2 5.04126 1.52367   1
  -5  -6  -2 4.54000 0.52752   4
  -5  -6  -2 5.49491 2.26831   7
   5   6   2 3.58977 1.39265   6
   5   6   2 6.16251 1.03931   2
   5   6   2 6.12539 0.83978   5
  -6  -6  -2 0.79161 1.17943   3
  -6  -6  -2 1.07579 1.54283   7
  -6  -6  -2 1.46985 1.38041   1
   6   6   2 0.62771 0.47390   5
   6   6   2 2.50087 1.42200   6
   6   6   2 0.35808 0.55529   2
  -7  -6  -2 20.1999 2.56567   1
  -7  -6  -2 23.5487 3.00140   3
  -7  -6  -2 19.0657 3.00262   7
   7   6   2 22.6945 1.31157   5
   7   6   2 20.5061 1.75503   2
   7   6   2 23.5372 3.00365   6
  -8  -6  -2 -0.9942 1.87930   7
  -8  -6  -2 -1.4658 1.03808   3
  -8  -6  -2 -1.2566 1.43956   1
   8   6   2 -0.4561 0.73596   2
   8   6   2 -0.9855 1.39025   6
  -9  -6  -2 -0.7605 1.99471   7
  -9  -6  -2 -2.7066 1.45825   1
  -9  -6  -2 0.43011 1.41128   3
   9   6   2 0.17282 0.83078   2
   9   6   2 -1.3830 1.57016   6
   9   6   2 -3.2670 2.59648   3
 -10  -6  -2 4.12349 2.19009   3
 -10  -6  -2 4.58829 2.86597   7
 -10  -6  -2 1.95850 1.73482   1
  10   6   2 4.15626 1.22169   2
  10   6   2 3.42118 1.98475   6
  10   6   2 -1.0048 3.20178   3
 -11  -6  -2 -1.2565 1.53044   3
  11   6   2 -0.1842 0.90037   2
  11   6   2 -1.6298 1.96314   6
   9  -7  -2 2.24323 1.51697   1
   8  -7  -2 2.22003 1.52404   1
  -8   7   2 -0.5976 1.09604   1
  -8   7   2 -0.0779 0.74192   4
  -8   7   2 0.50943 0.67539   5
   7  -7  -2 6.34840 2.42779   7
   7  -7  -2 1.60839 1.46646   1
   6  -7  -2 2.23211 1.30220   3
   6  -7  -2 0.39325 1.27197   1
   6  -7  -2 3.33150 1.98225   7
  -6   7   2 -0.3675 0.63780   5
  -6   7   2 -0.5887 0.75509   4
  -6   7   2 -0.9784 0.95434   1
   5  -7  -2 48.5727 2.54242   4
   5  -7  -2 51.8841 3.77515   3
   5  -7  -2 47.7702 3.62716   1
   5  -7  -2 49.0820 4.37329   7
  -5   7   2 51.3480 2.43140   5
  -5   7   2 46.5870 2.40581   4
   4  -7  -2 17.4796 1.50380   4
   4  -7  -2 17.5861 2.59134   1
   4  -7  -2 19.8768 2.29848   3
   4  -7  -2 15.3895 3.17910   7
  -4   7   2 18.9745 1.17551   2
  -4   7   2 17.9083 1.56216   5
  -4   7   2 19.1663 1.47374   4
   3  -7  -2 0.50050 1.84727   7
   3  -7  -2 -0.3008 1.25635   1
   3  -7  -2 2.09097 1.08812   3
   3  -7  -2 0.16323 0.76378   4
  -3   7   2 1.36956 0.75969   5
  -3   7   2 1.06943 0.62438   2
  -3   7   2 0.98460 0.73087   4
   2  -7  -2 54.2352 4.19594   7
   2  -7  -2 50.9557 2.17731   4
   2  -7  -2 49.7509 3.28580   1
   2  -7  -2 54.1719 2.87758   3
  -2   7   2 49.8961 2.06161   4
  -2   7   2 53.7702 1.86544   2
  -2   7   2 49.3731 2.10831   5
   1  -7  -2 3.19121 2.13934   7
   1  -7  -2 3.94934 1.57063   1
   1  -7  -2 5.65342 1.22547   3
   1  -7  -2 5.04108 0.93289   4
  -1   7   2 4.16170 0.90140   5
  -1   7   2 4.77256 0.77765   2
  -1   7   2 5.72560 0.87305   4
   0  -7  -2 4.51645 1.88566   7
   0  -7  -2 5.34087 0.89242   4
   0  -7  -2 6.42026 1.41907   3
   0  -7  -2 7.00445 1.72600   1
   0   7   2 4.85432 0.46634   6
   0   7   2 5.85017 0.85488   2
   0   7   2 4.58597 0.82673   5
   0   7   2 5.45165 0.82748   4
  -1  -7  -2 10.4315 1.03546   4
  -1  -7  -2 9.27808 1.67399   1
  -1  -7  -2 8.79275 1.89146   3
  -1  -7  -2 11.6386 3.00555   7
   1   7   2 9.49204 0.91423   4
   1   7   2 9.84075 1.15851   5
   1   7   2 11.2826 0.96941   2
   1   7   2 9.18466 0.95540   6
  -2  -7  -2 1.65117 1.65332   3
  -2  -7  -2 2.01269 0.57564   4
  -2  -7  -2 2.42247 1.38748   1
  -2  -7  -2 2.95513 2.17173   7
   2   7   2 1.72770 0.75600   6
   2   7   2 1.90693 0.50213   4
   2   7   2 1.88777 0.73400   2
   2   7   2 1.50632 0.52512   5
  -3  -7  -2 111.490 2.63406   4
  -3  -7  -2 106.854 5.79991   7
  -3  -7  -2 109.167 4.72206   3
  -3  -7  -2 108.561 4.45806   1
   3   7   2 106.829 3.01784   5
   3   7   2 112.867 3.82866   6
   3   7   2 113.072 3.19830   2
   3   7   2 113.782 2.56144   4
  -4  -7  -2 34.7365 2.96309   1
  -4  -7  -2 32.9520 4.45630   7
  -4  -7  -2 33.0063 1.26719   4
  -4  -7  -2 30.4719 2.87025   3
   4   7   2 33.2824 1.86754   2
   4   7   2 32.2262 2.40228   6
   4   7   2 30.0311 1.62371   5
   4   7   2 31.0915 1.17783   4
  -5  -7  -2 73.9846 3.93276   1
  -5  -7  -2 75.9135 4.45718   3
  -5  -7  -2 70.2956 5.04169   7
   5   7   2 73.6556 2.49361   5
   5   7   2 74.0420 3.81281   6
   5   7   2 68.6658 2.63901   2
  -6  -7  -2 144.428 7.39302   7
  -6  -7  -2 138.011 5.30573   1
  -6  -7  -2 143.938 6.23829   3
   6   7   2 139.821 4.00621   2
   6   7   2 143.125 3.64265   5
   6   7   2 140.736 5.63412   6
  -7  -7  -2 2.26691 1.73432   3
  -7  -7  -2 1.07493 1.70447   1
  -7  -7  -2 1.90090 2.55967   7
   7   7   2 2.37090 0.87199   2
   7   7   2 2.93636 0.89892   5
   7   7   2 3.92671 1.91520   6
  -8  -7  -2 9.63840 3.33502   7
  -8  -7  -2 10.9335 2.73947   3
  -8  -7  -2 10.4085 2.30357   1
   8   7   2 13.5600 1.68457   2
   8   7   2 11.8868 2.72521   6
  -9  -7  -2 -0.2673 1.54664   3
  -9  -7  -2 -3.6477 1.63606   1
  -9  -7  -2 -2.7220 2.35441   7
   9   7   2 0.23291 1.76283   6
   9   7   2 -0.2530 0.89338   2
 -10  -7  -2 0.24879 1.66363   3
 -10  -7  -2 -2.0664 1.83513   7
  10   7   2 -3.4067 1.63554   6
  10   7   2 0.05499 0.93723   2
 -11  -7  -2 -0.8331 1.87087   3
  11   7   2 -3.1703 1.96419   6
  11   7   2 0.39652 1.02199   2
   7  -8  -2 2.90810 1.47650   1
  -7   8   2 1.75728 1.19081   1
  -7   8   2 0.94398 0.91409   4
  -7   8   2 1.95097 0.87081   5
   6  -8  -2 5.96162 2.05993   7
   6  -8  -2 1.37604 1.53769   1
  -6   8   2 0.37651 0.76639   5
  -6   8   2 0.25725 0.80910   4
   5  -8  -2 18.7848 1.72466   4
   5  -8  -2 22.1490 3.10852   7
   5  -8  -2 20.1456 2.82552   1
  -5   8   2 20.8923 1.70199   4
  -5   8   2 19.9120 1.76320   5
   4  -8  -2 4.71798 1.79178   1
   4  -8  -2 5.84248 2.38412   7
   4  -8  -2 4.80855 1.13019   4
  -4   8   2 6.07484 1.19523   5
  -4   8   2 3.40630 1.05546   4
   3  -8  -2 33.2113 4.01836   7
   3  -8  -2 28.3936 2.74394   1
   3  -8  -2 27.7404 1.97624   4
  -3   8   2 31.3445 2.01100   5
  -3   8   2 27.4762 1.86674   4
  -3   8   2 32.0215 1.60749   2
   2  -8  -2 59.8581 2.52381   4
   2  -8  -2 66.8094 4.95510   7
   2  -8  -2 60.7163 3.60640   1
   2  -8  -2 61.8201 3.40443   3
  -2   8   2 62.5833 2.21063   2
  -2   8   2 55.1268 2.34006   4
  -2   8   2 66.7369 2.72765   5
   1  -8  -2 0.36099 0.73415   4
   1  -8  -2 2.51737 2.35037   7
   1  -8  -2 0.74649 1.17719   1
   1  -8  -2 1.89292 1.08738   3
  -1   8   2 0.49461 0.66973   4
  -1   8   2 0.58072 0.70106   2
  -1   8   2 0.64976 0.75939   5
   0  -8  -2 15.2207 1.40518   4
   0  -8  -2 13.6977 2.88352   7
   0  -8  -2 16.5913 2.10729   3
   0  -8  -2 16.2557 2.45291   1
   0   8   2 13.9820 1.43357   5
   0   8   2 12.6250 1.23217   4
   0   8   2 16.0986 1.30542   2
  -1  -8  -2 22.1282 1.49278   4
  -1  -8  -2 19.5932 2.71025   3
  -1  -8  -2 20.3327 2.69748   1
  -1  -8  -2 21.8781 3.95241   7
   1   8   2 19.1548 1.29876   4
   1   8   2 19.3588 1.44019   5
   1   8   2 20.8434 1.50103   2
  -2  -8  -2 6.97932 3.25210   7
  -2  -8  -2 6.44587 2.19071   3
  -2  -8  -2 5.79211 0.89681   4
  -2  -8  -2 7.99629 1.98188   1
   2   8   2 6.36864 0.84678   4
   2   8   2 8.24542 1.19316   2
   2   8   2 7.19807 1.14820   5
   2   8   2 8.21574 1.27991   6
  -3  -8  -2 9.12433 3.03628   7
  -3  -8  -2 10.3909 2.15011   1
  -3  -8  -2 8.37668 2.25590   3
  -3  -8  -2 7.51172 0.91309   4
   3   8   2 8.16477 1.19404   5
   3   8   2 7.07577 1.40562   6
   3   8   2 5.64861 1.10020   2
   3   8   2 7.26682 0.76611   4
  -4  -8  -2 4.10315 1.85692   1
  -4  -8  -2 3.37407 1.88305   3
  -4  -8  -2 6.40753 3.52894   7
   4   8   2 4.74195 1.49791   6
   4   8   2 3.93941 1.06397   2
   4   8   2 2.78041 0.82715   5
  -5  -8  -2 4.53131 1.89906   1
  -5  -8  -2 3.30815 2.60798   7
  -5  -8  -2 6.20237 2.27715   3
   5   8   2 5.68383 1.06360   5
   5   8   2 4.08845 1.68894   6
   5   8   2 6.55507 1.24187   2
  -6  -8  -2 16.2414 2.53787   1
  -6  -8  -2 14.6542 3.60891   7
  -6  -8  -2 15.5416 3.00749   3
   6   8   2 16.3330 2.51740   6
   6   8   2 15.2847 1.42299   5
   6   8   2 17.0408 1.83451   2
  -7  -8  -2 8.76738 2.44857   1
  -7  -8  -2 8.68236 3.21938   7
  -7  -8  -2 8.58085 2.46415   3
   7   8   2 11.8348 2.48416   6
   7   8   2 8.31894 1.35367   2
  -8  -8  -2 0.39767 2.06356   1
  -8  -8  -2 3.04208 2.09875   3
  -8  -8  -2 2.87191 3.29841   7
   8   8   2 6.62130 2.33890   6
   8   8   2 4.82853 1.30682   2
  -9  -8  -2 -5.4765 2.73794   7
  -9  -8  -2 -0.5772 1.81483   3
   9   8   2 1.42827 1.13511   2
   9   8   2 -0.0255 1.85344   6
 -10  -8  -2 0.29115 2.03412   3
 -10  -8  -2 -5.4551 3.09084   7
  10   8   2 0.12287 2.04486   6
  10   8   2 1.82808 1.15142   2
   7  -9  -2 1.21161 1.48320   1
  -7   9   2 -0.0202 1.34075   1
  -7   9   2 -0.4433 0.86174   4
  -7   9   2 0.16023 0.82548   5
   6  -9  -2 7.27655 2.17344   1
  -6   9   2 1.83372 1.00342   5
  -6   9   2 5.87896 1.26672   4
   5  -9  -2 1.81246 1.59249   7
   5  -9  -2 2.83085 1.58058   1
  -5   9   2 -0.1555 0.77711   5
  -5   9   2 0.22752 0.90890   4
   4  -9  -2 4.48713 1.60215   1
   4  -9  -2 8.75517 2.69099   7
  -4   9   2 3.00079 1.08609   5
  -4   9   2 4.07123 1.10998   4
   3  -9  -2 6.90035 2.07191   1
   3  -9  -2 8.51634 2.50421   7
   3  -9  -2 10.0229 1.41186   4
  -3   9   2 7.78201 1.21875   4
  -3   9   2 8.51978 1.05315   2
  -3   9   2 9.62767 1.51107   5
   2  -9  -2 8.87993 1.94829   1
   2  -9  -2 11.2229 3.07710   7
   2  -9  -2 11.9453 1.57770   4
  -2   9   2 9.10750 1.13821   2
  -2   9   2 10.5719 1.42468   4
  -2   9   2 10.7054 1.53908   5
   1  -9  -2 151.214 4.29791   4
   1  -9  -2 153.339 6.00911   1
   1  -9  -2 150.915 7.40744   7
  -1   9   2 159.581 3.87702   2
  -1   9   2 162.904 4.28496   4
  -1   9   2 153.841 4.44332   5
   0  -9  -2 82.9092 4.56048   1
   0  -9  -2 91.5135 3.11654   4
   0  -9  -2 87.0159 5.97319   7
   0   9   2 89.7458 2.92161   2
   0   9   2 85.3577 3.24499   5
   0   9   2 87.0477 2.94731   4
  -1  -9  -2 27.1859 3.05747   1
  -1  -9  -2 26.7279 1.73980   4
  -1  -9  -2 26.2326 4.40266   7
   1   9   2 26.5409 1.95222   5
   1   9   2 26.3249 1.80677   2
   1   9   2 25.3184 1.69919   4
  -2  -9  -2 23.2715 4.38089   7
  -2  -9  -2 20.3385 1.44725   4
  -2  -9  -2 24.4842 2.99412   1
   2   9   2 22.5916 1.42668   4
   2   9   2 22.9396 1.86830   5
   2   9   2 22.9125 1.75867   2
  -3  -9  -2 5.33393 1.87800   1
  -3  -9  -2 5.22471 0.85289   4
  -3  -9  -2 3.41817 2.66476   7
  -3  -9  -2 -0.3950 2.25801   3
   3   9   2 3.69269 1.02636   5
   3   9   2 4.27486 0.79001   4
   3   9   2 3.93292 1.10553   2
  -4  -9  -2 0.74288 1.57136   1
  -4  -9  -2 -2.0172 1.86266   3
  -4  -9  -2 -0.8846 3.33183   7
   4   9   2 2.01349 0.88142   5
   4   9   2 0.46773 0.86826   2
  -5  -9  -2 0.58808 2.27618   3
  -5  -9  -2 2.19885 1.76569   1
  -5  -9  -2 -2.8478 3.31942   7
   5   9   2 2.49683 0.88509   2
   5   9   2 2.84329 0.97020   5
   5   9   2 3.12150 1.47991   6
  -6  -9  -2 -0.6380 1.86091   3
  -6  -9  -2 -3.4617 3.39929   7
  -6  -9  -2 -0.4925 1.61073   1
   6   9   2 0.47623 0.93281   2
   6   9   2 -0.0253 0.67477   5
   6   9   2 -0.4601 1.24813   6
  -7  -9  -2 2.40837 2.48624   3
  -7  -9  -2 0.43767 1.86363   1
  -7  -9  -2 -1.0512 3.73519   7
   7   9   2 4.11243 1.27771   2
   7   9   2 4.51131 2.17490   6
  -8  -9  -2 -0.8647 1.95049   3
  -8  -9  -2 -3.9159 2.53055   7
   8   9   2 -1.8329 1.64189   6
   8   9   2 0.55093 0.82174   2
  -9  -9  -2 -3.5493 2.02604   3
   9   9   2 0.03171 2.01938   6
   9   9   2 -1.0836 0.93360   2
   6 -10  -2 8.03528 2.30095   1
  -6  10   2 6.23133 1.45883   4
  -6  10   2 7.52411 1.54319   5
   5 -10  -2 12.3809 2.54684   1
  -5  10   2 10.8960 1.73077   5
  -5  10   2 9.90322 1.59650   4
   4 -10  -2 3.37707 1.76157   1
   4 -10  -2 2.85165 1.97562   7
  -4  10   2 1.41138 0.94880   5
  -4  10   2 1.66272 0.84875   4
   3 -10  -2 -0.2312 1.31834   1
   3 -10  -2 1.14049 1.56106   7
  -3  10   2 0.86842 0.95834   5
  -3  10   2 0.10786 0.61789   4
   2 -10  -2 1.02576 1.19496   1
   2 -10  -2 2.01665 2.21581   7
  -2  10   2 -1.4907 0.71418   5
  -2  10   2 0.84571 0.59314   2
  -2  10   2 0.58406 0.78743   4
   1 -10  -2 11.4173 3.30013   7
   1 -10  -2 8.99585 2.23806   1
   1 -10  -2 9.31344 1.50661   4
  -1  10   2 9.74687 1.41114   4
  -1  10   2 9.64369 1.44288   5
  -1  10   2 10.9191 1.32853   2
   0 -10  -2 38.8297 3.55619   1
   0 -10  -2 39.3037 4.79054   7
   0 -10  -2 38.5033 2.26925   4
   0  10   2 39.3274 2.49009   5
   0  10   2 38.3117 2.21320   4
   0  10   2 39.1675 2.14555   2
  -1 -10  -2 9.34651 1.28282   4
  -1 -10  -2 12.5730 2.39674   1
  -1 -10  -2 7.02175 3.33637   7
   1  10   2 8.99186 1.56277   5
   1  10   2 10.9064 1.46729   2
   1  10   2 11.1287 1.34302   4
  -2 -10  -2 9.20621 3.80486   7
  -2 -10  -2 12.7686 2.41005   1
   2  10   2 10.5552 1.49562   5
   2  10   2 12.1169 1.26727   4
   2  10   2 10.8326 1.42736   2
  -3 -10  -2 6.94655 2.07394   1
  -3 -10  -2 3.54111 3.69493   7
   3  10   2 5.54163 1.24400   2
   3  10   2 5.72475 1.24560   5
  -4 -10  -2 0.16667 1.53033   1
  -4 -10  -2 -5.0022 3.30351   7
   4  10   2 -0.2643 0.74870   5
   4  10   2 -0.2171 0.85938   2
  -5 -10  -2 -1.4738 1.48662   1
  -5 -10  -2 -4.8152 3.75385   7
   5  10   2 1.00765 0.87385   5
   5  10   2 1.29480 0.82502   2
  -6 -10  -2 -0.4855 1.62218   1
  -6 -10  -2 -1.3715 3.17593   7
   6  10   2 3.76785 1.20791   2
   6  10   2 1.79187 0.98798   5
   7  10   2 2.85886 1.17815   2
   8  10   2 -0.3750 0.97882   2
   8  10   2 1.18256 2.51991   6
   5 -11  -2 1.23276 1.13589   1
   5 -11  -2 6.21869 2.37269   7
  -5  11   2 0.43075 0.96528   4
  -5  11   2 0.90256 1.02879   5
   4 -11  -2 4.26897 2.12708   7
   4 -11  -2 1.79622 1.27770   1
  -4  11   2 -0.1440 0.98269   5
  -4  11   2 -0.5383 0.83741   4
   3 -11  -2 2.86510 1.73624   1
   3 -11  -2 6.38756 2.58345   7
  -3  11   2 1.55114 0.98780   4
  -3  11   2 0.73676 0.84473   5
   2 -11  -2 5.75405 2.59085   7
   2 -11  -2 2.31159 1.56131   1
  -2  11   2 0.48009 0.87291   4
  -2  11   2 1.18247 0.85029   5
   1 -11  -2 3.49213 2.51710   7
   1 -11  -2 -0.3660 1.28922   1
  -1  11   2 0.06669 0.62863   2
  -1  11   2 0.66332 0.85545   4
  -1  11   2 -0.2894 0.62723   5
   0 -11  -2 1.42330 1.58668   1
   0 -11  -2 3.37803 2.76930   7
   0  11   2 1.17133 1.02630   5
   0  11   2 1.49277 0.88767   2
   0  11   2 1.36213 0.86759   4
  -1 -11  -2 -0.4722 1.36507   1
  -1 -11  -2 0.79416 2.79915   7
   1  11   2 1.08316 0.80143   4
   1  11   2 0.48302 0.98461   5
   1  11   2 0.04299 0.72336   2
  -2 -11  -2 -0.9790 3.03764   7
  -2 -11  -2 3.38653 1.78039   1
   2  11   2 1.23774 1.05072   5
   2  11   2 2.06540 0.98650   2
  -3 -11  -2 0.42778 1.70729   1
  -3 -11  -2 -4.1103 3.03072   7
   3  11   2 0.54823 0.86260   2
   3  11   2 0.81882 0.73876   5
  -4 -11  -2 -0.4928 1.82760   1
  -4 -11  -2 -2.0401 2.76353   7
   4  11   2 -0.2749 0.63647   2
   4  11   2 0.92146 0.98257   5
  -5 -11  -2 0.44416 1.69397   1
  -5 -11  -2 -8.2136 3.98857   7
   5  11   2 0.54232 1.00228   2
   5  11   2 1.56419 0.81891   5
   6  11   2 1.31402 1.05502   2
   6  11   2 1.39197 0.95407   5
   7  11   2 0.60371 1.06118   2
   4 -12  -2 11.2313 2.89178   7
  -4  12   2 3.48123 1.48618   4
  -4  12   2 1.16322 1.12860   5
   3 -12  -2 4.28731 2.62675   7
   3 -12  -2 1.58512 1.58696   1
  -3  12   2 2.39615 1.20616   4
  -3  12   2 0.11419 1.09584   5
   2 -12  -2 1.06377 1.82541   7
   2 -12  -2 3.52284 1.80679   1
  -2  12   2 -0.4248 0.82415   4
  -2  12   2 -0.6918 0.65863   5
   1 -12  -2 1.43302 1.54686   1
   1 -12  -2 -0.2018 2.23829   7
  -1  12   2 -0.5789 0.99984   5
  -1  12   2 0.36764 0.88363   4
   0 -12  -2 1.64959 1.27497   1
   0 -12  -2 2.34328 3.06593   7
   0  12   2 0.63489 0.86994   2
   0  12   2 0.95438 0.94336   4
   0  12   2 0.55681 1.08264   5
  -1 -12  -2 -0.1374 2.15625   7
  -1 -12  -2 0.34988 1.55529   1
   1  12   2 -1.3288 0.87576   5
   1  12   2 0.16228 0.71393   4
   1  12   2 0.65017 0.80019   2
  -2 -12  -2 2.02833 1.66934   1
  -2 -12  -2 -2.9014 3.07045   7
   2  12   2 -0.8992 0.92664   5
   2  12   2 -0.3013 0.79769   2
  -3 -12  -2 0.80496 1.63176   1
  -3 -12  -2 -5.5422 3.52983   7
   3  12   2 0.32274 1.03757   5
   3  12   2 2.25910 1.10200   2
  -4 -12  -2 9.20711 2.50406   1
  -4 -12  -2 2.12833 4.64247   7
   4  12   2 9.54024 1.62661   5
   4  12   2 8.75211 1.67829   2
   5  12   2 2.30100 1.16269   2
   5  12   2 1.02401 1.01606   5
   6  12   2 0.67655 1.00238   5
   1 -13  -2 10.9569 4.28929   7
  -1  13   2 5.82241 1.37531   4
   0 -13  -2 2.18907 1.61648   1
   0 -13  -2 0.95753 2.36493   7
   0  13   2 0.53887 0.90042   4
  -1 -13  -2 -2.1095 3.03650   7
  -1 -13  -2 3.25781 1.70798   1
   1  13   2 1.26200 1.00247   5
  -2 -13  -2 -3.7360 3.26153   7
  -2 -13  -2 3.10576 1.77418   1
   2  13   2 1.81799 0.98609   2
   2  13   2 1.68480 1.26994   5
   3  13   2 0.21660 0.84319   5
   0 -12   3 2.26721 3.76634   7
  -2  12  -3 0.52685 0.98272   4
   4  11  -3 -0.8716 1.01379   5
   4  11  -3 0.10436 0.88533   2
   3  11  -3 1.47153 1.01998   2
   3  11  -3 3.00109 1.33628   5
  -3 -11   3 -5.8590 3.76213   7
   2  11  -3 0.60706 0.82034   2
   2  11  -3 0.59232 1.12520   5
  -2 -11   3 -4.2775 3.24368   7
  -2 -11   3 -4.9593 2.99426   3
   1  11  -3 2.18883 1.29390   5
  -1 -11   3 -0.3001 3.06874   7
   0  11  -3 0.00520 1.02877   5
   0 -11   3 0.52718 2.90563   7
  -1  11  -3 0.13055 0.77212   5
  -1  11  -3 0.60501 0.74404   4
   1 -11   3 1.34463 2.17086   7
   1 -11   3 3.42762 1.31417   1
  -2  11  -3 1.52665 0.95384   4
  -2  11  -3 2.17184 1.20486   5
   2 -11   3 4.48184 2.93160   7
   2 -11   3 4.34366 1.41846   1
  -3  11  -3 -0.8934 0.90897   5
  -3  11  -3 0.79533 0.82980   4
   3 -11   3 3.36490 2.14622   7
   3 -11   3 4.00185 1.42346   1
  -4  11  -3 -0.4968 1.40183   1
  -4  11  -3 -0.0107 0.69305   4
  -4  11  -3 0.09003 0.94315   5
   4 -11   3 5.83390 2.79909   7
   4 -11   3 2.99875 1.16079   1
  -5  11  -3 -0.0140 1.35088   1
  -5  11  -3 1.69866 1.11354   4
  -5  11  -3 2.21345 1.13443   5
   5 -11   3 6.23373 1.63059   1
   6  10  -3 0.64032 0.88720   2
   6  10  -3 -0.2994 0.91867   5
   5  10  -3 1.46866 1.10086   2
   5  10  -3 -0.3390 0.69451   5
   4  10  -3 1.14274 0.91546   5
   4  10  -3 1.33796 1.00166   2
   3  10  -3 2.10707 1.04311   2
   3  10  -3 2.30328 1.16349   5
  -3 -10   3 -3.3358 3.64973   7
   2  10  -3 18.3142 1.76710   2
   2  10  -3 11.6689 1.72325   5
  -2 -10   3 12.0561 4.31520   7
  -2 -10   3 7.83495 3.87714   3
   1  10  -3 1.61230 1.08518   5
   1  10  -3 -0.2198 0.65908   2
  -1 -10   3 -0.6930 2.96731   3
  -1 -10   3 0.64740 2.96774   7
   0  10  -3 1.54596 1.01113   5
   0  10  -3 0.68752 0.77086   4
   0 -10   3 0.27410 2.29701   3
   0 -10   3 2.82244 2.90125   7
   0 -10   3 2.84167 1.29216   1
  -1  10  -3 0.44329 0.68861   5
  -1  10  -3 -0.7042 0.58935   4
   1 -10   3 -0.6382 1.73381   7
   1 -10   3 1.68519 1.83038   3
   1 -10   3 1.56098 1.12273   1
  -2  10  -3 -0.8659 0.62807   4
  -2  10  -3 -1.6987 0.72384   5
   2 -10   3 0.17196 2.26881   7
   2 -10   3 1.53923 1.18819   1
   2 -10   3 4.82928 1.78150   3
  -3  10  -3 -0.2162 0.79894   5
  -3  10  -3 0.23585 0.73638   4
   3 -10   3 0.75766 1.08074   1
   3 -10   3 1.31125 2.23282   7
  -4  10  -3 0.36629 1.25234   1
  -4  10  -3 2.18015 1.05580   5
  -4  10  -3 1.74195 0.84470   4
   4 -10   3 2.45279 1.36019   1
   4 -10   3 4.93532 2.44200   7
  -5  10  -3 3.41742 1.07952   5
  -5  10  -3 2.42608 1.13381   4
  -5  10  -3 3.39228 1.63839   1
   5 -10   3 7.61189 2.59215   7
   5 -10   3 7.02823 1.86490   1
  -6  10  -3 5.12937 1.36725   4
  -6  10  -3 5.59633 1.93917   1
  -6  10  -3 3.47864 1.20339   5
   6 -10   3 8.56947 2.83829   7
   6 -10   3 6.07929 1.85033   1
  -7  10  -3 1.19380 1.00394   5
  -7  10  -3 1.60802 1.77846   1
   7 -10   3 2.91346 1.84372   1
   7   9  -3 2.25094 2.37986   6
   7   9  -3 2.31281 1.27021   2
   7   9  -3 2.62932 1.12932   5
  -7  -9   3 -3.3344 2.40124   3
  -7  -9   3 7.64261 1.79826   6
   6   9  -3 2.55688 1.04267   2
   6   9  -3 1.25811 2.15681   6
   6   9  -3 1.54832 1.06557   5
  -6  -9   3 -5.1408 3.18546   3
   5   9  -3 0.41652 0.97412   5
   5   9  -3 0.67055 1.03062   2
   4   9  -3 1.66785 0.95707   2
   4   9  -3 0.13502 0.94242   5
  -4  -9   3 -5.9253 3.41603   7
   3   9  -3 12.4075 1.62774   2
   3   9  -3 11.5779 1.75432   5
  -3  -9   3 9.60704 3.58362   7
  -3  -9   3 6.90384 3.75123   3
   2   9  -3 20.5505 2.02029   5
   2   9  -3 20.1433 1.73256   2
  -2  -9   3 17.6545 4.17675   3
  -2  -9   3 15.7691 4.35894   7
   1   9  -3 3.49558 1.00113   2
   1   9  -3 3.98269 0.84325   4
   1   9  -3 4.63210 1.27286   5
  -1  -9   3 3.93654 1.34471   1
  -1  -9   3 1.27774 2.81976   3
  -1  -9   3 3.05489 2.49464   7
   0   9  -3 18.2504 1.54573   2
   0   9  -3 17.0625 1.46651   4
   0   9  -3 15.9698 1.63824   5
   0  -9   3 20.1065 2.28262   1
   0  -9   3 16.0725 3.49957   3
   0  -9   3 26.9245 4.47039   7
  -1   9  -3 1.72937 0.82999   4
  -1   9  -3 1.27682 0.95632   5
   1  -9   3 3.36513 2.16341   3
   1  -9   3 2.22644 2.58658   7
   1  -9   3 1.64741 1.13723   1
  -2   9  -3 1.43939 0.97698   5
  -2   9  -3 0.39022 0.78326   4
   2  -9   3 2.73127 1.99150   7
   2  -9   3 4.18163 1.98761   3
   2  -9   3 3.86724 1.40965   1
  -3   9  -3 18.9539 1.76901   4
  -3   9  -3 16.1680 1.90274   5
   3  -9   3 27.6314 3.53526   3
   3  -9   3 20.3916 2.56143   1
   3  -9   3 21.0220 3.34231   7
  -4   9  -3 0.54006 0.83516   5
  -4   9  -3 0.02290 0.69856   4
  -4   9  -3 -1.3153 0.89343   1
   4  -9   3 1.24989 1.25968   1
   4  -9   3 2.20256 1.72769   7
  -5   9  -3 -0.5518 0.71081   5
  -5   9  -3 0.00114 0.83134   4
  -5   9  -3 -0.2420 1.03528   1
   5  -9   3 1.30065 1.61556   7
   5  -9   3 0.10148 1.11441   1
  -6   9  -3 3.36221 1.61844   1
  -6   9  -3 4.46019 1.20114   5
  -6   9  -3 2.46055 1.08546   4
   6  -9   3 4.84919 1.73567   1
   6  -9   3 6.13642 2.43225   7
  -7   9  -3 5.26052 1.38345   4
  -7   9  -3 3.96074 1.12561   5
  -7   9  -3 4.17044 1.78630   1
   7  -9   3 5.35392 1.88320   1
   7  -9   3 9.99232 2.56306   7
  -8   9  -3 0.61309 1.12414   4
   8  -9   3 5.97463 2.28725   7
   8  -9   3 4.00329 1.57720   1
   8   8  -3 -0.0135 1.08128   2
   8   8  -3 -0.4141 2.25389   6
  -8  -8   3 -4.8100 2.59994   3
   7   8  -3 -0.1338 1.00223   2
   7   8  -3 0.41538 0.86066   5
   7   8  -3 -2.7535 1.75317   6
  -7  -8   3 0.03487 2.27875   3
  -7  -8   3 2.29850 1.21742   6
   6   8  -3 -0.0217 1.86533   6
   6   8  -3 0.77093 0.90735   5
   6   8  -3 1.76910 0.88822   2
  -6  -8   3 -1.8643 2.65914   3
  -6  -8   3 3.19830 1.31795   6
   5   8  -3 1.80653 0.96348   5
   5   8  -3 0.22341 0.90039   2
   5   8  -3 -3.2675 1.35725   6
  -5  -8   3 -6.9048 3.32872   7
  -5  -8   3 2.62840 1.29541   6
  -5  -8   3 -2.4349 2.51266   3
   4   8  -3 9.42565 1.55485   5
   4   8  -3 8.99894 1.44679   2
   4   8  -3 8.75540 2.19761   6
  -4  -8   3 14.4612 2.10498   6
  -4  -8   3 5.86417 4.07833   7
  -4  -8   3 7.00089 3.48996   3
   3   8  -3 14.5537 1.77483   5
   3   8  -3 15.7098 2.48505   6
   3   8  -3 16.5437 1.72519   2
  -3  -8   3 11.8960 4.27123   7
  -3  -8   3 17.7072 2.05798   6
  -3  -8   3 10.1638 3.59144   3
   2   8  -3 12.4102 1.44573   2
   2   8  -3 12.7356 1.68794   5
  -2  -8   3 9.22170 1.58749   1
  -2  -8   3 8.58141 3.42511   3
  -2  -8   3 9.86327 3.26454   7
   1   8  -3 7.99885 1.28697   5
   1   8  -3 10.0129 1.03534   4
   1   8  -3 9.59487 1.23926   2
  -1  -8   3 8.68417 1.62053   1
  -1  -8   3 8.08177 2.90391   7
  -1  -8   3 7.56537 3.22399   3
   0   8  -3 36.7371 2.25140   5
   0   8  -3 34.4000 1.79519   4
   0   8  -3 35.6958 1.78689   2
   0  -8   3 29.3741 4.26148   3
   0  -8   3 38.4554 4.72627   7
   0  -8   3 37.3348 2.64337   1
  -1   8  -3 1.97818 0.78058   4
  -1   8  -3 1.72672 0.61631   2
  -1   8  -3 3.51983 1.06366   5
   1  -8   3 2.86402 1.31496   1
   1  -8   3 -1.1693 2.29547   7
   1  -8   3 3.97004 2.39349   3
  -2   8  -3 2.66240 0.99921   5
  -2   8  -3 0.56045 0.61249   4
   2  -8   3 2.44682 1.32902   1
   2  -8   3 3.01805 2.35240   7
   2  -8   3 2.20857 1.84362   3
  -3   8  -3 6.06900 1.18799   4
  -3   8  -3 6.53088 1.28458   5
   3  -8   3 7.36229 1.80446   1
   3  -8   3 9.61280 2.40002   3
   3  -8   3 8.87897 2.75882   7
  -4   8  -3 5.86367 1.20783   4
  -4   8  -3 3.79194 1.05766   5
  -4   8  -3 5.04603 1.56260   1
   4  -8   3 8.07813 2.26632   3
   4  -8   3 5.92134 2.17613   7
   4  -8   3 5.74136 1.74071   1
  -5   8  -3 0.60655 0.80067   4
  -5   8  -3 -0.5004 0.75485   1
  -5   8  -3 -0.0816 0.68943   5
   5  -8   3 5.10250 1.92622   3
   5  -8   3 1.12904 0.96750   1
   5  -8   3 1.33941 1.91909   7
  -6   8  -3 0.62549 0.82180   4
  -6   8  -3 1.16117 1.28597   1
  -6   8  -3 2.21118 0.87450   5
   6  -8   3 3.54460 2.13234   7
   6  -8   3 1.86731 1.32722   1
   7  -8   3 2.15625 1.37498   7
   8  -8   3 8.45599 2.37811   7
   9   7  -3 0.85813 0.89391   2
   9   7  -3 -2.9830 2.27719   6
  -9  -7   3 -2.1533 1.66412   3
   8   7  -3 4.34521 1.19283   2
   8   7  -3 4.07084 2.59653   6
  -8  -7   3 0.50172 2.70177   3
   7   7  -3 0.32223 0.81236   5
   7   7  -3 -0.5220 0.91880   2
   7   7  -3 -2.3856 1.74955   6
  -7  -7   3 -2.3543 2.00451   3
  -7  -7   3 1.81025 1.19222   6
   6   7  -3 -1.1990 1.76211   6
   6   7  -3 0.39317 0.79438   5
   6   7  -3 -0.0375 0.88186   2
  -6  -7   3 -5.9229 2.80055   7
  -6  -7   3 -1.6139 2.16132   3
  -6  -7   3 2.50633 1.28520   6
   5   7  -3 1.43141 1.77644   6
   5   7  -3 0.88230 0.87006   5
   5   7  -3 1.02604 0.97608   2
  -5  -7   3 -0.1442 2.33170   3
  -5  -7   3 2.93906 1.27956   6
  -5  -7   3 -1.2213 3.21354   7
   4   7  -3 0.51228 0.81551   5
   4   7  -3 0.72240 1.71448   6
   4   7  -3 0.42235 0.64657   2
  -4  -7   3 -3.8479 2.95155   7
  -4  -7   3 -2.1393 2.26346   3
  -4  -7   3 2.40671 1.18553   6
   3   7  -3 -0.0178 0.70781   5
   3   7  -3 0.55425 0.75392   2
   3   7  -3 0.19742 1.32954   6
  -3  -7   3 0.77979 2.00321   3
  -3  -7   3 -3.2232 3.11702   7
  -3  -7   3 0.29053 0.84148   6
  -3  -7   3 0.92550 0.99469   1
   2   7  -3 35.4288 1.46281   4
   2   7  -3 34.8744 1.89351   2
   2   7  -3 31.5328 1.88417   5
   2   7  -3 35.2995 2.68514   6
  -2  -7   3 36.7926 4.93787   3
  -2  -7   3 37.7172 2.36192   6
  -2  -7   3 31.2930 2.27520   1
  -2  -7   3 41.0662 5.39573   7
   1   7  -3 -0.6701 0.52002   2
   1   7  -3 0.63681 0.57701   5
   1   7  -3 -0.1053 0.36127   4
  -1  -7   3 -0.9371 2.41340   3
  -1  -7   3 0.12256 0.84535   6
  -1  -7   3 0.06349 0.97874   1
  -1  -7   3 -0.1002 2.08195   7
   0   7  -3 6.67389 1.15969   5
   0   7  -3 8.35154 0.99166   4
   0   7  -3 7.66051 0.97967   2
   0  -7   3 8.02639 1.50559   1
   0  -7   3 9.68207 2.90123   3
   0  -7   3 6.97878 3.07509   7
  -1   7  -3 12.9441 1.26083   5
  -1   7  -3 12.9912 1.07049   2
  -1   7  -3 15.4217 1.25450   4
   1  -7   3 12.2262 2.86287   3
   1  -7   3 15.1316 1.94542   1
   1  -7   3 16.2539 3.54606   7
  -2   7  -3 12.2814 1.31405   4
  -2   7  -3 12.0306 0.92405   2
  -2   7  -3 14.3796 1.46083   5
   2  -7   3 12.5667 2.75938   7
   2  -7   3 14.0133 2.81669   3
   2  -7   3 11.0467 1.84961   1
  -3   7  -3 0.38666 0.57377   4
  -3   7  -3 1.49270 0.83606   5
   3  -7   3 1.41839 1.74894   7
   3  -7   3 2.01335 1.81328   3
   3  -7   3 0.30118 1.27609   1
  -4   7  -3 8.88677 1.24123   4
  -4   7  -3 5.75908 1.14203   5
  -4   7  -3 9.03641 1.83012   1
   4  -7   3 9.93858 2.93436   7
   4  -7   3 7.28244 1.90990   1
   4  -7   3 7.86733 2.29466   3
  -5   7  -3 7.38203 1.75204   1
  -5   7  -3 8.87919 1.31424   5
  -5   7  -3 9.11069 1.37347   4
   5  -7   3 8.62707 2.42572   7
   5  -7   3 9.86399 2.09602   1
   5  -7   3 13.8042 2.83412   3
  -6   7  -3 2.61163 1.35076   1
  -6   7  -3 2.52676 0.84300   5
  -6   7  -3 1.77393 0.89174   4
   6  -7   3 4.35899 2.07167   3
   6  -7   3 3.00164 1.43110   1
   6  -7   3 3.51829 2.03605   7
  -7   7  -3 8.76015 1.98039   1
  -7   7  -3 7.87156 1.35895   4
  -7   7  -3 7.32961 1.15364   5
   7  -7   3 6.66487 1.97715   1
  -8   7  -3 4.46913 1.22202   4
  -8   7  -3 2.99658 1.50478   1
   8  -7   3 5.95292 1.84450   1
   8  -7   3 7.82779 2.50869   7
   9  -7   3 27.5515 3.62818   7
   9   6  -3 -0.0815 2.43528   6
   9   6  -3 1.09485 1.18041   2
  -9  -6   3 -4.3794 2.70607   7
  -9  -6   3 0.33950 2.56472   3
   8   6  -3 4.63895 1.18841   2
   8   6  -3 6.63465 2.78324   6
  -8  -6   3 4.68416 2.68247   3
  -8  -6   3 1.58643 3.00694   7
   7   6  -3 3.82202 1.11072   2
   7   6  -3 2.79643 2.15566   6
   7   6  -3 4.51893 1.15033   5
  -7  -6   3 3.07928 2.46502   3
  -7  -6   3 1.64689 2.32748   7
   6   6  -3 34.3291 2.13918   2
   6   6  -3 34.4096 3.63359   6
   6   6  -3 37.4393 2.17187   5
  -6  -6   3 34.1747 4.42791   3
  -6  -6   3 32.3937 4.76566   7
   5   6  -3 15.9349 1.57142   5
   5   6  -3 12.7897 1.57352   2
   5   6  -3 11.1248 2.50028   6
  -5  -6   3 8.01936 2.83202   7
  -5  -6   3 13.2049 3.22612   3
   4   6  -3 45.7900 3.43064   6
   4   6  -3 44.7545 2.23721   2
   4   6  -3 45.9957 2.25563   5
  -4  -6   3 44.5659 4.61168   3
  -4  -6   3 44.0118 5.22154   7
  -4  -6   3 45.1948 2.94440   6
   3   6  -3 32.7360 1.33500   4
   3   6  -3 32.4572 1.72909   2
   3   6  -3 32.0873 1.90260   5
   3   6  -3 37.4741 2.88804   6
  -3  -6   3 34.4963 2.07908   1
  -3  -6   3 37.2649 4.28562   3
  -3  -6   3 39.8097 5.02651   7
  -3  -6   3 31.5330 2.27991   6
   2   6  -3 5.62047 0.95168   5
   2   6  -3 4.23738 0.58868   4
   2   6  -3 4.55976 0.86400   2
   2   6  -3 4.29174 1.58483   6
  -2  -6   3 3.51065 2.50159   3
  -2  -6   3 4.73982 1.21495   6
  -2  -6   3 5.48930 3.01024   7
  -2  -6   3 5.18116 1.13248   1
   1   6  -3 0.63352 0.40201   4
   1   6  -3 0.73741 0.61497   5
   1   6  -3 0.14156 1.12360   6
   1   6  -3 -0.0849 0.47753   2
  -1  -6   3 0.87321 2.31057   3
  -1  -6   3 0.03156 0.71926   1
  -1  -6   3 0.42269 0.76378   6
  -1  -6   3 2.85089 2.61754   7
   0   6  -3 -0.1016 0.54840   5
   0   6  -3 0.41144 0.39067   4
   0   6  -3 -0.1896 0.40536   2
   0  -6   3 2.80807 2.16007   3
   0  -6   3 0.91002 0.76509   6
   0  -6   3 2.19264 2.36284   7
   0  -6   3 1.13789 0.89695   1
  -1   6  -3 5.18703 0.88003   5
  -1   6  -3 4.05859 0.72497   4
  -1   6  -3 4.88080 0.65530   2
   1  -6   3 3.72199 2.13308   3
   1  -6   3 4.40255 1.95980   7
   1  -6   3 4.19865 0.95008   6
   1  -6   3 4.84078 1.17445   1
  -2   6  -3 2.66349 0.66468   4
  -2   6  -3 2.36264 0.47291   2
  -2   6  -3 1.91388 0.70240   5
   2  -6   3 2.88717 2.16245   7
   2  -6   3 2.44179 0.58937   6
   2  -6   3 1.53597 1.00846   1
   2  -6   3 2.45950 1.87835   3
  -3   6  -3 49.5972 1.34524   2
  -3   6  -3 48.8641 2.02833   4
  -3   6  -3 50.7064 2.07465   5
   3  -6   3 48.0248 4.21055   7
   3  -6   3 49.8848 3.01460   1
   3  -6   3 51.8715 3.95384   3
  -4   6  -3 0.25408 0.59130   5
  -4   6  -3 0.29494 0.58059   4
  -4   6  -3 0.42269 0.88432   1
   4  -6   3 0.22937 1.52365   3
   4  -6   3 0.57195 1.16359   1
   4  -6   3 -0.1639 1.89781   7
  -5   6  -3 37.5046 2.79938   1
  -5   6  -3 38.1582 1.93461   5
  -5   6  -3 34.5058 1.90831   4
   5  -6   3 38.8749 3.91939   3
   5  -6   3 35.6573 4.08971   7
   5  -6   3 35.0762 3.04854   1
  -6   6  -3 13.3100 2.16579   1
  -6   6  -3 14.2626 1.34495   5
  -6   6  -3 11.9373 1.46849   4
   6  -6   3 13.4172 2.32047   1
   6  -6   3 20.1283 3.33623   7
   6  -6   3 18.3458 3.64293   3
  -7   6  -3 3.08806 0.80765   5
  -7   6  -3 2.92782 1.40635   1
  -7   6  -3 2.57369 0.97406   4
   7  -6   3 6.33523 2.44419   7
   7  -6   3 5.64356 2.35924   3
   7  -6   3 2.73556 1.45223   1
  -8   6  -3 6.82440 1.87783   1
  -8   6  -3 6.64876 1.27019   4
   8  -6   3 10.6211 3.10832   7
   8  -6   3 13.5570 3.35729   3
   8  -6   3 6.90937 1.95179   1
   9  -6   3 2.76511 1.55736   1
   9  -6   3 5.64954 2.31220   7
  10   5  -3 -2.4887 2.31485   6
  10   5  -3 0.54811 0.87072   2
 -10  -5   3 -1.1330 2.13162   3
   9   5  -3 -1.5825 2.13443   6
   9   5  -3 1.03201 0.86210   2
  -9  -5   3 -2.5775 2.39581   7
  -9  -5   3 -0.0677 2.19670   3
   8   5  -3 1.51827 2.22290   6
   8   5  -3 1.70667 0.95520   2
  -8  -5   3 2.45096 1.92455   3
  -8  -5   3 3.49109 2.25147   7
   7   5  -3 41.4549 2.35880   2
   7   5  -3 50.0282 4.33787   6
   7   5  -3 46.8406 2.35031   5
  -7  -5   3 40.5119 4.12653   7
  -7  -5   3 49.6810 4.80601   3
   6   5  -3 0.72796 1.77438   6
   6   5  -3 1.88216 0.88103   5
   6   5  -3 2.14098 1.06661   2
  -6  -5   3 2.11723 1.75470   3
  -6  -5   3 -0.9775 2.12338   7
   5   5  -3 0.48869 1.55554   6
   5   5  -3 -0.5103 0.74720   2
   5   5  -3 -0.8450 0.59237   5
  -5  -5   3 0.91875 1.45462   3
  -5  -5   3 0.24432 1.72026   7
   4   5  -3 0.12866 1.33132   6
   4   5  -3 -0.3118 0.63067   2
   4   5  -3 -0.1745 0.59334   5
  -4  -5   3 -1.4550 1.50227   3
  -4  -5   3 -0.8284 1.54726   7
  -4  -5   3 0.54681 0.88362   1
   3   5  -3 145.127 4.94800   6
   3   5  -3 132.761 2.49837   4
   3   5  -3 137.252 3.45550   2
   3   5  -3 135.230 3.57535   5
  -3  -5   3 136.720 3.51564   1
  -3  -5   3 138.100 6.44860   7
  -3  -5   3 133.396 6.16094   3
  -3  -5   3 141.098 4.42037   6
   2   5  -3 6.09584 0.96580   5
   2   5  -3 5.68397 0.85242   2
   2   5  -3 7.00230 0.61044   4
   2   5  -3 6.73531 1.59507   6
  -2  -5   3 7.17624 1.07524   1
  -2  -5   3 6.94419 1.31735   6
  -2  -5   3 7.60205 2.07817   3
  -2  -5   3 8.72004 2.71071   7
   1   5  -3 0.41891 0.44515   2
   1   5  -3 1.13088 0.48726   5
   1   5  -3 0.15011 0.32643   4
   1   5  -3 0.57940 1.01395   6
  -1  -5   3 0.43538 0.64245   6
  -1  -5   3 1.63216 1.51531   3
  -1  -5   3 1.22843 2.12601   7
  -1  -5   3 0.18655 0.64091   1
   0   5  -3 9.43605 0.80068   2
   0   5  -3 8.36218 0.73960   4
   0   5  -3 7.69032 1.00346   5
   0  -5   3 7.64552 1.13203   1
   0  -5   3 8.21585 1.10351   6
   0  -5   3 10.2875 2.52485   7
   0  -5   3 7.39076 2.31417   3
  -1   5  -3 5.43431 0.85723   5
  -1   5  -3 6.45960 0.61787   2
  -1   5  -3 6.50831 0.78970   4
   1  -5   3 6.11892 2.13555   7
   1  -5   3 6.44475 0.99754   6
   1  -5   3 5.18968 1.11508   1
   1  -5   3 6.68748 2.05844   3
  -2   5  -3 27.1904 0.98441   2
  -2   5  -3 29.2046 1.49025   5
  -2   5  -3 28.1472 1.35183   4
   2  -5   3 29.8229 2.02474   1
   2  -5   3 27.8544 1.35527   6
   2  -5   3 28.4028 2.67598   3
   2  -5   3 26.9763 2.67342   7
  -3   5  -3 0.33540 0.23576   2
  -3   5  -3 0.16684 0.34081   4
  -3   5  -3 0.32373 0.49248   5
   3  -5   3 -0.0363 1.33181   3
   3  -5   3 -0.6146 1.50294   7
   3  -5   3 0.23221 0.83732   1
   3  -5   3 0.33334 0.41205   6
  -4   5  -3 40.8543 0.97282   2
  -4   5  -3 45.4478 1.83983   5
  -4   5  -3 39.6937 2.34108   1
  -4   5  -3 43.8910 1.87239   4
   4  -5   3 40.8183 3.46112   3
   4  -5   3 43.8021 1.73386   6
   4  -5   3 41.3920 3.45389   7
   4  -5   3 41.8339 2.60681   1
  -5   5  -3 1.52938 0.80468   1
  -5   5  -3 1.33775 0.58840   5
  -5   5  -3 1.95191 0.73816   4
   5  -5   3 1.05026 0.91803   1
   5  -5   3 1.75030 0.74382   6
   5  -5   3 1.05070 1.44580   7
   5  -5   3 1.71111 1.66115   3
  -6   5  -3 143.654 3.51094   5
  -6   5  -3 130.392 3.71980   4
  -6   5  -3 140.670 5.11416   1
   6  -5   3 134.987 5.39632   1
   6  -5   3 137.392 6.68701   3
   6  -5   3 137.467 6.80533   7
  -7   5  -3 6.57285 1.70185   1
  -7   5  -3 8.13928 1.31406   4
  -7   5  -3 6.26033 0.96193   5
   7  -5   3 8.42300 1.94959   1
   7  -5   3 11.8866 3.02045   7
   7  -5   3 13.1887 3.15071   3
  -8   5  -3 0.58849 0.59920   4
  -8   5  -3 -0.9717 0.94254   1
   8  -5   3 2.00356 1.91437   3
   8  -5   3 1.53765 2.06610   7
   8  -5   3 0.98714 1.26856   1
   9  -5   3 4.92003 2.52915   7
   9  -5   3 6.25133 2.68025   3
  10  -5   3 5.44664 2.48628   7
  10   4  -3 -2.2481 2.26313   6
  10   4  -3 1.16614 1.12963   2
 -10  -4   3 -3.1439 1.96531   7
 -10  -4   3 -0.5051 1.62139   3
   9   4  -3 1.63919 1.11583   2
   9   4  -3 0.23796 2.14937   6
  -9  -4   3 -1.2822 1.90314   7
  -9  -4   3 -1.1839 1.89451   3
   8   4  -3 0.27200 1.50565   6
   8   4  -3 1.96896 1.06277   2
  -8  -4   3 -0.8068 1.30533   3
  -8  -4   3 -1.1149 1.84233   7
   7   4  -3 1.72416 0.80709   5
   7   4  -3 2.59628 1.94385   6
   7   4  -3 4.08642 1.12814   2
  -7  -4   3 3.47527 2.08294   3
  -7  -4   3 1.37568 1.66917   7
   6   4  -3 109.117 3.29739   5
   6   4  -3 103.292 3.39419   2
   6   4  -3 112.348 5.38933   6
  -6  -4   3 113.860 5.91034   7
  -6  -4   3 103.355 5.68484   3
   5   4  -3 91.1991 4.34273   6
   5   4  -3 85.5617 2.89307   2
   5   4  -3 87.9272 2.85090   5
  -5  -4   3 86.8442 2.84221   1
  -5  -4   3 88.7826 5.04547   7
  -5  -4   3 89.5428 5.19789   3
   4   4  -3 111.608 3.18643   2
   4   4  -3 110.392 4.57427   6
   4   4  -3 112.925 3.11372   5
  -4  -4   3 110.764 5.24498   7
  -4  -4   3 107.870 2.99870   1
  -4  -4   3 113.496 5.46192   3
   3   4  -3 -0.1951 0.99818   6
   3   4  -3 -0.0775 0.51201   2
   3   4  -3 0.08633 0.24658   4
   3   4  -3 -0.1919 0.48295   5
  -3  -4   3 0.13832 1.67641   7
  -3  -4   3 -0.0607 0.69327   6
  -3  -4   3 -0.7245 1.30432   3
  -3  -4   3 -0.5524 0.63036   1
   2   4  -3 0.35971 0.44884   2
   2   4  -3 0.05868 0.34853   5
   2   4  -3 -0.0928 0.22879   4
   2   4  -3 -0.0905 0.85873   6
  -2  -4   3 0.06196 0.58685   6
  -2  -4   3 1.06032 1.41092   7
  -2  -4   3 0.39945 0.54499   1
  -2  -4   3 0.09290 1.40383   3
   1   4  -3 113.521 2.62219   2
   1   4  -3 108.464 3.49192   6
   1   4  -3 115.728 2.36266   4
   1   4  -3 115.231 2.88352   5
  -1  -4   3 118.419 3.33392   6
  -1  -4   3 115.198 4.99266   7
  -1  -4   3 113.786 2.83467   1
  -1  -4   3 111.926 4.84624   3
   0   4  -3 232.316 4.37863   5
   0   4  -3 228.506 3.89497   2
   0   4  -3 227.460 3.94252   4
   0  -4   3 225.773 4.65016   6
   0  -4   3 218.195 6.59414   7
   0  -4   3 224.737 4.53362   1
   0  -4   3 226.426 7.00250   3
  -1   4  -3 33.1087 1.30239   4
  -1   4  -3 31.8128 1.08144   2
  -1   4  -3 31.6956 1.42249   5
   1  -4   3 31.4575 1.69276   1
   1  -4   3 31.1531 2.79973   7
   1  -4   3 31.6550 1.56370   6
   1  -4   3 32.9919 3.02717   3
  -2   4  -3 95.4961 2.48686   5
  -2   4  -3 94.8700 1.79765   2
  -2   4  -3 93.9574 2.41603   4
   2  -4   3 95.4704 2.50442   6
   2  -4   3 92.3916 3.13127   1
   2  -4   3 95.0666 4.20174   3
   2  -4   3 93.4251 4.25864   7
  -3   4  -3 224.779 4.36465   4
  -3   4  -3 222.694 5.19550   1
  -3   4  -3 226.800 3.09685   2
  -3   4  -3 222.903 4.24246   5
   3  -4   3 231.074 7.01900   7
   3  -4   3 225.857 3.09358   2
   3  -4   3 229.171 4.29358   6
   3  -4   3 217.879 5.41900   1
   3  -4   3 219.364 6.70198   3
  -4   4  -3 10.6298 0.88595   5
  -4   4  -3 11.4826 1.02904   4
  -4   4  -3 12.9024 1.43327   1
   4  -4   3 10.0979 1.58077   1
   4  -4   3 11.0895 2.32856   7
   4  -4   3 10.4626 1.94439   3
   4  -4   3 12.4812 1.11816   6
  -5   4  -3 7.31937 1.29106   1
  -5   4  -3 8.66400 0.89451   5
  -5   4  -3 7.48537 0.97324   4
   5  -4   3 7.02889 1.80276   3
   5  -4   3 7.09573 2.18019   7
   5  -4   3 6.65356 1.34978   1
   5  -4   3 6.68370 1.06980   6
  -6   4  -3 124.340 2.99640   5
  -6   4  -3 133.375 4.67508   1
  -6   4  -3 126.747 3.48750   4
   6  -4   3 124.846 4.00739   6
   6  -4   3 124.945 6.04018   3
   6  -4   3 123.046 4.88164   1
   6  -4   3 129.972 6.27159   7
  -7   4  -3 4.78190 1.36078   1
  -7   4  -3 3.99011 0.94922   4
  -7   4  -3 4.82807 0.77679   5
   7  -4   3 4.09337 1.56585   1
   7  -4   3 5.26954 2.52579   3
   7  -4   3 3.83804 1.33134   6
   7  -4   3 4.01472 2.26631   7
  -8   4  -3 24.2784 1.84708   4
  -8   4  -3 21.8743 2.47211   1
   8  -4   3 21.4184 3.29548   7
   8  -4   3 27.1534 4.14612   3
   8  -4   3 23.7459 2.52304   6
   9  -4   3 5.51147 2.90826   3
   9  -4   3 7.90484 3.20789   7
 -10   4  -3 9.07573 1.39807   4
 -10   4  -3 12.7589 2.36435   1
 -10   4  -3 12.5336 3.04699   7
  10  -4   3 18.5126 3.07193   3
  11  -4   3 11.8061 2.99993   7
  11   3  -3 -1.0460 0.98086   2
 -11  -3   3 -0.2418 2.27634   7
  10   3  -3 -2.5997 2.06870   6
  10   3  -3 3.05816 1.25082   2
 -10  -3   3 1.12624 2.13326   3
 -10  -3   3 0.74004 2.10817   7
   9   3  -3 3.47260 1.98547   6
   9   3  -3 2.13579 1.14983   2
  -9  -3   3 2.36375 2.12997   3
  -9  -3   3 1.67709 1.60628   7
   8   3  -3 34.4514 2.33335   2
   8   3  -3 33.8593 3.85982   6
  -8  -3   3 36.8122 4.12323   3
  -8  -3   3 35.3513 3.54302   7
   7   3  -3 17.6430 1.75230   2
   7   3  -3 20.9210 1.61540   5
   7   3  -3 19.3645 2.65503   6
  -7  -3   3 15.6633 2.95096   7
  -7  -3   3 21.3698 3.27992   3
   6   3  -3 54.1610 2.33686   2
   6   3  -3 53.3138 3.58582   6
   6   3  -3 55.6792 2.23361   5
  -6  -3   3 60.5509 4.11257   7
  -6  -3   3 57.2394 4.33806   3
   5   3  -3 2.47989 1.55423   6
   5   3  -3 2.31272 0.82512   2
   5   3  -3 2.52037 0.72125   5
  -5  -3   3 1.90958 1.24834   3
  -5  -3   3 2.06512 0.72492   1
  -5  -3   3 2.83037 1.54151   7
   4   3  -3 293.680 5.42934   5
   4   3  -3 282.435 3.77202   4
   4   3  -3 300.052 7.45702   6
   4   3  -3 291.956 5.53773   2
  -4  -3   3 273.087 3.71522   4
  -4  -3   3 295.438 5.09284   1
  -4  -3   3 293.962 8.39155   3
  -4  -3   3 288.493 7.77687   7
   3   3  -3 27.1204 1.37879   5
   3   3  -3 27.4360 0.79911   4
   3   3  -3 26.9901 2.19994   6
   3   3  -3 26.0392 1.39208   2
  -3  -3   3 25.7673 2.43843   7
  -3  -3   3 27.0581 2.42820   3
  -3  -3   3 26.3658 1.25972   1
   2   3  -3 104.023 1.97203   4
   2   3  -3 101.489 2.50061   2
   2   3  -3 103.747 2.60850   5
   2   3  -3 107.920 3.62645   6
  -2  -3   3 103.888 4.31367   3
  -2  -3   3 104.789 3.27217   6
  -2  -3   3 106.559 2.25627   1
  -2  -3   3 102.078 4.19439   7
   1   3  -3 26.5116 1.24643   5
   1   3  -3 26.4643 0.93777   4
   1   3  -3 25.1953 1.71724   6
   1   3  -3 25.4349 1.10373   2
  -1  -3   3 25.9821 1.50518   6
  -1  -3   3 25.5518 2.27789   3
  -1  -3   3 24.4630 1.06134   1
  -1  -3   3 25.5018 2.45908   7
   0   3  -3 4.92612 0.54477   2
   0   3  -3 4.76050 0.49239   4
   0   3  -3 5.57698 0.67618   5
   0  -3   3 6.52786 1.77701   3
   0  -3   3 4.65878 0.85054   6
   0  -3   3 4.75476 1.57933   7
   0  -3   3 5.96554 0.72556   1
  -1   3  -3 168.254 3.14644   4
  -1   3  -3 168.371 2.74305   2
  -1   3  -3 168.984 3.29766   5
   1  -3   3 163.195 4.85809   7
   1  -3   3 162.423 3.58713   6
   1  -3   3 170.497 3.67613   1
   1  -3   3 171.992 5.45071   3
  -2   3  -3 56.6410 2.04133   1
  -2   3  -3 56.8132 1.14271   2
  -2   3  -3 57.1953 1.68395   5
  -2   3  -3 59.6728 1.71719   4
   2  -3   3 54.9966 2.18119   1
   2  -3   3 56.6432 1.90888   6
   2  -3   3 56.9068 3.17041   3
   2  -3   3 58.2432 1.24260   2
   2  -3   3 56.9521 2.99946   7
  -3   3  -3 0.69511 0.09539   2
  -3   3  -3 1.78145 0.62861   1
  -3   3  -3 0.83471 0.38753   5
  -3   3  -3 0.39400 0.41533   4
   3  -3   3 1.20003 0.56048   6
   3  -3   3 0.50239 0.67644   1
   3  -3   3 0.54024 1.10778   7
   3  -3   3 1.07776 1.13106   3
   3  -3   3 0.83486 0.10161   2
  -4   3  -3 44.1451 1.66125   4
  -4   3  -3 47.8985 2.29544   1
  -4   3  -3 49.3478 1.53956   5
   4  -3   3 44.8890 2.46116   1
   4  -3   3 46.9189 3.06204   7
   4  -3   3 48.4936 2.02491   6
   4  -3   3 49.4867 3.08560   3
  -5   3  -3 87.8320 3.30258   1
  -5   3  -3 89.1390 2.53630   4
  -5   3  -3 92.7056 2.20459   5
   5  -3   3 89.5396 3.58605   1
   5  -3   3 88.5114 4.43960   7
   5  -3   3 88.3494 4.38366   3
   5  -3   3 85.3587 2.96464   6
  -6   3  -3 68.7303 3.20825   1
  -6   3  -3 67.4997 2.32994   4
  -6   3  -3 67.6910 1.87898   5
   6  -3   3 67.3797 4.44123   7
   6  -3   3 64.8503 2.93709   6
   6  -3   3 70.3986 3.50839   1
   6  -3   3 68.1978 4.39935   3
  -7   3  -3 -0.0742 0.73712   1
  -7   3  -3 -0.6477 0.33250   5
  -7   3  -3 -0.2383 0.51460   4
   7  -3   3 0.32341 0.92782   6
   7  -3   3 -2.1536 1.51085   7
   7  -3   3 -0.3492 1.78681   3
  -8   3  -3 45.0727 2.96768   1
  -8   3  -3 49.0985 2.25451   4
   8  -3   3 44.8181 4.29039   7
   8  -3   3 49.6657 3.30242   6
   8  -3   3 47.0634 4.30408   3
  -9   3  -3 4.74723 1.75512   7
  -9   3  -3 6.44419 1.12203   4
  -9   3  -3 6.75591 1.70712   1
   9  -3   3 11.2759 3.70626   3
   9  -3   3 11.1315 3.21399   7
   9  -3   3 6.48116 1.87559   6
 -10   3  -3 4.65205 1.12145   4
 -10   3  -3 2.39703 1.81649   7
 -10   3  -3 4.10380 1.62544   1
  10  -3   3 8.94354 3.57130   7
  10  -3   3 4.82709 1.82558   6
  10  -3   3 9.70425 3.82846   3
 -11   3  -3 4.79351 2.24339   7
  11  -3   3 18.9265 4.64371   7
  12  -3   3 21.5584 5.29863   7
  11   2  -3 1.09605 1.13374   2
  11   2  -3 -1.9045 2.42328   6
 -11  -2   3 -1.5370 1.86145   7
 -11  -2   3 0.59228 2.15269   3
  10   2  -3 -0.0512 2.22329   6
  10   2  -3 -0.1757 0.90262   2
  10   2  -3 -2.4814 3.00578   3
 -10  -2   3 -0.8817 1.67775   7
 -10  -2   3 0.14305 1.67112   3
   9   2  -3 -1.3240 1.78271   6
   9   2  -3 -0.3450 0.84287   2
  -9  -2   3 -1.2449 1.31700   3
  -9  -2   3 -1.5685 1.27549   7
   8   2  -3 5.15847 1.13542   2
   8   2  -3 2.98817 3.52522   3
   8   2  -3 4.59425 1.87357   6
  -8  -2   3 5.81171 2.21249   3
  -8  -2   3 4.73565 2.01701   7
   7   2  -3 -0.2709 0.53625   5
   7   2  -3 -0.5129 0.76027   2
   7   2  -3 -0.1279 1.51780   6
   7   2  -3 -1.9564 2.43979   3
  -7  -2   3 -0.7180 1.29525   3
  -7  -2   3 -0.2622 0.99701   7
  -7  -2   3 0.05543 0.59634   1
   6   2  -3 3.06123 1.67154   6
   6   2  -3 4.74983 0.85408   5
   6   2  -3 5.13574 1.00015   2
  -6  -2   3 3.30535 1.65543   3
  -6  -2   3 4.71654 1.69187   7
  -6  -2   3 4.48591 0.89865   1
   5   2  -3 63.5427 1.25388   4
   5   2  -3 66.4028 2.40429   2
   5   2  -3 67.7788 2.23229   5
   5   2  -3 66.1913 3.50942   6
  -5  -2   3 65.5783 3.59479   7
  -5  -2   3 71.7255 4.16278   3
  -5  -2   3 64.7749 2.19729   1
  -5  -2   3 63.2351 1.21966   4
   4   2  -3 878.677 10.8600   4
   4   2  -3 909.384 12.4050   5
   4   2  -3 893.739 14.9950   6
   4   2  -3 868.876 12.4615   2
  -4  -2   3 879.856 11.9927   1
  -4  -2   3 882.719 11.0325   4
  -4  -2   3 836.907 14.9075   7
  -4  -2   3 881.633 16.0765   3
   3   2  -3 141.922 3.15552   5
   3   2  -3 151.513 3.20810   2
   3   2  -3 141.564 2.25464   4
   3   2  -3 138.027 4.42024   6
  -3  -2   3 144.791 2.68346   1
  -3  -2   3 139.117 4.90394   3
  -3  -2   3 139.525 4.46453   7
   2   2  -3 1.76127 0.25275   1
   2   2  -3 3.11047 0.35721   4
   2   2  -3 1.32620 0.84175   6
   2   2  -3 1.99605 0.44249   5
   2   2  -3 1.52206 0.42493   2
  -2  -2   3 1.60312 0.34706   1
  -2  -2   3 2.09338 0.74026   6
  -2  -2   3 1.21823 0.81181   3
  -2  -2   3 2.54470 0.88597   7
   1   2  -3 8.02867 0.64728   5
   1   2  -3 8.78065 0.68693   2
   1   2  -3 8.11454 1.22315   6
   1   2  -3 8.07346 0.48597   1
   1   2  -3 8.48408 0.53703   4
  -1  -2   3 7.38747 0.94676   6
  -1  -2   3 6.93877 0.45784   1
  -1  -2   3 7.27409 1.54466   3
  -1  -2   3 8.69657 1.51506   7
   0   2  -3 255.923 3.91965   1
   0   2  -3 249.596 3.85021   4
   0   2  -3 248.537 3.82119   2
   0   2  -3 248.982 4.14303   5
   0  -2   3 245.203 4.72560   6
   0  -2   3 244.089 5.56621   7
   0  -2   3 245.764 6.28219   3
   0  -2   3 248.552 3.88975   1
  -1   2  -3 18.2516 0.91886   1
  -1   2  -3 18.8026 0.80887   4
  -1   2  -3 18.0640 0.83765   5
  -1   2  -3 17.4023 0.64876   2
   1  -2   3 19.7967 2.18975   3
   1  -2   3 18.3782 1.21715   6
   1  -2   3 16.0437 1.67884   7
   1  -2   3 16.4144 0.97522   1
  -2   2  -3 18.2662 0.89956   4
  -2   2  -3 18.3937 1.07574   1
  -2   2  -3 18.2597 0.83060   5
  -2   2  -3 18.7373 0.50110   2
   2  -2   3 18.6258 1.23451   1
   2  -2   3 16.6654 1.70623   7
   2  -2   3 17.8418 1.21899   6
   2  -2   3 17.8669 1.94354   3
   2  -2   3 18.8494 0.48782   2
  -3   2  -3 11.1955 0.78430   4
  -3   2  -3 10.3651 0.62038   5
  -3   2  -3 9.52383 0.93241   1
   3  -2   3 10.7354 1.42389   3
   3  -2   3 10.5512 1.14834   1
   3  -2   3 10.1637 1.34455   7
   3  -2   3 9.01966 0.89844   6
  -4   2  -3 19.9781 1.45372   1
  -4   2  -3 20.5486 1.09240   4
  -4   2  -3 20.7716 0.85696   5
   4  -2   3 20.8694 2.13440   7
   4  -2   3 19.9351 1.64023   1
   4  -2   3 20.3500 1.37705   6
   4  -2   3 21.4263 2.14431   3
  -5   2  -3 384.822 6.28709   4
  -5   2  -3 378.573 7.60655   1
  -5   2  -3 385.854 4.71435   2
  -5   2  -3 384.641 5.54208   5
  -5   2  -3 380.579 4.71312   2
   5  -2   3 380.253 7.42093   6
   5  -2   3 379.525 9.42212   7
   5  -2   3 378.008 9.43896   3
   5  -2   3 387.687 7.99268   1
   5  -2   3 379.995 4.74536   2
  -6   2  -3 17.1684 1.15480   4
  -6   2  -3 16.1798 1.51662   1
  -6   2  -3 15.3387 0.75722   5
   6  -2   3 14.8319 2.44922   3
   6  -2   3 15.7281 0.61806   2
   6  -2   3 16.2113 1.71646   6
   6  -2   3 16.2557 2.23469   7
  -7   2  -3 3.09596 0.72741   4
  -7   2  -3 3.77108 0.49859   5
  -7   2  -3 3.69128 1.05443   1
   7  -2   3 2.39934 1.78493   3
   7  -2   3 3.33259 2.08669   7
   7  -2   3 4.13140 1.35522   6
  -8   2  -3 21.7945 2.79277   7
  -8   2  -3 16.7098 1.87505   1
  -8   2  -3 18.9365 1.43013   4
   8  -2   3 20.6647 3.69914   3
   8  -2   3 24.6595 4.24175   7
   8  -2   3 20.5972 2.37369   6
  -9   2  -3 1.74656 1.04965   1
  -9   2  -3 1.94711 1.36827   7
  -9   2  -3 3.27052 0.84424   4
   9  -2   3 4.95402 2.48721   7
   9  -2   3 4.66443 3.01357   3
   9  -2   3 1.95774 1.50178   6
 -10   2  -3 11.0251 1.37465   4
 -10   2  -3 11.1459 2.74500   7
 -10   2  -3 9.55393 1.95710   1
  10  -2   3 21.9012 5.03003   7
  10  -2   3 10.7961 2.41004   6
  10  -2   3 14.5072 3.83002   3
  11  -2   3 14.0074 4.16990   7
  11   1  -3 1.05324 2.53054   6
  11   1  -3 2.13503 4.73282   3
  11   1  -3 3.85929 1.36232   2
 -11  -1   3 2.84232 2.28073   7
 -11  -1   3 3.59955 2.41525   3
  10   1  -3 0.27374 2.10218   6
  10   1  -3 -0.1129 0.95513   2
  10   1  -3 -1.2558 3.44101   3
 -10  -1   3 -0.6598 0.94795   7
 -10  -1   3 0.21687 1.17466   3
   9   1  -3 -1.0172 0.77689   2
   9   1  -3 -0.3410 1.85423   6
   9   1  -3 -5.1696 3.43603   3
  -9  -1   3 -0.8587 1.32665   7
  -9  -1   3 0.89139 1.61188   3
   8   1  -3 0.04577 1.29800   6
   8   1  -3 0.81135 0.80510   2
   8   1  -3 1.71954 3.28045   3
  -8  -1   3 -0.5433 1.32262   7
  -8  -1   3 0.28567 0.74771   1
  -8  -1   3 0.14825 1.14100   3
   7   1  -3 5.35404 2.99448   3
   7   1  -3 3.68999 1.80243   6
   7   1  -3 3.19438 0.99909   2
   7   1  -3 2.83028 0.81101   5
  -7  -1   3 3.88924 1.53089   7
  -7  -1   3 3.62941 0.92735   1
  -7  -1   3 4.85057 1.86899   3
   6   1  -3 7.29062 1.09746   2
   6   1  -3 6.34148 1.82545   6
   6   1  -3 7.19977 0.61593   4
   6   1  -3 7.46702 0.96955   5
   6   1  -3 4.94424 2.01972   3
  -6  -1   3 6.32802 1.68368   3
  -6  -1   3 6.73927 0.55038   4
  -6  -1   3 6.37751 1.58258   7
  -6  -1   3 7.39407 1.01421   1
   5   1  -3 51.2111 1.32159   4
   5   1  -3 53.2343 3.23445   6
   5   1  -3 51.0209 1.97556   2
   5   1  -3 47.6587 1.80707   5
   5   1  -3 54.5784 4.04622   3
  -5  -1   3 53.4371 3.44517   3
  -5  -1   3 50.1113 3.02706   7
  -5  -1   3 51.3035 1.97072   1
  -5  -1   3 51.6199 1.26754   4
   4   1  -3 53.8796 1.83941   5
   4   1  -3 56.0131 3.68577   3
   4   1  -3 54.4561 1.90521   2
   4   1  -3 56.2315 2.99473   6
   4   1  -3 54.8232 1.31993   4
  -4  -1   3 57.8538 2.89701   7
  -4  -1   3 55.5305 1.79573   1
  -4  -1   3 54.6967 3.21580   3
   3   1  -3 94.1400 1.76644   4
   3   1  -3 94.5826 2.41251   2
   3   1  -3 90.6844 3.44338   6
   3   1  -3 91.6317 2.32558   5
  -3  -1   3 91.9240 2.02556   1
  -3  -1   3 91.8637 3.75726   3
  -3  -1   3 95.9746 3.32509   7
   2   1  -3 832.270 11.1638   5
   2   1  -3 836.988 11.1296   2
   2   1  -3 823.268 10.3922   4
   2   1  -3 824.727 12.7804   6
  -2  -1   3 820.359 11.1165   1
  -2  -1   3 806.352 12.3000   6
  -2  -1   3 831.031 13.5546   3
  -2  -1   3 829.232 10.2971   1
  -2  -1   3 830.140 12.4675   7
   1   1  -3 316.199 6.05425   6
   1   1  -3 321.719 5.02749   5
   1   1  -3 331.629 4.91538   2
   1   1  -3 330.070 4.58759   4
  -1  -1   3 323.312 5.80577   6
  -1  -1   3 324.656 5.87109   7
  -1  -1   3 329.366 6.84698   3
   0   1  -3 458.619 5.88660   1
   0   1  -3 447.866 6.13785   2
   0   1  -3 459.066 5.83379   1
   0   1  -3 453.292 6.18460   4
   0   1  -3 446.651 6.38897   5
   0  -1   3 453.786 7.38413   7
   0  -1   3 462.393 7.24962   6
   0  -1   3 452.543 8.45925   3
  -1   1  -3 258.096 3.93542   4
  -1   1  -3 256.241 3.90064   5
  -1   1  -3 255.012 3.57542   2
  -1   1  -3 254.406 4.02218   1
   1  -1   3 250.481 4.87782   7
   1  -1   3 258.805 4.75341   6
   1  -1   3 260.384 5.87280   3
   1  -1   3 258.854 3.56485   2
  -2   1  -3 122.715 2.15720   5
  -2   1  -3 122.216 2.71760   1
  -2   1  -3 121.122 2.34317   4
   2  -1   3 122.257 1.70462   2
   2  -1   3 115.893 3.38252   7
   2  -1   3 117.733 3.82701   3
   2  -1   3 118.056 2.93890   6
   2  -1   3 121.674 1.72385   2
  -3   1  -3 5.61671 0.41293   5
  -3   1  -3 5.77641 0.50865   4
  -3   1  -3 5.85897 0.21911   2
  -3   1  -3 5.25012 0.71926   1
   3  -1   3 4.55440 1.12230   7
   3  -1   3 5.25194 1.11847   3
   3  -1   3 5.66231 0.21880   2
   3  -1   3 5.56016 0.85160   6
  -4   1  -3 89.4905 2.15940   4
  -4   1  -3 91.6544 1.40902   2
  -4   1  -3 92.2734 2.89067   1
  -4   1  -3 91.5666 1.66471   5
   4  -1   3 93.7147 3.77975   7
   4  -1   3 90.2437 2.90868   6
   4  -1   3 85.8225 3.72393   3
   4  -1   3 89.6650 1.41792   2
  -5   1  -3 25.4894 1.63547   1
  -5   1  -3 26.5935 0.77242   5
  -5   1  -3 26.7484 1.19755   4
   5  -1   3 24.4824 2.40317   3
   5  -1   3 25.0322 1.77499   6
   5  -1   3 24.7137 2.41186   7
   5  -1   3 26.7062 0.77762   2
  -6   1  -3 162.357 2.55768   5
  -6   1  -3 165.190 3.47960   4
  -6   1  -3 165.564 4.76205   1
  -6   1  -3 164.629 5.65785   7
   6  -1   3 167.787 4.98266   6
   6  -1   3 160.480 6.09869   7
   6  -1   3 166.619 2.78482   2
   6  -1   3 162.541 6.21561   3
  -7   1  -3 80.0405 1.65079   5
  -7   1  -3 85.1385 2.45536   4
  -7   1  -3 85.2996 4.38933   7
  -7   1  -3 85.6904 3.55694   1
   7  -1   3 82.2087 1.93547   2
   7  -1   3 78.3596 4.67631   7
   7  -1   3 84.5344 5.01358   3
   7  -1   3 79.6772 3.79074   6
  -8   1  -3 205.480 6.19629   1
  -8   1  -3 207.544 4.39101   4
  -8   1  -3 200.099 7.37501   7
   8  -1   3 208.955 8.47485   7
   8  -1   3 207.750 6.63343   6
   8  -1   3 210.115 8.38589   3
  -9   1  -3 -1.3219 1.09695   7
  -9   1  -3 -0.8423 0.95893   1
  -9   1  -3 0.16866 0.60370   4
   9  -1   3 0.06120 1.24837   6
   9  -1   3 0.48887 2.62851   7
   9  -1   3 1.73925 2.66577   3
 -10   1  -3 7.37089 2.12756   7
 -10   1  -3 5.33383 1.56665   1
 -10   1  -3 5.10118 0.93299   4
  10  -1   3 3.49139 1.90569   6
  10  -1   3 11.3141 3.52331   3
  10  -1   3 10.0976 3.65631   7
 -11   1  -3 0.94185 1.26039   1
 -11   1  -3 2.01190 1.48144   7
  11  -1   3 0.77331 1.60764   6
  11  -1   3 5.96563 3.21895   7
  11  -1   3 3.63807 3.68883   3
  12  -1   3 9.50906 2.96417   7
  11   0  -3 4.17760 4.31090   3
  11   0  -3 -0.2872 2.28479   6
 -11   0   3 0.20923 1.80387   3
 -11   0   3 -0.8546 1.63097   7
  10   0  -3 0.21445 0.92191   2
  10   0  -3 -1.5035 3.86140   3
  10   0  -3 -1.3126 1.42767   6
 -10   0   3 -0.4099 1.35786   7
 -10   0   3 -0.3297 1.51675   3
   9   0  -3 5.49036 2.37122   6
   9   0  -3 5.41354 1.24011   2
   9   0  -3 4.64834 3.47672   3
  -9   0   3 4.24713 1.79452   3
  -9   0   3 6.01303 2.09168   7
   8   0  -3 36.7430 3.72220   6
   8   0  -3 32.7648 5.18276   3
   8   0  -3 33.0278 2.11815   2
  -8   0   3 33.4179 2.28768   1
  -8   0   3 33.3530 3.63647   3
  -8   0   3 32.9836 3.11902   7
   7   0  -3 51.3979 2.36441   2
   7   0  -3 51.2654 3.53993   6
   7   0  -3 55.2700 5.24472   3
   7   0  -3 51.1015 1.98369   5
  -7   0   3 52.7346 2.60423   1
  -7   0   3 53.0737 3.87423   3
  -7   0   3 52.7208 3.55643   7
   6   0  -3 2.78528 1.46152   6
   6   0  -3 1.27507 0.44798   4
   6   0  -3 1.04778 0.69471   2
   6   0  -3 1.71217 2.01651   3
   6   0  -3 0.74023 0.56109   5
  -6   0   3 2.14701 1.25000   3
  -6   0   3 1.26522 0.40630   4
  -6   0   3 1.21563 1.02647   7
  -6   0   3 1.30207 0.60512   1
   5   0  -3 48.5805 1.74447   5
   5   0  -3 44.5084 2.91674   6
   5   0  -3 44.5437 3.38878   3
   5   0  -3 48.5451 1.92924   2
   5   0  -3 47.6264 1.43575   4
  -5   0   3 45.8572 1.35780   4
  -5   0   3 48.9328 2.00687   1
  -5   0   3 47.2158 2.82693   7
  -5   0   3 46.9802 3.03233   3
   4   0  -3 291.713 4.46326   4
   4   0  -3 294.330 7.92938   3
   4   0  -3 285.021 4.96554   5
   4   0  -3 296.116 5.17058   2
   4   0  -3 288.730 6.84612   6
  -4   0   3 287.964 7.32971   3
  -4   0   3 289.204 6.74750   7
  -4   0   3 286.962 5.18677   1
   3   0  -3 56.5856 1.79226   1
   3   0  -3 58.6537 3.15136   3
   3   0  -3 62.1323 1.47832   4
   3   0  -3 60.0158 1.76038   5
   3   0  -3 59.1377 1.80195   2
   3   0  -3 59.2418 2.72447   6
  -3   0   3 57.5527 2.80402   3
  -3   0   3 61.1440 1.72344   1
  -3   0   3 57.9016 2.42781   7
   2   0  -3 35.5886 1.97366   6
   2   0  -3 34.6750 1.21236   5
   2   0  -3 35.4855 1.15310   1
   2   0  -3 37.9625 1.26517   2
   2   0  -3 34.3891 1.01471   4
  -2   0   3 35.3246 1.92398   3
  -2   0   3 33.0908 1.71196   6
  -2   0   3 35.1036 1.16425   1
  -2   0   3 35.0527 1.58119   7
  -2   0   3 34.3850 1.04298   1
   1   0  -3 368.700 5.47772   5
   1   0  -3 367.087 5.38989   2
   1   0  -3 369.918 4.95548   1
   1   0  -3 374.776 6.60224   6
   1   0  -3 371.260 5.66984   7
   1   0  -3 371.906 5.14678   4
  -1   0   3 370.337 6.31474   6
  -1   0   3 378.287 5.01202   1
  -1   0   3 371.755 5.71365   7
  -1   0   3 372.909 6.83654   3
   0   0  -3 9999.99 120.944   2
   0   0  -3 9927.73 120.826   4
   0   0   3 9641.22 131.761   3
  -1   0  -3 316.571 4.52943   4
  -1   0  -3 306.160 4.39706   5
  -1   0  -3 324.022 4.38343   2
  -1   0  -3 314.457 4.81720   7
  -1   0  -3 307.111 4.24079   2
  -1   0  -3 311.969 4.67808   1
   1   0   3 321.097 4.50803   2
   1   0   3 313.850 4.65390   1
   1   0   3 313.708 5.38707   6
   1   0   3 309.299 5.87697   3
   1   0   3 307.798 4.19246   2
   1   0   3 306.287 4.81138   7
  -2   0  -3 2607.67 33.3118   5
  -2   0  -3 2570.53 36.3768   1
  -2   0  -3 2572.48 33.3271   4
  -2   0  -3 2551.33 32.4445   2
   2   0   3 2568.45 42.3155   3
   2   0   3 2516.81 40.3026   7
   2   0   3 2554.38 31.7214   5
   2   0   3 2498.72 38.4813   6
   2   0   3 2568.50 32.7827   2
  -3   0  -3 9.15086 0.85202   1
  -3   0  -3 8.68892 0.60106   4
  -3   0  -3 9.24647 0.43965   2
  -3   0  -3 8.68750 0.36242   5
   3   0   3 7.96152 1.19511   7
   3   0   3 7.99269 1.11251   3
   3   0   3 8.49370 1.03652   6
   3   0   3 9.41054 0.43884   2
   3   0   3 8.89729 0.34396   5
  -4   0  -3 305.061 3.82683   5
  -4   0  -3 308.460 4.77512   4
  -4   0  -3 302.753 5.89935   1
  -4   0  -3 306.290 6.65762   7
   4   0   3 295.311 7.09408   3
   4   0   3 300.962 7.07050   7
   4   0   3 298.505 3.79032   5
   4   0   3 309.266 6.16054   6
   4   0   3 314.424 4.27332   2
  -5   0  -3 6.04330 0.59172   4
  -5   0  -3 5.50673 0.17165   5
  -5   0  -3 5.46254 1.19552   7
  -5   0  -3 5.20493 0.92289   1
  -5   0  -3 5.64938 0.17232   5
   5   0   3 5.31251 1.05617   6
   5   0   3 5.63294 0.49953   2
   5   0   3 5.98548 1.55574   7
   5   0   3 6.08421 1.49515   3
  -6   0  -3 256.374 4.49048   4
  -6   0  -3 254.352 6.08918   1
  -6   0  -3 254.883 7.13466   7
   6   0   3 254.308 4.10474   2
   6   0   3 254.266 7.74146   3
   6   0   3 253.224 6.46583   6
   6   0   3 270.411 7.98523   7
  -7   0  -3 15.5777 2.07453   7
  -7   0  -3 15.7278 1.02942   4
  -7   0  -3 18.3205 1.81056   1
   7   0   3 15.6559 2.51035   7
   7   0   3 17.5497 2.15115   6
   7   0   3 17.5811 1.01346   2
   7   0   3 15.9161 2.72318   3
  -8   0  -3 0.40224 1.09352   7
  -8   0  -3 -0.7113 0.76334   1
  -8   0  -3 -0.6785 0.35133   4
   8   0   3 -2.3993 1.87315   7
   8   0   3 -0.1873 1.20245   6
   8   0   3 -0.7491 1.74353   3
   8   0   3 0.32610 0.47489   2
  -9   0  -3 108.334 4.66147   1
  -9   0  -3 102.855 5.61686   7
  -9   0  -3 110.217 3.02504   4
   9   0   3 116.285 7.02891   7
   9   0   3 110.704 6.37238   3
   9   0   3 113.344 5.39200   6
 -10   0  -3 -0.6074 0.87369   1
 -10   0  -3 -0.6968 1.25136   7
  10   0   3 -0.5919 1.00868   6
  10   0   3 0.41106 2.96615   7
  10   0   3 1.84509 3.12196   3
 -11   0  -3 0.93469 1.23820   1
 -11   0  -3 0.42026 1.67743   7
  11   0   3 5.49287 3.70949   3
  11   0   3 1.05989 1.79671   6
  11  -1  -3 -0.3887 2.30241   6
  11  -1  -3 7.77457 3.99227   3
 -11   1   3 2.80689 2.03664   3
 -11   1   3 1.13688 1.82667   7
  10  -1  -3 -1.7874 3.62097   3
  10  -1  -3 0.03545 2.05134   6
  10  -1  -3 0.10040 0.89970   2
 -10   1   3 0.25351 1.09257   7
 -10   1   3 2.28001 1.54235   3
   9  -1  -3 20.1149 1.79933   2
   9  -1  -3 23.3425 5.51158   3
   9  -1  -3 19.5971 3.30093   6
  -9   1   3 21.1038 3.17002   3
  -9   1   3 17.5299 2.77843   7
  -9   1   3 18.4270 2.09556   1
   8  -1  -3 28.1247 2.52717   5
   8  -1  -3 32.7624 5.40683   3
   8  -1  -3 23.0280 3.15025   6
   8  -1  -3 23.8220 1.93648   2
  -8   1   3 21.5017 2.74243   3
  -8   1   3 24.8420 1.44768   5
  -8   1   3 21.5366 2.01969   1
  -8   1   3 22.4234 2.82837   7
   7  -1  -3 0.64907 0.62558   5
   7  -1  -3 0.97644 0.80439   2
   7  -1  -3 1.30967 0.58119   4
   7  -1  -3 0.84176 1.55519   6
   7  -1  -3 0.57695 1.89286   3
   7  -1  -3 0.33438 1.54437   7
  -7   1   3 0.99292 0.48360   4
  -7   1   3 0.38807 1.21425   3
  -7   1   3 0.61200 0.95150   7
  -7   1   3 0.85202 0.73294   1
   6  -1  -3 25.3356 3.16997   7
   6  -1  -3 24.9184 1.38380   5
   6  -1  -3 23.5985 3.42546   3
   6  -1  -3 22.6038 1.53794   2
   6  -1  -3 24.6803 1.24601   4
   6  -1  -3 22.4700 2.53695   6
  -6   1   3 23.3438 1.19088   4
  -6   1   3 23.0156 2.52068   3
  -6   1   3 24.5671 1.75756   1
  -6   1   3 23.9046 2.33038   7
   5  -1  -3 136.231 5.33691   7
   5  -1  -3 132.467 5.59309   3
   5  -1  -3 134.667 3.27435   2
   5  -1  -3 132.012 3.06180   5
   5  -1  -3 136.324 3.95967   1
   5  -1  -3 135.283 2.87116   4
   5  -1  -3 133.875 4.72227   6
  -5   1   3 134.656 2.79486   4
  -5   1   3 134.875 4.74989   7
  -5   1   3 126.176 4.92845   3
  -5   1   3 129.033 3.59916   1
   4  -1  -3 2.81668 0.59659   5
   4  -1  -3 2.09090 1.07062   6
   4  -1  -3 2.87172 0.51653   4
   4  -1  -3 5.12603 1.49620   3
   4  -1  -3 3.22638 0.64101   2
   4  -1  -3 3.57272 1.27686   7
   4  -1  -3 3.42844 0.76616   1
  -4   1   3 2.84871 0.62206   1
  -4   1   3 3.47117 0.96597   3
  -4   1   3 3.37098 0.95789   7
   3  -1  -3 4.89755 0.64403   2
   3  -1  -3 4.92201 0.99956   6
   3  -1  -3 5.03154 0.82517   1
   3  -1  -3 4.58648 0.58731   4
   3  -1  -3 5.46363 1.29028   3
   3  -1  -3 4.33491 1.06693   7
   3  -1  -3 4.53249 0.62215   5
  -3   1   3 4.83955 0.62130   1
  -3   1   3 4.91550 0.93237   7
  -3   1   3 4.51772 0.99511   3
  -3   1   3 4.75545 0.86009   6
   2  -1  -3 21.2429 1.15683   1
   2  -1  -3 20.5996 0.96326   5
   2  -1  -3 21.5866 0.94839   2
   2  -1  -3 23.0334 0.92767   4
   2  -1  -3 21.1192 1.54633   6
   2  -1  -3 20.5177 1.38658   7
   2  -1  -3 22.2046 1.70909   3
  -2   1   3 19.1367 1.31669   6
  -2   1   3 20.5965 1.19608   7
  -2   1   3 20.1276 1.39913   3
   1  -1  -3 474.747 6.98270   7
   1  -1  -3 468.375 6.53859   2
   1  -1  -3 472.354 6.43557   4
   1  -1  -3 469.906 7.62791   6
   1  -1  -3 462.043 6.72859   1
   1  -1  -3 466.552 6.58216   5
  -1   1   3 458.271 7.36191   6
  -1   1   3 467.701 6.40630   2
  -1   1   3 472.461 6.91908   7
  -1   1   3 464.893 7.46299   3
  -1   1   3 470.407 6.72324   7
   0  -1  -3 2116.54 25.9015   2
   0  -1  -3 2129.58 31.5466   3
   0  -1  -3 2065.69 26.9887   7
   0  -1  -3 2120.06 28.9415   5
   0  -1  -3 2088.58 28.3947   4
   0  -1  -3 2087.11 29.0445   1
   0   1   3 2052.09 26.9523   7
   0   1   3 2305.15 33.2099   1
   0   1   3 2082.23 25.7739   2
   0   1   3 2090.60 29.0668   6
   0   1   3 2084.55 32.8855   3
  -1  -1  -3 3528.63 48.0445   1
  -1  -1  -3 3627.45 46.2363   5
  -1  -1  -3 3575.61 47.6855   7
  -1  -1  -3 3612.09 47.0705   4
  -1  -1  -3 3557.88 46.9853   7
  -1  -1  -3 3678.80 51.2881   3
   1   1   3 3594.27 52.6279   6
   1   1   3 3556.17 52.4945   3
   1   1   3 3548.02 46.1582   2
   1   1   3 3600.09 46.8505   7
  -2  -1  -3 1017.16 12.7161   4
  -2  -1  -3 1007.50 13.4454   5
  -2  -1  -3 1024.16 13.5952   7
  -2  -1  -3 1006.53 13.5111   1
   2   1   3 1040.26 12.3097   5
   2   1   3 993.006 12.4638   2
   2   1   3 994.504 13.8902   7
   2   1   3 987.369 14.0400   3
   2   1   3 1001.97 13.9203   6
  -3  -1  -3 68.5600 1.57306   4
  -3  -1  -3 69.2004 1.04710   5
  -3  -1  -3 69.3183 2.42276   7
  -3  -1  -3 67.6049 2.16327   1
   3   1   3 68.6035 2.69475   7
   3   1   3 66.0663 2.34199   6
   3   1   3 69.7168 1.06801   5
   3   1   3 69.3954 1.03940   5
   3   1   3 66.8284 1.43869   2
   3   1   3 66.5331 2.65400   3
  -4  -1  -3 167.308 4.03150   1
  -4  -1  -3 168.181 2.96656   4
  -4  -1  -3 175.748 4.66357   7
   4   1   3 161.206 4.88999   3
   4   1   3 164.261 4.96432   7
   4   1   3 172.746 2.88349   2
   4   1   3 169.121 4.37391   6
  -5  -1  -3 69.1653 3.17649   7
  -5  -1  -3 68.6496 2.65574   1
  -5  -1  -3 67.2777 1.73023   4
   5   1   3 68.2732 3.42363   3
   5   1   3 68.5229 3.58818   7
   5   1   3 67.1925 1.69160   2
   5   1   3 66.7373 2.87111   6
  -6  -1  -3 69.3459 3.48972   7
  -6  -1  -3 68.5322 1.84503   4
  -6  -1  -3 67.9175 2.90167   1
   6   1   3 69.5351 3.91926   7
   6   1   3 68.2836 1.84217   2
   6   1   3 65.4615 3.15218   6
   6   1   3 69.3851 3.83683   3
  -7  -1  -3 6.64331 1.30897   1
  -7  -1  -3 6.37437 0.74773   4
  -7  -1  -3 6.92574 1.65462   7
   7   1   3 5.46801 2.10846   7
   7   1   3 6.59388 1.61719   6
   7   1   3 6.67546 0.78631   2
   7   1   3 5.49531 2.05176   3
  -8  -1  -3 0.16291 0.43232   4
  -8  -1  -3 0.06486 1.10068   7
  -8  -1  -3 0.14282 0.66774   1
   8   1   3 0.37099 0.53657   2
   8   1   3 0.67293 1.91952   3
   8   1   3 -0.6210 1.20328   6
  -9  -1  -3 80.8662 4.02638   1
  -9  -1  -3 76.0034 4.86915   7
   9   1   3 70.8737 5.24740   3
   9   1   3 79.7112 2.53155   2
   9   1   3 82.9525 4.75629   6
 -10  -1  -3 21.8059 2.33915   1
 -10  -1  -3 23.1878 2.96337   7
  10   1   3 21.1557 3.68332   3
  10   1   3 22.8049 3.23893   6
 -11  -1  -3 14.8151 3.32525   7
 -11  -1  -3 15.6487 2.52634   1
  11   1   3 13.4118 2.99413   6
  11   1   3 17.8996 4.51762   3
 -12  -1  -3 2.76654 1.66482   3
 -12  -1  -3 0.40177 1.26148   1
 -12  -1  -3 0.38455 1.37502   7
  12   1   3 -1.5919 1.65058   6
  12   1   3 5.21854 3.88528   3
  11  -2  -3 10.8436 4.67045   3
  11  -2  -3 -2.0395 1.99995   6
 -11   2   3 1.29037 1.65478   3
 -11   2   3 -0.4016 1.47482   7
  10  -2  -3 5.89227 3.99333   3
  10  -2  -3 -2.7737 1.59321   6
 -10   2   3 1.84298 1.56574   3
 -10   2   3 1.23122 0.96967   1
 -10   2   3 1.50352 1.49308   7
   9  -2  -3 9.15973 4.26366   3
   9  -2  -3 7.47601 3.34302   7
   9  -2  -3 5.20788 1.15095   2
   9  -2  -3 5.10610 2.24990   6
  -9   2   3 5.45755 2.01726   7
  -9   2   3 9.06989 2.38002   3
  -9   2   3 7.54331 1.62410   1
   8  -2  -3 13.3530 3.75252   7
   8  -2  -3 6.89324 2.15319   6
   8  -2  -3 9.57205 1.33094   2
   8  -2  -3 11.1204 3.90707   3
   8  -2  -3 9.51811 1.36381   5
  -8   2   3 11.7048 2.49510   7
  -8   2   3 8.31770 1.05909   4
  -8   2   3 8.03191 1.53017   1
  -8   2   3 10.6336 2.34453   3
  -8   2   3 9.52773 1.10789   5
   7  -2  -3 41.4398 1.85045   4
   7  -2  -3 41.0749 1.90667   5
   7  -2  -3 47.3608 4.54757   7
   7  -2  -3 41.4617 3.40593   6
   7  -2  -3 42.3986 2.88492   1
   7  -2  -3 44.0119 4.67343   3
   7  -2  -3 40.7250 2.06630   2
  -7   2   3 41.6768 3.33983   7
  -7   2   3 44.9649 1.89461   5
  -7   2   3 42.1076 2.62285   1
  -7   2   3 44.8990 3.54636   3
  -7   2   3 42.7717 1.85615   4
   6  -2  -3 35.8827 2.67930   6
   6  -2  -3 36.6237 1.80486   2
   6  -2  -3 33.3421 3.14465   7
   6  -2  -3 36.1642 1.63779   5
   6  -2  -3 36.2110 1.65807   4
   6  -2  -3 37.4608 3.76496   3
   6  -2  -3 35.4621 2.47208   1
  -6   2   3 38.0531 3.00308   3
  -6   2   3 38.8311 1.68277   5
  -6   2   3 36.3681 1.58386   4
  -6   2   3 35.8249 2.78573   7
  -6   2   3 37.8878 2.23891   1
   5  -2  -3 48.8890 3.50289   3
   5  -2  -3 52.6550 2.99831   6
   5  -2  -3 48.6492 1.76997   4
   5  -2  -3 49.0158 1.88907   2
   5  -2  -3 47.3871 3.32373   7
   5  -2  -3 49.4948 2.54651   1
   5  -2  -3 50.4594 1.83081   5
  -5   2   3 47.5625 1.71695   5
  -5   2   3 50.0809 2.33377   1
  -5   2   3 50.7378 1.73142   4
  -5   2   3 47.1493 2.86391   3
  -5   2   3 47.6500 2.85938   7
   4  -2  -3 3.90570 0.65140   5
   4  -2  -3 6.62227 1.34232   6
   4  -2  -3 4.82382 0.69226   2
   4  -2  -3 5.48257 0.72954   4
   4  -2  -3 4.80711 1.35939   7
   4  -2  -3 4.92848 1.01316   1
   4  -2  -3 3.61691 1.33398   3
  -4   2   3 5.37325 1.02837   6
  -4   2   3 5.73465 0.94665   1
  -4   2   3 5.25806 1.13062   3
  -4   2   3 4.51109 1.07392   7
   3  -2  -3 10.9516 0.81665   4
   3  -2  -3 9.25243 1.55271   3
   3  -2  -3 10.2829 0.80345   5
   3  -2  -3 11.9759 1.18092   1
   3  -2  -3 9.40976 0.81667   2
   3  -2  -3 12.4653 1.37603   6
   3  -2  -3 10.8139 1.45841   7
  -3   2   3 11.9451 1.25288   3
  -3   2   3 9.74476 1.06251   6
  -3   2   3 10.5959 0.75056   2
   2  -2  -3 17.2652 1.35873   6
   2  -2  -3 15.5170 1.36946   7
   2  -2  -3 13.4154 0.83970   4
   2  -2  -3 15.3635 0.88518   5
   2  -2  -3 15.3509 1.17805   1
   2  -2  -3 15.2264 1.41432   3
   2  -2  -3 15.2142 0.86822   2
  -2   2   3 14.3630 1.10418   6
  -2   2   3 14.6862 0.79749   2
  -2   2   3 15.1764 1.16011   3
   1  -2  -3 36.3879 1.54403   3
   1  -2  -3 34.3565 1.53512   7
   1  -2  -3 36.4321 1.18541   2
   1  -2  -3 35.0397 1.16854   5
   1  -2  -3 35.0376 1.59452   1
   1  -2  -3 36.3572 1.21935   4
  -1   2   3 37.3377 1.57597   6
  -1   2   3 35.5180 1.12793   2
  -1   2   3 36.2815 1.36533   3
  -1   2   3 35.1817 1.68986   3
   0  -2  -3 88.5082 2.24536   7
   0  -2  -3 91.3111 2.51046   1
   0  -2  -3 88.5538 1.87973   5
   0  -2  -3 88.7531 1.91520   4
   0  -2  -3 88.2668 1.64552   3
   0   2   3 90.1681 2.46029   6
   0   2   3 92.6704 1.83632   3
   0   2   3 93.5580 2.39297   7
   0   2   3 89.6759 1.76353   3
   0   2   3 89.0379 1.83873   5
   0   2   3 89.3308 1.83830   2
  -1  -2  -3 116.936 2.78146   1
  -1  -2  -3 114.074 2.08497   5
  -1  -2  -3 114.109 2.21176   3
  -1  -2  -3 118.227 2.72927   7
  -1  -2  -3 115.608 2.16523   4
   1   2   3 113.170 2.11962   2
   1   2   3 113.462 2.49541   7
   1   2   3 113.194 2.04670   5
   1   2   3 108.819 2.11681   3
   1   2   3 114.054 2.83901   6
  -2  -2  -3 892.376 12.3365   1
  -2  -2  -3 887.038 10.9727   5
  -2  -2  -3 872.764 12.4058   7
  -2  -2  -3 892.177 11.2034   4
   2   2   3 874.812 12.4705   6
   2   2   3 864.778 12.2489   3
   2   2   3 873.289 10.9179   5
   2   2   3 874.712 11.2261   2
  -3  -2  -3 59.3190 1.40072   4
  -3  -2  -3 56.8709 2.30301   7
  -3  -2  -3 56.1317 1.09830   5
  -3  -2  -3 55.1436 2.05826   1
   3   2   3 58.9639 1.12523   5
   3   2   3 54.8245 1.44706   2
   3   2   3 55.9424 2.20246   6
   3   2   3 55.3110 1.09399   5
   3   2   3 56.0427 2.36992   3
  -4  -2  -3 301.336 6.65861   7
  -4  -2  -3 304.005 4.48819   4
  -4  -2  -3 302.375 5.96015   1
  -4  -2  -3 303.699 3.89973   5
   4   2   3 302.543 4.72914   2
   4   2   3 299.230 6.37914   6
   4   2   3 298.701 3.89885   5
   4   2   3 308.073 3.91988   5
   4   2   3 288.363 6.82250   3
  -5  -2  -3 15.6318 0.78466   4
  -5  -2  -3 17.1267 1.42368   1
  -5  -2  -3 15.8181 0.36337   5
  -5  -2  -3 14.7251 1.53214   7
   5   2   3 16.1469 0.37951   5
   5   2   3 14.8608 0.90914   2
   5   2   3 15.8283 1.51900   6
   5   2   3 13.9486 1.72198   3
   5   2   3 14.7216 0.38240   5
  -6  -2  -3 1.78253 0.41505   4
  -6  -2  -3 1.36685 0.99081   7
  -6  -2  -3 1.12530 0.71078   1
   6   2   3 0.74837 0.45081   2
   6   2   3 1.25935 0.88430   6
   6   2   3 0.90608 1.26088   3
  -7  -2  -3 0.58427 0.78488   1
  -7  -2  -3 1.34403 1.08405   7
  -7  -2  -3 1.51175 0.44240   4
   7   2   3 1.14091 1.61111   3
   7   2   3 1.82282 1.08977   6
   7   2   3 0.06802 0.46382   2
  -8  -2  -3 3.52905 1.59936   7
  -8  -2  -3 2.78372 0.56172   4
  -8  -2  -3 3.44254 1.09577   1
   8   2   3 2.52019 2.24382   3
   8   2   3 4.15704 0.81478   2
   8   2   3 3.14809 1.37101   6
  -9  -2  -3 6.09998 1.97176   7
  -9  -2  -3 4.34311 1.49444   1
   9   2   3 5.97480 0.98321   2
   9   2   3 6.34059 2.09246   6
   9   2   3 6.04822 2.73230   3
 -10  -2  -3 2.52845 1.31594   1
 -10  -2  -3 2.39756 1.58450   7
  10   2   3 2.44215 1.55375   6
  10   2   3 2.48824 3.40132   3
  10   2   3 3.21525 0.88744   2
 -11  -2  -3 5.14100 1.69127   1
 -11  -2  -3 4.72472 2.05698   7
 -11  -2  -3 3.81532 1.85766   3
  11   2   3 8.09549 4.40940   3
  11   2   3 5.52930 2.44622   6
 -12  -2  -3 2.84022 2.28279   7
 -12  -2  -3 5.60035 2.11470   3
 -12  -2  -3 3.22670 1.60826   1
  12   2   3 7.86657 3.20303   3
  12   2   3 3.85403 2.46939   6
  11  -3  -3 2.22613 2.54368   6
  11  -3  -3 15.8750 4.23665   3
 -11   3   3 7.66958 2.30658   3
 -11   3   3 2.60103 1.76877   7
  10  -3  -3 2.49949 2.35045   6
 -10   3   3 5.36757 2.03660   7
 -10   3   3 4.36097 1.89281   3
 -10   3   3 3.83745 1.35480   1
   9  -3  -3 1.29328 2.49908   3
   9  -3  -3 4.22760 3.08235   7
   9  -3  -3 -1.5501 1.63435   6
  -9   3   3 4.05310 1.44228   6
  -9   3   3 0.59261 1.20168   7
  -9   3   3 2.27673 1.32155   3
  -9   3   3 1.74023 1.03548   1
   8  -3  -3 0.04509 0.59787   5
   8  -3  -3 1.07206 0.77856   2
   8  -3  -3 3.23674 2.85760   7
   8  -3  -3 1.58927 2.75023   3
   8  -3  -3 1.81898 1.18601   1
   8  -3  -3 0.37296 1.52587   6
  -8   3   3 1.72652 1.33222   3
  -8   3   3 0.86193 1.28861   7
  -8   3   3 1.01876 0.56211   5
  -8   3   3 1.30665 0.64311   4
  -8   3   3 0.36462 0.59264   2
  -8   3   3 0.93872 0.95528   1
   7  -3  -3 1.19258 1.17445   1
   7  -3  -3 -0.9580 2.05742   3
   7  -3  -3 1.05903 0.79325   2
   7  -3  -3 2.07242 1.71185   7
   7  -3  -3 0.77111 0.65392   5
   7  -3  -3 0.01134 1.41522   6
   7  -3  -3 0.85100 0.70378   4
  -7   3   3 0.39650 1.05003   7
  -7   3   3 1.35332 0.61864   2
  -7   3   3 0.55947 0.58652   4
  -7   3   3 0.94863 0.97325   1
  -7   3   3 1.45664 1.18641   3
  -7   3   3 1.14440 0.59650   5
   6  -3  -3 86.5049 2.65302   5
   6  -3  -3 83.0250 2.60973   2
   6  -3  -3 87.1425 4.21249   6
   6  -3  -3 82.4514 4.99388   3
   6  -3  -3 79.2667 4.60501   7
   6  -3  -3 81.1137 3.77393   1
   6  -3  -3 84.2427 2.70133   4
  -6   3   3 86.5966 2.62264   5
  -6   3   3 82.7669 3.50473   1
  -6   3   3 83.4680 4.25674   7
  -6   3   3 83.7382 2.46252   2
  -6   3   3 83.6499 2.60077   4
   5  -3  -3 6.16202 1.37014   1
   5  -3  -3 5.74580 0.86878   4
   5  -3  -3 7.12060 1.93532   7
   5  -3  -3 7.92776 0.95578   5
   5  -3  -3 7.29604 1.90206   3
   5  -3  -3 6.58004 1.60561   6
   5  -3  -3 6.83695 0.91196   2
  -5   3   3 5.78402 0.77568   2
  -5   3   3 6.85380 0.89338   5
  -5   3   3 7.53688 0.90654   4
  -5   3   3 6.76128 1.33078   6
  -5   3   3 7.19996 1.22614   1
   4  -3  -3 7.44293 0.86307   2
   4  -3  -3 8.09085 1.48842   6
   4  -3  -3 6.88514 0.87560   4
   4  -3  -3 7.17569 1.61065   7
   4  -3  -3 7.16720 1.50465   3
   4  -3  -3 7.78866 1.33169   1
   4  -3  -3 6.70828 0.81377   5
  -4   3   3 6.81492 0.77832   2
  -4   3   3 7.29722 0.84494   4
  -4   3   3 7.55739 1.21793   6
  -4   3   3 7.57163 0.86145   5
   3  -3  -3 38.2152 2.09515   1
   3  -3  -3 35.5009 2.21143   3
   3  -3  -3 37.4056 2.06649   6
   3  -3  -3 36.5414 2.37837   7
   3  -3  -3 36.7870 1.39205   2
   3  -3  -3 38.1770 1.49893   5
   3  -3  -3 36.0884 1.49841   4
  -3   3   3 36.1217 1.32190   2
  -3   3   3 35.7204 1.39383   5
  -3   3   3 35.8278 1.81174   6
   2  -3  -3 284.503 4.78360   5
   2  -3  -3 280.428 4.75248   4
   2  -3  -3 280.564 5.72428   1
   2  -3  -3 284.744 5.39511   6
   2  -3  -3 288.285 4.56958   2
   2  -3  -3 270.317 5.59857   3
   2  -3  -3 279.279 6.23958   7
  -2   3   3 276.217 4.47892   2
  -2   3   3 272.808 4.69401   5
  -2   3   3 280.178 5.20401   6
   1  -3  -3 378.338 5.77079   5
   1  -3  -3 377.089 7.00564   7
   1  -3  -3 373.555 5.73295   4
   1  -3  -3 373.106 5.90034   3
   1  -3  -3 373.739 6.72125   1
  -1   3   3 371.755 5.50590   2
  -1   3   3 370.706 5.68665   5
  -1   3   3 371.344 6.11177   6
  -1   3   3 366.636 5.85575   3
   0  -3  -3 842.928 11.1263   5
   0  -3  -3 844.993 12.4139   7
   0  -3  -3 839.562 11.1078   4
   0  -3  -3 826.248 12.2177   1
   0   3   3 835.889 10.9638   2
   0   3   3 851.870 11.6478   6
   0   3   3 833.990 11.0431   5
  -1  -3  -3 367.828 4.98134   3
  -1  -3  -3 372.896 5.45216   4
  -1  -3  -3 366.476 5.41670   5
  -1  -3  -3 371.780 4.93565   3
  -1  -3  -3 373.974 6.93726   7
  -1  -3  -3 376.861 6.62350   1
   1   3   3 373.567 5.38522   5
   1   3   3 377.966 6.14324   6
   1   3   3 365.399 5.43966   2
  -2  -3  -3 15.8240 1.36187   1
  -2  -3  -3 15.6244 1.44501   7
  -2  -3  -3 14.6348 0.74291   4
   2   3   3 13.8058 1.13683   6
   2   3   3 14.0826 0.67858   5
   2   3   3 14.7076 1.11299   3
   2   3   3 14.4028 0.84163   2
  -3  -3  -3 84.9062 3.10358   7
  -3  -3  -3 85.9210 2.77650   1
  -3  -3  -3 83.2298 1.74360   4
   3   3   3 80.3142 1.99646   2
   3   3   3 85.1972 1.70981   5
   3   3   3 85.0251 2.93856   3
   3   3   3 83.3441 2.81337   6
  -4  -3  -3 8.13078 1.29928   7
  -4  -3  -3 6.83997 0.55976   4
  -4  -3  -3 7.70356 0.97286   1
   4   3   3 6.90982 0.45942   5
   4   3   3 6.63872 0.76239   2
   4   3   3 7.01519 1.37864   3
   4   3   3 5.37868 1.14179   6
  -5  -3  -3 67.5396 1.55866   4
  -5  -3  -3 68.0859 3.37167   7
  -5  -3  -3 65.9698 2.74250   1
   5   3   3 67.0401 2.00717   2
   5   3   3 68.0054 3.13996   6
   5   3   3 65.3217 1.38349   5
   5   3   3 70.0403 3.60732   3
  -6  -3  -3 4.46750 0.49913   4
  -6  -3  -3 5.00633 1.36562   7
  -6  -3  -3 4.50739 1.07642   1
   6   3   3 4.06938 1.41395   3
   6   3   3 5.44470 0.80347   2
   6   3   3 4.94014 0.41041   5
   6   3   3 3.94863 1.20221   6
  -7  -3  -3 5.96211 1.86286   7
  -7  -3  -3 4.94001 1.24753   1
  -7  -3  -3 5.91004 0.62752   4
   7   3   3 6.75858 1.99850   3
   7   3   3 5.22220 1.51278   6
   7   3   3 5.82699 0.92756   2
  -8  -3  -3 67.2738 4.27445   7
  -8  -3  -3 78.6494 3.75056   1
  -8  -3  -3 79.3566 4.57838   3
   8   3   3 83.1345 5.68753   3
   8   3   3 72.6457 2.53449   2
   8   3   3 73.7256 4.35021   6
  -9  -3  -3 59.5895 3.54598   1
  -9  -3  -3 54.5946 4.41434   7
  -9  -3  -3 61.5870 4.41870   3
   9   3   3 56.2469 3.98136   6
   9   3   3 59.4642 5.48896   3
   9   3   3 61.2496 2.45674   2
 -10  -3  -3 0.14287 1.10783   1
 -10  -3  -3 0.40523 1.25804   7
 -10  -3  -3 2.21639 1.51248   3
  10   3   3 1.40445 1.81679   6
  10   3   3 -1.7901 2.88221   3
  10   3   3 -0.1625 0.68463   2
 -11  -3  -3 2.04894 2.03870   7
 -11  -3  -3 3.18953 1.64231   1
 -11  -3  -3 3.57351 1.80990   3
  11   3   3 3.02609 0.98449   2
  11   3   3 2.56965 2.24023   6
  11   3   3 2.77948 2.83682   3
 -12  -3  -3 1.30745 2.17291   7
 -12  -3  -3 2.23922 1.51630   1
 -12  -3  -3 3.08468 1.88611   3
  12   3   3 12.2808 3.90539   3
  12   3   3 2.73172 2.47938   6
   9  -4  -3 5.90798 1.66040   1
   9  -4  -3 10.1615 3.03354   7
   9  -4  -3 0.67221 1.69114   6
  -9   4   3 2.78498 0.88593   4
  -9   4   3 5.49910 1.50014   6
  -9   4   3 1.85318 1.23156   7
  -9   4   3 3.24087 1.34787   1
  -9   4   3 3.47848 1.52591   3
   8  -4  -3 12.7042 3.45945   7
   8  -4  -3 5.68422 2.11007   6
   8  -4  -3 11.6744 3.68276   3
   8  -4  -3 9.12327 2.05339   1
  -8   4   3 7.30604 1.91242   3
  -8   4   3 7.15005 1.09751   5
  -8   4   3 6.25609 1.08804   4
  -8   4   3 5.86271 1.94797   7
  -8   4   3 9.42999 1.92058   6
  -8   4   3 6.69254 1.60081   1
   7  -4  -3 -0.6354 0.60275   2
   7  -4  -3 0.48646 1.56534   7
   7  -4  -3 -1.7190 1.71707   3
   7  -4  -3 -2.2988 1.28174   6
   7  -4  -3 -0.4271 0.74381   4
   7  -4  -3 -0.2764 0.55718   5
   7  -4  -3 -0.3066 1.10770   1
  -7   4   3 -0.7063 0.83423   1
  -7   4   3 0.08213 0.61590   4
  -7   4   3 -1.0486 0.48142   2
  -7   4   3 1.11939 1.11189   6
  -7   4   3 -0.0325 0.55491   5
  -7   4   3 0.44932 0.82919   7
   6  -4  -3 22.9022 2.39368   6
   6  -4  -3 23.9380 3.27009   3
   6  -4  -3 25.3130 2.53968   1
   6  -4  -3 20.4957 1.50603   5
   6  -4  -3 22.8856 1.65811   4
   6  -4  -3 21.0879 1.45230   2
   6  -4  -3 21.3253 3.33533   7
  -6   4   3 23.9369 2.12377   6
  -6   4   3 21.7038 1.46168   5
  -6   4   3 20.9588 1.39631   4
  -6   4   3 20.7619 2.12671   1
  -6   4   3 23.4939 1.42379   2
   5  -4  -3 31.4532 1.63822   5
   5  -4  -3 30.5899 2.42438   6
   5  -4  -3 27.7408 2.46510   1
   5  -4  -3 29.7569 2.99814   7
   5  -4  -3 29.0941 2.80194   3
   5  -4  -3 29.1660 1.54833   2
   5  -4  -3 30.4091 1.71454   4
  -5   4   3 31.1438 2.13342   6
  -5   4   3 29.3088 1.46002   2
  -5   4   3 28.2250 1.50245   5
  -5   4   3 33.5424 1.67867   4
   4  -4  -3 5.62685 0.86583   5
   4  -4  -3 5.00461 1.26225   6
   4  -4  -3 4.47487 0.86333   4
   4  -4  -3 4.40249 1.26981   1
   4  -4  -3 5.79435 0.79281   2
   4  -4  -3 4.86886 1.34281   3
   4  -4  -3 4.93828 1.61916   7
  -4   4   3 5.47939 0.73338   2
  -4   4   3 4.59009 0.75965   5
  -4   4   3 6.62929 1.15873   6
  -4   4   3 4.29178 0.75829   4
   3  -4  -3 0.18877 0.53653   4
   3  -4  -3 0.35588 0.78076   6
   3  -4  -3 0.48626 0.67624   1
   3  -4  -3 0.05233 0.43637   5
   3  -4  -3 -0.6043 0.89437   7
   3  -4  -3 0.19395 0.72244   3
  -3   4   3 0.04121 0.40234   5
  -3   4   3 -0.3203 0.36736   2
  -3   4   3 0.71707 0.65492   6
  -3   4   3 0.14180 0.43609   4
   2  -4  -3 12.3162 1.01147   4
   2  -4  -3 12.1036 1.20364   3
   2  -4  -3 12.0375 1.56152   1
   2  -4  -3 14.1526 1.01180   5
   2  -4  -3 11.3329 1.61687   7
  -2   4   3 13.0996 1.11107   6
  -2   4   3 13.1554 0.86251   2
  -2   4   3 12.5870 0.92354   5
   1  -4  -3 23.5476 1.64309   1
   1  -4  -3 25.6745 1.16434   5
   1  -4  -3 24.2320 1.19002   3
   1  -4  -3 25.1820 1.94351   7
   1  -4  -3 24.7253 1.21695   4
  -1   4   3 24.5192 1.07743   2
  -1   4   3 23.2556 1.09162   5
  -1   4   3 25.6836 1.26953   3
  -1   4   3 24.3360 1.34653   6
   0  -4  -3 84.8600 1.65869   3
   0  -4  -3 86.1525 2.93797   1
   0  -4  -3 87.2740 2.17836   4
   0  -4  -3 86.9555 3.31670   7
   0   4   3 84.4386 2.10196   5
   0   4   3 84.0820 2.24178   6
   0   4   3 85.3982 2.02777   2
   0   4   3 85.9923 1.70133   3
  -1  -4  -3 305.503 4.64500   3
  -1  -4  -3 309.682 4.78651   3
  -1  -4  -3 305.085 6.88340   7
  -1  -4  -3 310.252 4.90520   4
  -1  -4  -3 315.640 6.31775   1
   1   4   3 314.667 4.94735   2
   1   4   3 306.392 4.90609   5
   1   4   3 310.385 5.36890   6
  -2  -4  -3 471.403 7.38753   3
  -2  -4  -3 467.092 8.36455   1
  -2  -4  -3 465.484 6.70305   4
  -2  -4  -3 473.239 9.25346   7
   2   4   3 469.319 7.78999   6
   2   4   3 481.058 6.84283   5
   2   4   3 469.919 6.95947   2
  -3  -4  -3 12.3721 0.72086   4
  -3  -4  -3 11.9429 1.13713   3
  -3  -4  -3 11.8369 1.43403   1
  -3  -4  -3 12.6926 1.71315   7
   3   4   3 12.1707 0.83374   2
   3   4   3 11.3429 1.21454   6
   3   4   3 12.7632 0.74423   5
   3   4   3 13.0775 1.52428   3
  -4  -4  -3 162.691 4.46795   1
  -4  -4  -3 173.166 4.73032   3
  -4  -4  -3 160.772 5.20698   7
  -4  -4  -3 164.781 2.83876   4
   4   4   3 167.151 3.00541   5
   4   4   3 158.712 4.58429   6
   4   4   3 165.653 3.48647   2
   4   4   3 172.524 5.14435   3
  -5  -4  -3 183.419 4.93729   1
  -5  -4  -3 184.028 5.47257   3
  -5  -4  -3 174.294 5.81367   7
  -5  -4  -3 178.456 2.93329   4
   5   4   3 175.153 5.31176   6
   5   4   3 181.008 5.97726   3
   5   4   3 175.125 3.09615   5
   5   4   3 169.425 3.70093   2
  -6  -4  -3 364.630 8.93763   3
  -6  -4  -3 375.113 7.97115   1
  -6  -4  -3 354.301 9.24811   7
  -6  -4  -3 370.443 5.15515   4
   6   4   3 368.223 8.81264   6
   6   4   3 363.563 6.41937   2
   6   4   3 358.773 5.38822   5
   6   4   3 386.079 9.88771   3
  -7  -4  -3 207.293 5.86322   1
  -7  -4  -3 198.110 6.83723   3
  -7  -4  -3 207.038 7.27293   7
   7   4   3 193.490 4.36121   2
   7   4   3 214.553 7.88215   3
   7   4   3 197.187 6.66464   6
  -8  -4  -3 79.8672 3.86172   1
  -8  -4  -3 74.0267 4.59798   7
  -8  -4  -3 75.8414 4.60495   3
   8   4   3 74.3242 4.53025   6
   8   4   3 74.3192 2.73633   2
   8   4   3 77.0447 5.68151   3
  -9  -4  -3 10.0307 1.94717   1
  -9  -4  -3 14.5590 2.32906   3
  -9  -4  -3 11.6028 2.75178   7
   9   4   3 11.7634 2.49182   6
   9   4   3 13.6937 1.51200   2
   9   4   3 15.3730 3.51111   3
 -10  -4  -3 12.1981 2.82523   7
 -10  -4  -3 11.2318 2.20374   1
 -10  -4  -3 13.5452 2.43014   3
  10   4   3 12.9356 2.76558   6
  10   4   3 17.9609 4.58938   3
  10   4   3 12.4617 1.52800   2
 -11  -4  -3 2.14899 1.44099   3
 -11  -4  -3 -0.0795 1.31237   1
 -11  -4  -3 1.01051 2.12541   7
  11   4   3 2.33709 1.00165   2
  11   4   3 1.85086 2.00198   6
  11   4   3 6.28850 3.04460   3
 -12  -4  -3 -1.4610 1.26110   1
 -12  -4  -3 2.36922 1.74902   3
 -12  -4  -3 -2.7036 1.73576   7
  12   4   3 6.80118 4.08702   3
  12   4   3 0.29578 2.19099   6
   8  -5  -3 6.69739 2.75386   7
   8  -5  -3 2.20904 1.41025   1
   8  -5  -3 2.67649 2.35887   3
  -8   5   3 -0.2959 0.61330   4
  -8   5   3 -0.5284 0.61105   5
  -8   5   3 -0.7683 0.93984   1
  -8   5   3 0.70268 1.02792   7
   7  -5  -3 1.87237 2.02075   7
   7  -5  -3 1.83785 1.33936   1
   7  -5  -3 0.12846 0.82990   4
   7  -5  -3 0.84057 1.89158   3
  -7   5   3 1.04743 1.06115   6
  -7   5   3 -0.6297 0.69456   4
  -7   5   3 -0.1707 0.59908   5
  -7   5   3 2.08433 1.18501   1
  -7   5   3 1.06728 0.69482   2
   6  -5  -3 111.083 5.53989   3
   6  -5  -3 112.831 5.99477   7
   6  -5  -3 114.048 3.58228   4
   6  -5  -3 108.550 4.33322   6
   6  -5  -3 113.150 4.93691   1
  -6   5   3 106.975 3.24337   5
  -6   5   3 109.469 2.92196   2
  -6   5   3 109.860 3.33880   4
  -6   5   3 109.423 4.01002   6
  -6   5   3 110.492 4.53982   1
   5  -5  -3 42.9290 3.13899   1
   5  -5  -3 44.5543 3.49480   3
   5  -5  -3 41.9648 2.13636   4
   5  -5  -3 41.7090 3.68504   7
   5  -5  -3 43.1428 2.67391   6
  -5   5   3 44.4963 1.75468   2
  -5   5   3 46.5802 2.01030   5
  -5   5   3 42.6087 2.34787   6
  -5   5   3 47.6940 2.13324   4
   4  -5  -3 1.89415 1.00495   6
   4  -5  -3 0.96635 1.00072   3
   4  -5  -3 0.10002 1.25567   7
   4  -5  -3 0.41917 0.64683   4
   4  -5  -3 1.39972 0.95600   1
  -4   5   3 1.57373 0.64678   5
  -4   5   3 1.06731 0.60099   2
  -4   5   3 1.97118 0.70920   4
  -4   5   3 1.65895 0.80268   6
   3  -5  -3 84.3439 3.36810   3
   3  -5  -3 82.8684 2.56725   4
   3  -5  -3 80.8001 3.46363   1
   3  -5  -3 85.4526 4.27037   7
  -3   5   3 80.8025 2.48765   5
  -3   5   3 83.2782 2.49555   4
  -3   5   3 81.9317 2.22433   2
  -3   5   3 86.5115 2.62483   6
   2  -5  -3 409.131 7.56946   3
   2  -5  -3 420.280 8.52383   1
   2  -5  -3 414.430 9.35949   7
   2  -5  -3 409.226 6.92017   4
  -2   5   3 409.245 6.81196   5
  -2   5   3 413.639 6.65265   6
  -2   5   3 405.816 6.38133   2
  -2   5   3 422.750 6.83144   4
   1  -5  -3 139.832 3.25143   4
   1  -5  -3 140.372 4.28209   1
   1  -5  -3 139.469 4.86032   7
   1  -5  -3 141.320 3.28354   3
  -1   5   3 149.208 3.27457   5
  -1   5   3 140.918 2.97768   2
  -1   5   3 143.274 3.02200   6
   0  -5  -3 3.61251 0.61655   3
   0  -5  -3 3.69708 1.20553   1
   0  -5  -3 3.41066 0.64308   4
   0  -5  -3 3.70723 1.51280   7
   0   5   3 2.54527 0.51823   5
   0   5   3 3.55193 0.60098   2
   0   5   3 2.90326 0.61112   3
   0   5   3 2.99500 0.59249   6
  -1  -5  -3 174.095 3.43737   4
  -1  -5  -3 173.204 5.60268   7
  -1  -5  -3 180.294 4.86838   1
  -1  -5  -3 176.981 3.73190   3
  -1  -5  -3 171.425 3.85371   3
   1   5   3 172.171 3.43152   2
   1   5   3 177.362 3.37357   3
   1   5   3 178.338 3.57243   5
   1   5   3 178.203 3.71189   6
  -2  -5  -3 -0.1489 0.31196   4
  -2  -5  -3 1.53637 1.63552   7
  -2  -5  -3 -0.0303 0.59495   3
  -2  -5  -3 0.81866 1.00780   1
   2   5   3 0.27148 0.45043   2
   2   5   3 -0.0562 0.49435   6
   2   5   3 -0.1287 0.33161   5
  -3  -5  -3 25.9022 1.08185   4
  -3  -5  -3 26.9711 1.77819   3
  -3  -5  -3 25.1908 2.67627   7
  -3  -5  -3 27.1843 2.11836   1
   3   5   3 24.4028 1.16631   5
   3   5   3 25.7961 1.26980   2
   3   5   3 25.3499 1.70940   6
  -4  -5  -3 88.3432 3.51988   1
  -4  -5  -3 91.3828 1.98611   4
  -4  -5  -3 90.9011 3.50518   3
  -4  -5  -3 87.3326 4.14070   7
   4   5   3 89.2580 3.83884   3
   4   5   3 88.8954 2.23124   5
   4   5   3 89.6396 2.53943   2
   4   5   3 90.6203 3.48595   6
  -5  -5  -3 5.75574 1.43119   1
  -5  -5  -3 6.12890 0.56175   4
  -5  -5  -3 5.53633 1.34449   3
  -5  -5  -3 6.38814 1.69833   7
   5   5   3 5.10757 1.71892   3
   5   5   3 6.99676 1.43818   6
   5   5   3 7.20141 0.99083   2
   5   5   3 6.61639 0.72720   5
  -6  -5  -3 11.8243 1.91164   3
  -6  -5  -3 12.3186 1.86718   1
  -6  -5  -3 13.0967 2.48883   7
  -6  -5  -3 11.5131 0.69593   4
   6   5   3 10.3135 2.44842   3
   6   5   3 10.0424 1.97261   6
   6   5   3 11.6428 1.08988   2
   6   5   3 11.8177 0.84468   5
  -7  -5  -3 5.52952 2.04345   7
  -7  -5  -3 6.09974 1.73478   3
  -7  -5  -3 5.56733 1.56732   1
   7   5   3 6.07286 1.09771   2
   7   5   3 7.04648 2.56450   3
   7   5   3 4.51531 1.80801   6
  -8  -5  -3 20.5563 2.84578   3
  -8  -5  -3 20.0116 3.42984   7
  -8  -5  -3 16.7941 2.34122   1
   8   5   3 18.6725 2.54952   6
   8   5   3 21.5229 4.00774   3
   8   5   3 17.4592 1.63585   2
  -9  -5  -3 1.90704 1.65789   7
  -9  -5  -3 0.69710 1.29435   1
  -9  -5  -3 2.24019 1.43224   3
   9   5   3 2.03712 1.58644   6
   9   5   3 2.48497 0.96660   2
   9   5   3 -0.5421 2.63710   3
 -10  -5  -3 -0.0031 1.25625   3
 -10  -5  -3 -1.1043 1.82657   7
 -10  -5  -3 -0.7388 1.24514   1
  10   5   3 0.47462 0.82894   2
  10   5   3 -2.4011 2.78528   3
  10   5   3 0.54937 1.48499   6
 -11  -5  -3 -0.8305 1.30715   1
 -11  -5  -3 0.96494 2.27909   7
 -11  -5  -3 1.85474 1.53011   3
  11   5   3 0.59540 1.67299   6
  11   5   3 1.48675 1.03222   2
  11   5   3 3.86533 2.88376   3
 -12  -5  -3 -0.9829 2.41939   7
 -12  -5  -3 4.43922 2.10400   3
  12   5   3 1.46612 1.08729   2
  12   5   3 5.87091 3.40275   3
  12   5   3 0.99496 2.54223   6
   9  -6  -3 7.84650 2.11287   1
  -9   6   3 6.26563 1.80762   1
  -9   6   3 6.01678 2.13946   7
  -9   6   3 8.68524 1.43951   4
   8  -6  -3 11.0726 3.13805   7
   7  -6  -3 2.94495 1.89366   3
   7  -6  -3 0.51505 1.23714   1
   7  -6  -3 5.14694 2.31498   7
   7  -6  -3 -0.3520 0.86399   4
  -7   6   3 0.05579 0.99175   1
  -7   6   3 0.40952 0.81999   4
  -7   6   3 0.44455 0.67653   5
   6  -6  -3 5.37987 1.95729   7
   6  -6  -3 3.56163 0.96579   4
   6  -6  -3 3.40877 1.75145   3
   6  -6  -3 4.11240 1.64871   1
  -6   6   3 3.10890 0.81569   2
  -6   6   3 2.61740 0.88305   5
  -6   6   3 2.87448 1.36667   1
  -6   6   3 2.92073 0.87323   4
   5  -6  -3 2.59965 1.88738   7
   5  -6  -3 2.13458 1.44943   1
   5  -6  -3 1.49546 0.91060   4
   5  -6  -3 3.06476 1.60984   3
  -5   6   3 2.37549 0.75724   2
  -5   6   3 0.49173 0.72624   4
  -5   6   3 2.70922 0.86179   5
   4  -6  -3 21.1448 2.25668   1
   4  -6  -3 22.1742 1.71969   4
   4  -6  -3 22.8231 3.07208   7
   4  -6  -3 23.3366 2.36932   3
  -4   6   3 23.5993 1.68221   6
  -4   6   3 22.4822 1.62880   4
  -4   6   3 25.8932 1.45353   2
  -4   6   3 26.0199 1.62634   5
   3  -6  -3 3.36519 1.78679   7
   3  -6  -3 3.68902 1.48447   1
   3  -6  -3 4.86811 0.99916   4
   3  -6  -3 4.00450 1.15020   3
  -3   6   3 4.09443 0.90060   6
  -3   6   3 4.17150 0.71462   2
  -3   6   3 4.70417 0.90478   5
  -3   6   3 2.88974 0.77718   4
   2  -6  -3 28.8234 1.55129   4
   2  -6  -3 30.2626 1.91082   3
   2  -6  -3 32.3774 2.62160   1
   2  -6  -3 31.9787 3.06442   7
  -2   6   3 30.4041 1.40000   2
  -2   6   3 31.1702 1.53660   4
  -2   6   3 29.5934 1.34178   6
  -2   6   3 33.8460 1.68497   5
   1  -6  -3 77.1101 2.56170   3
   1  -6  -3 74.8905 3.34165   1
   1  -6  -3 75.3336 2.38358   4
   1  -6  -3 73.7568 4.03309   7
  -1   6   3 69.9972 1.82950   6
  -1   6   3 75.1271 2.29240   4
  -1   6   3 72.6608 2.12785   2
  -1   6   3 73.7435 2.36122   5
  -1   6   3 74.6318 1.79024   6
   0  -6  -3 0.15843 1.13934   7
   0  -6  -3 1.06217 0.55693   3
   0  -6  -3 0.49705 1.11314   1
   0  -6  -3 -0.3540 0.42081   4
   0   6   3 0.49407 0.36134   6
   0   6   3 -0.0711 0.43256   5
   0   6   3 0.53724 0.46793   2
  -1  -6  -3 -0.3759 0.78902   3
  -1  -6  -3 -0.0850 1.65562   7
  -1  -6  -3 -0.1444 1.05060   1
  -1  -6  -3 -0.7250 0.32912   4
   1   6   3 -0.0260 0.40105   6
   1   6   3 -0.8604 0.38002   2
   1   6   3 0.17176 0.41805   5
  -2  -6  -3 274.121 6.02350   3
  -2  -6  -3 272.893 8.09574   7
  -2  -6  -3 263.248 6.52744   1
  -2  -6  -3 268.956 4.72370   4
   2   6   3 279.837 5.56602   6
   2   6   3 262.550 4.96111   2
   2   6   3 272.427 5.03968   5
  -3  -6  -3 149.747 4.89712   1
  -3  -6  -3 150.256 6.00101   7
  -3  -6  -3 155.142 4.59872   3
  -3  -6  -3 153.492 3.10088   4
   3   6   3 154.511 3.44258   5
   3   6   3 153.803 4.39224   6
   3   6   3 155.378 3.61535   2
  -4  -6  -3 0.36701 1.35578   7
  -4  -6  -3 0.45818 1.18373   1
  -4  -6  -3 0.10284 0.34763   4
  -4  -6  -3 0.36691 0.96328   3
   4   6   3 -0.1780 0.39252   5
   4   6   3 -0.5619 0.73767   6
   4   6   3 -0.1611 0.40568   2
  -5  -6  -3 8.36391 1.78112   3
  -5  -6  -3 7.91467 2.42038   7
  -5  -6  -3 8.19858 1.79937   1
  -5  -6  -3 8.93791 0.68075   4
   5   6   3 9.52862 1.13309   2
   5   6   3 10.1085 0.90293   5
   5   6   3 9.39858 1.80804   6
  -6  -6  -3 4.37404 1.50834   3
  -6  -6  -3 4.08873 2.24316   7
  -6  -6  -3 4.54898 1.60109   1
   6   6   3 3.43360 0.95114   2
   6   6   3 5.38624 1.70562   6
   6   6   3 5.03299 2.16207   3
   6   6   3 3.80915 0.69207   5
  -7  -6  -3 28.9896 3.75635   7
  -7  -6  -3 33.9655 3.28132   3
  -7  -6  -3 33.7640 3.02535   1
   7   6   3 35.0582 3.32525   6
   7   6   3 33.8898 2.04418   2
   7   6   3 30.1320 4.16456   3
  -8  -6  -3 -2.6599 1.13582   1
  -8  -6  -3 -0.8558 1.25949   7
  -8  -6  -3 -0.5834 1.08950   3
   8   6   3 -3.5108 2.06646   3
   8   6   3 -1.5990 1.39173   6
   8   6   3 -1.0069 0.67889   2
  -9  -6  -3 0.03354 1.53509   7
  -9  -6  -3 -2.6433 1.44675   1
  -9  -6  -3 2.27287 1.65463   3
   9   6   3 0.91577 0.73725   2
   9   6   3 0.46377 1.77453   6
   9   6   3 -3.7438 2.49073   3
 -10  -6  -3 -0.2510 1.49339   1
 -10  -6  -3 3.64693 2.04550   3
 -10  -6  -3 1.62336 2.41217   7
  10   6   3 3.74119 1.00730   2
  10   6   3 2.93280 3.25383   3
  10   6   3 3.40420 2.22536   6
 -11  -6  -3 -2.1935 1.72480   1
 -11  -6  -3 0.53820 1.64036   3
 -11  -6  -3 -1.5965 2.28654   7
  11   6   3 1.09211 0.97907   2
  11   6   3 -1.1470 3.15053   3
  11   6   3 -0.9419 1.47470   6
   8  -7  -3 2.51545 1.55678   1
  -8   7   3 0.75130 0.80362   4
  -8   7   3 -0.2268 1.22510   1
   7  -7  -3 9.22316 2.77395   7
   7  -7  -3 3.96142 1.55807   1
  -7   7   3 1.75180 0.91919   4
  -7   7   3 4.02976 1.46950   1
  -7   7   3 1.71518 0.84157   5
   6  -7  -3 -0.2105 0.80231   4
   6  -7  -3 3.97020 2.05013   7
   6  -7  -3 0.54010 1.35312   1
  -6   7   3 -0.3135 0.68972   4
   5  -7  -3 2.13099 1.65949   7
   5  -7  -3 0.65355 0.89190   4
   5  -7  -3 0.16562 1.28256   1
   5  -7  -3 0.05803 1.26090   3
  -5   7   3 0.28111 0.77080   4
  -5   7   3 -0.0873 0.59328   2
  -5   7   3 0.18878 0.78005   5
   4  -7  -3 0.04474 0.96201   3
   4  -7  -3 -0.6437 0.72045   4
   4  -7  -3 0.16786 1.42410   1
   4  -7  -3 -0.1946 1.69848   7
  -4   7   3 -0.4146 0.50860   2
  -4   7   3 -0.4185 0.64580   4
  -4   7   3 -0.2689 0.68413   5
   3  -7  -3 0.31448 1.37396   1
   3  -7  -3 -0.6013 1.27923   7
   3  -7  -3 0.81377 0.78903   4
   3  -7  -3 1.41449 0.99532   3
  -3   7   3 -0.4602 0.67531   4
  -3   7   3 0.72059 0.59132   2
  -3   7   3 1.25364 0.60723   5
   2  -7  -3 -0.4893 1.21282   7
   2  -7  -3 0.26092 0.70966   3
   2  -7  -3 0.10176 0.94727   1
   2  -7  -3 -0.4093 0.65434   4
  -2   7   3 0.35370 0.47267   5
  -2   7   3 0.43570 0.53080   2
  -2   7   3 -0.6600 0.53816   4
   1  -7  -3 3.27274 0.73768   4
   1  -7  -3 2.07791 1.89456   7
   1  -7  -3 2.95345 0.84044   3
   1  -7  -3 3.11439 1.45635   1
  -1   7   3 2.80617 0.79905   5
  -1   7   3 2.34964 0.63249   4
  -1   7   3 2.85832 0.72418   2
   0  -7  -3 14.8257 2.45431   7
   0  -7  -3 14.4177 2.15419   1
   0  -7  -3 15.5075 1.28202   4
   0  -7  -3 16.8914 1.49516   3
   0   7   3 16.5517 0.88539   6
   0   7   3 17.1802 1.20744   4
   0   7   3 14.8761 1.17514   2
   0   7   3 15.9230 1.29939   5
  -1  -7  -3 55.0715 2.75261   3
  -1  -7  -3 58.4147 2.08411   4
  -1  -7  -3 55.4071 4.37592   7
  -1  -7  -3 58.7488 3.42272   1
   1   7   3 53.8495 1.96456   6
   1   7   3 53.1997 2.13634   5
   1   7   3 52.7633 2.04261   2
   1   7   3 57.2144 1.96945   4
  -2  -7  -3 1.83078 0.60283   4
  -2  -7  -3 2.82040 1.53075   1
  -2  -7  -3 2.99728 2.56308   7
  -2  -7  -3 1.69785 1.42541   3
   2   7   3 3.19164 0.76699   5
   2   7   3 2.65379 0.82657   6
   2   7   3 2.46407 0.76543   2
   2   7   3 2.70399 0.58496   4
  -3  -7  -3 2.07477 1.23781   1
  -3  -7  -3 2.23809 1.34151   3
  -3  -7  -3 1.87352 2.03118   7
  -3  -7  -3 1.29269 0.51473   4
   3   7   3 1.68100 0.92650   6
   3   7   3 0.78284 0.53908   2
   3   7   3 1.62509 0.65146   5
   3   7   3 1.53350 0.45832   4
  -4  -7  -3 21.2777 3.80127   7
  -4  -7  -3 21.2483 2.43186   3
  -4  -7  -3 20.5532 2.64503   1
  -4  -7  -3 20.1272 1.10905   4
   4   7   3 18.7871 1.00212   4
   4   7   3 19.7390 1.40826   2
   4   7   3 20.6815 2.10042   6
   4   7   3 20.7298 1.36218   5
  -5  -7  -3 5.20175 1.71018   3
  -5  -7  -3 6.89438 1.94270   1
  -5  -7  -3 8.71702 3.03667   7
   5   7   3 5.66383 0.90564   5
   5   7   3 6.31576 1.11469   2
   5   7   3 5.33891 1.52338   6
  -6  -7  -3 21.5900 3.84639   7
  -6  -7  -3 22.1731 2.93810   3
  -6  -7  -3 21.0009 2.86480   1
   6   7   3 20.2136 2.56597   6
   6   7   3 22.2356 1.78216   2
   6   7   3 20.6468 1.44142   5
  -7  -7  -3 92.9320 5.14458   3
  -7  -7  -3 87.7021 6.01635   7
  -7  -7  -3 85.7295 4.50946   1
   7   7   3 87.4842 3.18932   2
   7   7   3 92.8466 4.93211   6
  -8  -7  -3 -1.7986 1.40188   1
  -8  -7  -3 -0.6367 1.69332   7
  -8  -7  -3 0.50404 1.39995   3
   8   7   3 0.22287 0.84052   2
   8   7   3 0.70664 1.56568   6
  -9  -7  -3 -1.5987 1.64412   7
  -9  -7  -3 -3.1879 1.48958   1
  -9  -7  -3 -0.3842 1.33965   3
   9   7   3 -1.7779 0.73135   2
   9   7   3 -0.3474 1.61329   6
 -10  -7  -3 -1.1572 1.39234   3
 -10  -7  -3 -1.7064 1.68452   7
  10   7   3 0.14633 1.99433   6
  10   7   3 -0.1762 0.91838   2
 -11  -7  -3 -0.0386 1.84926   3
 -11  -7  -3 -3.7616 2.49436   7
  11   7   3 -1.0214 2.01808   6
  11   7   3 0.66648 0.98478   2
   8  -8  -3 4.48541 1.81590   1
   7  -8  -3 3.26944 1.66257   1
  -7   8   3 1.14139 0.86803   5
  -7   8   3 1.91923 0.98520   4
  -7   8   3 1.18571 1.38301   1
   6  -8  -3 2.20060 1.33447   1
   6  -8  -3 -0.7660 0.87393   4
   6  -8  -3 4.70385 2.02351   7
  -6   8   3 -0.0824 0.79727   4
  -6   8   3 0.04106 0.79252   5
   5  -8  -3 18.9125 3.20868   7
   5  -8  -3 12.9768 2.45495   1
   5  -8  -3 12.2171 1.69226   4
  -5   8   3 8.94039 1.42975   4
  -5   8   3 9.81125 1.48325   5
   4  -8  -3 6.12728 1.16792   4
   4  -8  -3 8.12478 2.55422   7
   4  -8  -3 5.44904 1.89382   1
  -4   8   3 4.78096 0.91747   2
  -4   8   3 6.00111 1.10347   4
  -4   8   3 6.48123 1.24389   5
   3  -8  -3 1.53251 0.89896   4
   3  -8  -3 1.51260 1.43430   1
   3  -8  -3 2.10805 2.03668   7
  -3   8   3 3.11666 1.00165   5
  -3   8   3 1.11201 0.61882   2
  -3   8   3 1.61562 0.89087   4
   2  -8  -3 45.0328 2.24048   4
   2  -8  -3 47.6536 3.57600   1
   2  -8  -3 45.6425 4.34589   7
  -2   8   3 44.8753 2.15215   4
  -2   8   3 47.3520 1.98591   2
  -2   8   3 52.3861 2.43220   5
   1  -8  -3 0.53692 1.50466   1
   1  -8  -3 0.98951 2.13772   7
   1  -8  -3 0.05567 0.75424   4
  -1   8   3 0.13068 0.65395   5
  -1   8   3 0.23482 0.63589   2
  -1   8   3 0.31690 0.69098   4
   0  -8  -3 8.82960 2.41756   7
   0  -8  -3 8.31024 2.01316   1
   0  -8  -3 10.4702 1.26176   4
   0   8   3 9.49145 1.17821   2
   0   8   3 8.88673 1.14660   4
   0   8   3 7.78151 1.26095   5
  -1  -8  -3 19.3520 3.63257   7
  -1  -8  -3 21.3712 2.38525   3
  -1  -8  -3 22.6699 2.48049   1
  -1  -8  -3 20.9606 1.47944   4
   1   8   3 17.3730 1.38653   5
   1   8   3 20.0554 1.49170   2
   1   8   3 20.4487 1.36938   4
  -2  -8  -3 18.1080 3.34625   7
  -2  -8  -3 17.1846 2.82177   3
  -2  -8  -3 20.4065 2.76773   1
  -2  -8  -3 17.9563 1.31077   4
   2   8   3 19.3227 1.26381   4
   2   8   3 17.5034 1.48204   6
   2   8   3 17.7571 1.34997   5
   2   8   3 18.1556 1.52853   2
  -3  -8  -3 54.3814 3.76510   1
  -3  -8  -3 53.7183 3.83006   3
  -3  -8  -3 57.2846 2.04634   4
  -3  -8  -3 57.9956 5.60852   7
   3   8   3 52.2693 2.36637   2
   3   8   3 52.6712 2.30109   5
   3   8   3 56.8054 1.94548   4
   3   8   3 55.8861 2.78428   6
  -4  -8  -3 6.56651 2.07473   3
  -4  -8  -3 9.49833 3.09194   7
  -4  -8  -3 6.57047 2.06942   1
  -4  -8  -3 6.59738 0.84418   4
   4   8   3 6.41867 0.78114   4
   4   8   3 7.12306 1.11195   2
   4   8   3 7.39848 1.10954   5
   4   8   3 6.21905 1.45695   6
  -5  -8  -3 6.91815 2.11290   3
  -5  -8  -3 9.02518 2.24517   1
  -5  -8  -3 9.17760 3.62215   7
   5   8   3 9.14171 1.26630   2
   5   8   3 7.06011 1.09254   5
   5   8   3 9.46472 1.90207   6
  -6  -8  -3 11.1220 3.69187   7
  -6  -8  -3 12.5760 2.50805   3
  -6  -8  -3 11.4804 2.40460   1
   6   8   3 15.7249 1.38054   5
   6   8   3 13.8814 2.39320   6
   6   8   3 12.2311 1.62495   2
  -7  -8  -3 -0.2608 1.63250   3
  -7  -8  -3 -2.2013 1.52764   1
  -7  -8  -3 -1.9507 2.74059   7
   7   8   3 0.42033 0.89105   2
   7   8   3 1.06392 1.44608   6
  -8  -8  -3 4.03904 2.09615   1
  -8  -8  -3 3.51515 1.98769   3
  -8  -8  -3 3.64777 3.26114   7
   8   8   3 7.83783 2.37990   6
   8   8   3 5.34037 1.30922   2
  -9  -8  -3 -5.1912 2.55416   7
  -9  -8  -3 -4.0741 1.64961   1
  -9  -8  -3 -0.9823 1.56710   3
   9   8   3 0.65255 0.81120   2
   9   8   3 -0.7226 1.70766   6
 -10  -8  -3 -1.2963 1.92656   3
 -10  -8  -3 -2.5122 3.01575   7
  10   8   3 -2.4502 1.51593   6
  10   8   3 -0.6023 0.89123   2
   7  -9  -3 1.57767 1.22833   1
   6  -9  -3 4.25135 1.89629   1
  -6   9   3 2.58436 0.94169   4
  -6   9   3 3.00551 1.08203   5
   5  -9  -3 21.4606 3.34956   7
   5  -9  -3 13.0608 1.84934   4
   5  -9  -3 13.1887 2.53852   1
  -5   9   3 13.1386 1.74899   5
  -5   9   3 12.1158 1.73163   4
   4  -9  -3 4.54014 1.16754   4
   4  -9  -3 4.04595 1.55437   1
   4  -9  -3 6.90294 2.32393   7
  -4   9   3 3.25283 1.09529   4
  -4   9   3 3.56508 1.12980   5
   3  -9  -3 0.79519 0.92004   4
   3  -9  -3 2.64404 1.97235   7
   3  -9  -3 2.37643 1.68057   1
  -3   9   3 0.20132 0.64011   2
  -3   9   3 0.14668 0.80048   5
  -3   9   3 0.81077 0.82543   4
   2  -9  -3 -1.3343 1.27299   1
   2  -9  -3 0.53977 1.99060   7
   2  -9  -3 -0.2336 0.80534   4
  -2   9   3 -0.3378 0.57862   2
  -2   9   3 0.01417 0.73960   4
  -2   9   3 -0.5512 0.76261   5
   1  -9  -3 3.68520 1.50276   1
   1  -9  -3 9.70491 2.81581   7
   1  -9  -3 3.77339 1.11662   4
  -1   9   3 4.47272 0.97614   2
  -1   9   3 4.40466 1.17348   5
  -1   9   3 3.71319 1.05679   4
   0  -9  -3 45.2813 4.64759   7
   0  -9  -3 48.3121 3.74334   1
   0  -9  -3 46.6653 2.38333   4
   0   9   3 43.9480 2.40205   5
   0   9   3 48.0489 2.22723   2
   0   9   3 47.4967 2.31911   4
  -1  -9  -3 4.13298 0.98682   4
  -1  -9  -3 6.56922 3.14255   7
  -1  -9  -3 5.70144 2.02761   1
   1   9   3 5.47882 1.07416   2
   1   9   3 4.38877 1.12588   5
   1   9   3 5.24294 1.01199   4
  -2  -9  -3 10.1710 2.28784   1
  -2  -9  -3 11.5734 3.63539   7
  -2  -9  -3 9.07898 1.16775   4
   2   9   3 11.0946 1.41136   2
   2   9   3 10.7206 1.21348   4
   2   9   3 9.52795 1.36735   5
  -3  -9  -3 3.07869 0.81444   4
  -3  -9  -3 2.15763 1.73805   1
  -3  -9  -3 2.45866 3.20138   7
   3   9   3 2.96504 0.85671   5
   3   9   3 1.79993 0.97728   2
   3   9   3 3.16869 0.71080   4
  -4  -9  -3 5.82239 2.11172   1
  -4  -9  -3 7.84404 3.93038   7
   4   9   3 9.15435 1.32111   5
   4   9   3 9.43718 1.96790   6
   4   9   3 7.90334 1.36209   2
  -5  -9  -3 25.7056 4.59213   7
  -5  -9  -3 23.5701 3.19106   1
   5   9   3 31.7196 1.96360   5
   5   9   3 28.3023 1.93972   2
   5   9   3 27.6762 2.76231   6
  -6  -9  -3 -1.2958 1.62622   1
  -6  -9  -3 -4.3013 3.28735   7
  -6  -9  -3 -1.1559 1.56080   3
   6   9   3 0.64749 0.71266   5
   6   9   3 1.62496 0.81315   2
   6   9   3 0.77813 1.29859   6
  -7  -9  -3 8.55027 2.66749   1
  -7  -9  -3 13.5386 2.97251   3
  -7  -9  -3 11.4420 3.84870   7
   7   9   3 15.6665 2.79905   6
   7   9   3 16.1410 1.92416   2
  -8  -9  -3 -3.3562 1.67253   1
  -8  -9  -3 -4.7150 3.43892   7
  -8  -9  -3 -1.0297 1.67323   3
   8   9   3 1.69112 1.09553   2
   8   9   3 0.45428 1.82005   6
  -9  -9  -3 -3.7199 2.56627   7
  -9  -9  -3 -1.3683 1.79628   3
   9   9   3 2.30263 2.01347   6
   9   9   3 0.97385 0.88250   2
 -10  -9  -3 -0.6856 2.10449   3
  10   9   3 -1.7726 1.73275   6
   6 -10  -3 4.78975 1.98858   1
  -6  10   3 1.70249 1.11583   5
  -6  10   3 1.97339 1.15964   4
   5 -10  -3 5.07828 1.90336   1
   5 -10  -3 8.30768 2.43194   7
  -5  10   3 2.57889 0.97983   4
  -5  10   3 2.70242 1.14675   5
   4 -10  -3 2.38340 1.90155   7
   4 -10  -3 1.49175 1.59343   1
   4 -10  -3 -0.4629 0.83383   4
  -4  10   3 0.98197 0.95382   5
  -4  10   3 -0.7419 0.82190   4
   3 -10  -3 3.24040 2.00787   7
   3 -10  -3 1.75480 1.59586   1
   3 -10  -3 -0.4044 0.85357   4
  -3  10   3 -0.1431 0.83930   4
   2 -10  -3 3.71030 1.18836   4
   2 -10  -3 7.09523 2.06734   1
   2 -10  -3 5.35123 2.50865   7
  -2  10   3 4.71984 1.13731   4
  -2  10   3 2.19015 0.90848   5
  -2  10   3 5.07828 0.99253   2
   1 -10  -3 11.2591 1.59189   4
   1 -10  -3 14.3554 3.17328   7
   1 -10  -3 9.54423 2.36011   1
  -1  10   3 10.9813 1.35635   2
  -1  10   3 11.6103 1.52979   4
  -1  10   3 10.5388 1.51905   5
   0 -10  -3 3.28595 2.60290   7
   0 -10  -3 1.36649 0.91473   4
   0 -10  -3 1.08224 1.28408   1
   0  10   3 0.41582 0.95253   5
   0  10   3 0.68279 0.79702   4
   0  10   3 0.00754 0.72195   2
  -1 -10  -3 7.61413 1.22066   4
  -1 -10  -3 6.65413 2.10086   1
  -1 -10  -3 7.09945 2.65563   7
   1  10   3 7.11016 1.15744   4
   1  10   3 7.64194 1.44067   5
   1  10   3 8.56827 1.33040   2
  -2 -10  -3 1.25362 1.66427   1
  -2 -10  -3 1.30648 3.00330   7
  -2 -10  -3 2.25025 0.81296   4
   2  10   3 2.11308 0.76894   4
   2  10   3 1.36864 0.79526   5
   2  10   3 0.29323 0.89541   2
  -3 -10  -3 -0.1772 1.57061   1
  -3 -10  -3 -1.7829 3.11049   7
  -3 -10  -3 1.52988 0.71872   4
   3  10   3 0.63348 0.90763   5
   3  10   3 -0.2892 0.67322   4
   3  10   3 -0.1014 0.57860   2
  -4 -10  -3 15.8682 2.72836   1
  -4 -10  -3 9.18911 4.29653   7
   4  10   3 15.1035 1.80046   5
   4  10   3 14.8801 1.76902   2
  -5 -10  -3 0.57924 1.83235   1
  -5 -10  -3 -6.9317 3.41060   7
   5  10   3 1.15163 0.84073   5
   5  10   3 1.16318 0.95921   2
  -6 -10  -3 -5.9979 3.82437   7
  -6 -10  -3 3.12945 2.07061   1
   6  10   3 4.16190 1.06692   5
   6  10   3 3.06654 1.22496   2
  -7 -10  -3 -3.7547 1.90447   1
   7  10   3 1.23575 1.04106   2
   8  10   3 2.51925 1.18944   2
   8  10   3 0.91615 2.05075   6
   9  10   3 2.57830 2.03372   6
   5 -11  -3 9.58807 2.52085   7
   5 -11  -3 2.53625 1.59612   1
  -5  11   3 0.90540 1.04751   4
  -5  11   3 -0.1111 0.97203   5
   4 -11  -3 7.17613 2.38463   7
   4 -11  -3 3.62887 1.73573   1
  -4  11   3 0.98952 0.83802   5
   3 -11  -3 3.84028 1.84725   1
   3 -11  -3 5.74091 2.45406   7
  -3  11   3 0.15437 1.04866   5
  -3  11   3 0.95055 0.96713   4
   2 -11  -3 1.83452 2.01989   7
   2 -11  -3 0.70284 1.18694   1
   2 -11  -3 0.07729 0.93507   4
  -2  11   3 0.79522 1.02992   5
  -2  11   3 -0.8754 0.80021   4
   1 -11  -3 0.98819 1.73766   7
   1 -11  -3 0.51796 1.20358   1
   1 -11  -3 0.22078 0.83400   4
  -1  11   3 0.75440 0.76036   2
  -1  11   3 0.13670 0.61884   4
  -1  11   3 1.16780 1.03262   5
   0 -11  -3 3.67670 1.94511   1
   0 -11  -3 3.54898 1.09835   4
   0 -11  -3 7.72494 3.21512   7
   0  11   3 3.93762 1.05111   2
   0  11   3 4.75339 1.16346   4
   0  11   3 3.33736 1.05064   5
  -1 -11  -3 2.31239 1.75594   1
  -1 -11  -3 3.41544 1.03635   4
  -1 -11  -3 1.92546 2.86462   7
   1  11   3 3.85697 1.03070   4
   1  11   3 1.17367 1.04997   5
   1  11   3 4.28649 1.12379   2
  -2 -11  -3 4.17204 2.80132   7
  -2 -11  -3 4.16628 1.02859   4
  -2 -11  -3 5.03370 1.98795   1
   2  11   3 2.69827 1.15776   5
   2  11   3 6.31915 1.18648   4
   2  11   3 3.90391 1.13411   2
  -3 -11  -3 6.84923 2.13677   1
  -3 -11  -3 2.27478 3.67828   7
   3  11   3 3.97612 1.22693   5
   3  11   3 6.19265 1.31311   2
  -4 -11  -3 1.56119 1.90789   1
  -4 -11  -3 -0.0301 2.88489   7
   4  11   3 3.67208 1.16155   2
   4  11   3 2.08902 0.91752   5
  -5 -11  -3 -0.1486 2.02218   1
   5  11   3 1.70275 1.01283   5
   5  11   3 1.37091 1.05585   2
  -6 -11  -3 -3.3293 1.56398   1
   6  11   3 0.49502 0.84562   5
   6  11   3 0.15287 0.99082   2
   7  11   3 3.82116 1.17750   2
   4 -12  -3 8.45933 2.51949   7
  -4  12   3 0.11527 1.18750   5
   3 -12  -3 3.34601 1.74466   1
   3 -12  -3 2.24541 2.14779   7
  -3  12   3 -0.1352 0.93145   4
   2 -12  -3 6.54997 2.92939   7
   2 -12  -3 4.00125 1.93516   1
  -2  12   3 2.83928 1.25497   5
  -2  12   3 2.53276 1.11689   4
   1 -12  -3 3.63638 1.91570   1
   1 -12  -3 4.56579 2.39355   7
  -1  12   3 1.95777 1.24661   5
  -1  12   3 1.81057 1.06344   4
   0 -12  -3 1.15016 1.70302   1
   0 -12  -3 0.89940 2.80832   7
   0  12   3 0.17741 0.79652   4
   0  12   3 0.11825 0.76774   5
   0  12   3 0.47933 0.81189   2
  -1 -12  -3 -0.9214 2.85335   7
  -1 -12  -3 -0.5379 1.06044   1
   1  12   3 0.42262 1.05641   5
   1  12   3 1.09931 0.84330   2
   1  12   3 1.24781 0.83503   4
  -2 -12  -3 1.06701 1.60348   1
  -2 -12  -3 0.21356 2.36300   7
   2  12   3 -0.0101 0.82937   2
   2  12   3 0.78979 1.07503   5
  -3 -12  -3 4.36155 2.06805   1
  -3 -12  -3 -2.5821 3.58603   7
   3  12   3 6.60230 1.38540   2
   3  12   3 6.08326 1.45417   5
  -4 -12  -3 -1.1718 1.60970   1
   4  12   3 0.91916 1.05199   2
   4  12   3 1.21445 1.04954   5
  -5 -12  -3 -2.0766 3.49973   7
  -5 -12  -3 3.13232 2.13773   1
   5  12   3 7.24246 1.61393   2
   5  12   3 3.81664 1.30492   5
   6  12   3 0.95965 0.99361   5
   6  12   3 1.01618 1.07677   2
   1 -13  -3 4.87265 2.97441   7
   1 -13  -3 5.87235 2.03235   1
  -1  13   3 3.04383 1.15353   4
   0 -13  -3 3.03524 1.82508   1
   0 -13  -3 0.10712 3.11326   7
   0  13   3 1.16617 1.02957   4
   0  13   3 1.62717 2.06118   5
  -1 -13  -3 0.41706 1.49663   1
  -1 -13  -3 -0.4163 3.17900   7
   1  13   3 0.76167 0.90635   2
   1  13   3 -0.6898 1.05103   5
  -2 -13  -3 -3.6843 3.03988   7
  -2 -13  -3 2.39586 1.77769   1
   2  13   3 -0.3372 1.11150   5
   2  13   3 0.79965 0.87894   2
  -3 -13  -3 -6.4730 3.45802   7
  -3 -13  -3 0.80770 1.71970   1
   3  13   3 1.96198 1.09401   2
   3  11  -4 0.69964 0.95533   2
   3  11  -4 0.65535 1.19653   5
  -3 -11   4 -5.4728 4.00365   7
   2  11  -4 2.24730 1.11294   5
   2  11  -4 1.32984 0.96298   2
  -2 -11   4 -4.6543 3.11731   7
   1  11  -4 -0.0091 0.74191   5
  -1 -11   4 0.60386 2.52468   7
  -1 -11   4 -5.0152 2.62944   3
   0  11  -4 -0.5184 0.93202   5
   0 -11   4 0.39253 2.50083   3
   0 -11   4 0.94665 2.32665   7
  -1  11  -4 -1.0071 0.93978   5
  -1  11  -4 -0.0242 0.77008   4
   1 -11   4 2.22811 2.91459   7
   1 -11   4 3.22587 2.73535   3
  -2  11  -4 5.63675 1.51769   5
  -2  11  -4 5.31262 1.22801   4
   2 -11   4 8.78409 3.34597   7
  -3  11  -4 0.24523 1.02155   5
  -3  11  -4 0.58334 1.27032   1
  -3  11  -4 0.55979 0.88754   4
   3 -11   4 2.37817 2.04584   7
  -4  11  -4 3.34528 1.24471   4
  -4  11  -4 3.19650 1.26026   5
  -4  11  -4 2.69517 1.54312   1
   4 -11   4 7.92355 3.12769   7
   5  10  -4 0.50557 1.11520   5
   5  10  -4 -0.5947 1.04461   2
   4  10  -4 0.87411 0.99517   2
   4  10  -4 -1.6615 0.90563   5
   3  10  -4 4.72534 1.11684   2
   3  10  -4 2.45864 1.10939   5
  -3 -10   4 -3.6295 3.61508   7
   2  10  -4 0.58455 0.78880   2
   2  10  -4 0.39439 1.04828   5
  -2 -10   4 -2.8614 2.33389   7
   1  10  -4 0.41532 1.03406   5
   1  10  -4 0.28422 0.73321   2
  -1 -10   4 -2.0270 2.68209   7
  -1 -10   4 -4.1165 2.55955   3
   0  10  -4 0.28365 0.99375   5
   0  10  -4 0.59809 0.82747   4
   0 -10   4 0.54107 2.79748   7
   0 -10   4 -1.2081 2.65043   3
  -1  10  -4 1.81028 0.85328   4
  -1  10  -4 1.79029 0.90953   5
   1 -10   4 2.69214 2.25077   7
   1 -10   4 5.61888 1.51306   1
   1 -10   4 3.95245 2.37503   3
  -2  10  -4 7.60787 1.57143   5
  -2  10  -4 7.79643 1.33441   4
   2 -10   4 8.82359 3.17087   7
   2 -10   4 10.6886 1.96267   1
  -3  10  -4 1.25130 0.90889   4
  -3  10  -4 1.12104 1.03682   5
  -3  10  -4 0.11847 1.13719   1
   3 -10   4 5.35133 2.72066   7
   3 -10   4 3.89756 1.40334   1
  -4  10  -4 7.59066 1.44625   4
  -4  10  -4 6.54533 1.41142   5
  -4  10  -4 6.24627 1.81977   1
   4 -10   4 7.90300 2.69288   7
   4 -10   4 6.88365 1.72902   1
  -5  10  -4 0.33184 0.90977   4
   5 -10   4 4.16663 1.45649   1
   5 -10   4 5.09298 2.42143   7
  -6  10  -4 1.35688 0.89090   4
  -6  10  -4 1.85656 1.04881   5
  -6  10  -4 0.40068 1.34287   1
   6 -10   4 2.27255 1.33523   1
   6 -10   4 4.83141 2.21225   7
   7   9  -4 -2.1810 2.22824   6
   7   9  -4 1.09852 1.08166   5
   6   9  -4 0.27994 0.98601   5
   6   9  -4 0.10736 1.06345   2
   5   9  -4 3.60169 1.28517   2
   5   9  -4 3.11733 1.22889   5
   4   9  -4 11.7413 1.71901   5
   4   9  -4 10.3548 1.63002   2
  -4  -9   4 6.07616 3.73933   7
  -4  -9   4 3.74220 4.15196   3
   3   9  -4 2.92932 1.22523   5
   3   9  -4 3.90817 1.13167   2
  -3  -9   4 2.51533 3.02704   7
  -3  -9   4 -0.9939 3.51347   3
   2   9  -4 -0.2917 0.92475   5
   2   9  -4 0.93689 0.80407   2
  -2  -9   4 -2.7724 3.01500   3
  -2  -9   4 -1.6889 2.29871   7
   1   9  -4 11.0107 1.73669   5
   1   9  -4 10.5662 1.36185   2
  -1  -9   4 11.8866 3.84335   7
  -1  -9   4 7.76760 3.58387   3
   0   9  -4 21.7972 2.10032   5
   0   9  -4 22.5288 1.65226   4
   0   9  -4 23.8589 1.61762   2
   0  -9   4 22.2392 4.05071   7
   0  -9   4 23.4568 2.40513   1
   0  -9   4 20.7929 4.12912   3
  -1   9  -4 0.52110 0.93280   5
  -1   9  -4 0.17948 0.66978   4
   1  -9   4 0.01524 1.80031   7
   1  -9   4 1.55283 2.27912   3
   1  -9   4 1.76079 1.03959   1
  -2   9  -4 2.17353 1.04961   5
  -2   9  -4 1.72581 0.83028   4
   2  -9   4 5.67039 2.23583   3
   2  -9   4 2.97908 2.01579   7
   2  -9   4 3.24191 1.33768   1
  -3   9  -4 2.38817 1.04574   5
  -3   9  -4 3.07233 1.01075   4
   3  -9   4 4.52025 2.23854   7
   3  -9   4 4.04337 1.36353   1
   3  -9   4 8.49721 2.34329   3
  -4   9  -4 -0.1415 0.56190   4
  -4   9  -4 -0.9398 0.93735   1
  -4   9  -4 -1.0940 0.70328   5
   4  -9   4 0.96337 1.16129   1
   4  -9   4 3.29260 2.37125   7
   5  -9   4 1.47292 1.22721   1
   5  -9   4 4.79738 2.31128   7
   6  -9   4 6.51296 2.58210   7
  -7   9  -4 0.52869 0.94923   4
   7  -9   4 5.44199 1.86923   7
   7  -9   4 3.01868 1.53689   1
  -8   9  -4 1.49905 1.74950   1
   8  -9   4 3.05876 1.65704   1
   8   8  -4 -2.0309 2.12219   6
  -8  -8   4 -5.3158 3.00254   3
   7   8  -4 -0.7096 0.83155   5
   7   8  -4 0.39633 1.08862   2
   7   8  -4 -2.2552 2.00894   6
  -7  -8   4 2.99965 1.37769   6
   6   8  -4 1.25244 2.16523   6
   6   8  -4 1.64125 1.04275   5
   6   8  -4 2.12753 1.17490   2
  -6  -8   4 -4.2709 2.81525   3
  -6  -8   4 4.21412 1.54711   6
   5   8  -4 -1.4063 1.74723   6
   5   8  -4 0.18917 0.89517   5
   5   8  -4 -0.2292 0.92104   2
  -5  -8   4 2.13626 1.29607   6
   4   8  -4 2.84608 1.15784   5
   4   8  -4 3.55712 0.99581   2
   4   8  -4 3.02529 1.98285   6
  -4  -8   4 5.02996 1.50238   6
  -4  -8   4 -2.3762 3.69400   7
  -4  -8   4 -1.2618 3.06879   3
   3   8  -4 -2.4088 1.52114   6
   3   8  -4 -0.4186 0.83285   5
   3   8  -4 -1.0609 0.66825   2
  -3  -8   4 -2.5705 2.07482   3
  -3  -8   4 1.09503 1.38613   6
  -3  -8   4 -3.7051 3.07207   7
   2   8  -4 8.35972 1.48012   5
   2   8  -4 7.84100 1.27065   2
  -2  -8   4 4.58336 3.38589   3
  -2  -8   4 7.32965 3.58641   7
   1   8  -4 3.24403 0.90010   2
   1   8  -4 2.77574 0.74272   4
   1   8  -4 1.96076 1.05310   5
  -1  -8   4 2.51879 1.15957   1
  -1  -8   4 -0.3870 2.73490   3
  -1  -8   4 3.57529 3.14301   7
   0   8  -4 78.4864 2.69842   4
   0   8  -4 74.3402 3.08071   5
   0   8  -4 81.5512 2.69910   2
   0  -8   4 79.5708 3.65140   1
   0  -8   4 74.8712 5.94971   3
   0  -8   4 74.4421 5.84668   7
  -1   8  -4 -0.3283 0.58013   4
  -1   8  -4 0.41900 0.57565   2
  -1   8  -4 -0.0037 0.61068   5
   1  -8   4 1.05244 1.93493   7
   1  -8   4 1.66354 2.36419   3
   1  -8   4 0.27847 0.97408   1
  -2   8  -4 3.37321 1.00355   4
  -2   8  -4 6.96734 1.34917   5
   2  -8   4 4.69823 1.43848   1
   2  -8   4 6.63193 2.74085   7
   2  -8   4 7.04136 2.44763   3
  -3   8  -4 -0.3512 0.51214   4
  -3   8  -4 -0.8163 0.50215   5
   3  -8   4 3.11820 1.85926   3
   3  -8   4 0.28074 0.95539   1
   3  -8   4 1.92371 2.18187   7
  -4   8  -4 3.83341 1.42682   1
  -4   8  -4 4.32628 1.11322   4
  -4   8  -4 5.45438 1.23418   5
   4  -8   4 5.42293 2.17463   7
   4  -8   4 4.57514 1.56969   1
   4  -8   4 6.26256 2.13844   3
  -5   8  -4 2.42790 0.79082   5
  -5   8  -4 1.45227 1.14921   1
  -5   8  -4 1.71993 0.88270   4
   5  -8   4 3.15101 1.43814   1
   5  -8   4 4.10483 1.93851   3
   5  -8   4 3.12248 1.92851   7
  -6   8  -4 1.89540 0.84487   5
   6  -8   4 1.74416 1.33638   1
   6  -8   4 2.57491 1.76494   7
  -7   8  -4 1.00953 1.27707   1
  -7   8  -4 1.73198 0.84899   5
  -7   8  -4 0.71830 1.01079   4
   7  -8   4 5.01305 2.07154   7
   7  -8   4 2.10095 1.42006   1
   8   7  -4 1.44871 1.21850   2
   8   7  -4 -1.3890 2.14442   6
  -8  -7   4 -2.3382 2.72370   3
  -8  -7   4 4.19652 1.62452   6
   7   7  -4 1.82496 1.05227   5
   7   7  -4 -1.8822 1.80523   6
   7   7  -4 1.57854 1.12504   2
  -7  -7   4 -2.9255 2.53974   3
  -7  -7   4 3.40324 1.43405   6
   6   7  -4 -3.3340 1.59281   6
   6   7  -4 -0.7872 0.85354   2
   6   7  -4 -0.7064 0.80287   5
  -6  -7   4 -3.6968 2.28531   3
  -6  -7   4 2.15812 1.40662   6
   5   7  -4 12.8936 2.79746   6
   5   7  -4 12.1899 1.58326   5
   5   7  -4 12.9683 1.73998   2
  -5  -7   4 8.27156 3.41224   3
  -5  -7   4 19.0696 2.46660   6
  -5  -7   4 7.53461 4.07851   7
   4   7  -4 5.19280 2.05184   6
   4   7  -4 9.44295 1.47423   2
   4   7  -4 9.31714 1.48818   5
  -4  -7   4 8.31515 1.77667   6
  -4  -7   4 4.21577 3.72353   7
  -4  -7   4 6.55547 3.23059   3
   3   7  -4 11.6037 1.40469   2
   3   7  -4 7.81071 1.40767   5
   3   7  -4 8.74141 2.28290   6
  -3  -7   4 5.77519 3.20327   3
  -3  -7   4 13.4067 2.07366   6
  -3  -7   4 6.09075 3.71236   7
   2   7  -4 1.88747 0.81706   2
   2   7  -4 1.66315 0.56446   4
   2   7  -4 -0.1025 1.52594   6
   2   7  -4 2.48893 0.96511   5
  -2  -7   4 4.17119 3.37047   7
  -2  -7   4 1.09010 1.09741   6
  -2  -7   4 1.29502 2.30632   3
   1   7  -4 -0.4599 0.67607   5
   1   7  -4 -0.4391 0.54192   2
   1   7  -4 -0.2217 0.42039   4
  -1  -7   4 1.05746 0.94439   1
  -1  -7   4 1.16728 3.01896   7
  -1  -7   4 -0.0417 0.97866   6
  -1  -7   4 1.93364 2.96491   3
   0   7  -4 -0.1657 0.49356   5
   0   7  -4 -0.0902 0.51333   2
   0   7  -4 0.66171 0.51281   4
   0  -7   4 2.30858 2.75988   3
   0  -7   4 0.61021 2.64406   7
   0  -7   4 0.64252 0.85022   1
  -1   7  -4 -0.1443 0.51390   2
  -1   7  -4 0.33179 0.56368   5
  -1   7  -4 0.01202 0.51086   4
   1  -7   4 -0.8358 1.70885   7
   1  -7   4 0.22237 0.93777   1
   1  -7   4 2.12029 2.42428   3
  -2   7  -4 2.60885 0.59902   2
  -2   7  -4 3.01726 0.84472   5
  -2   7  -4 2.11884 0.79778   4
   2  -7   4 3.33001 2.26331   3
   2  -7   4 1.71133 1.14417   1
   2  -7   4 0.88365 1.77943   7
  -3   7  -4 100.544 4.11821   1
  -3   7  -4 101.905 3.41760   5
  -3   7  -4 98.8982 3.27878   4
   3  -7   4 97.2479 4.35748   1
   3  -7   4 98.5554 6.05484   7
   3  -7   4 92.5454 5.67079   3
  -4   7  -4 61.1073 3.45622   1
  -4   7  -4 64.2131 2.70793   5
  -4   7  -4 62.2158 2.70312   4
   4  -7   4 69.9872 5.04154   3
   4  -7   4 65.0966 5.13004   7
   4  -7   4 58.1326 3.44096   1
  -5   7  -4 1.94712 1.23320   1
  -5   7  -4 2.82776 0.90111   5
  -5   7  -4 3.42122 0.96417   4
   5  -7   4 4.26701 1.55767   1
   5  -7   4 4.11867 1.79618   3
   5  -7   4 4.41638 2.30174   7
  -6   7  -4 1.08537 1.15251   1
  -6   7  -4 2.06527 0.84297   5
  -6   7  -4 0.80054 0.82128   4
   6  -7   4 1.93963 1.38259   1
   6  -7   4 8.56020 2.55491   3
   6  -7   4 4.21361 2.13761   7
  -7   7  -4 -0.1331 1.01060   1
  -7   7  -4 -0.5250 0.53961   5
  -7   7  -4 -0.5919 0.73030   4
   7  -7   4 1.69119 1.40182   1
   7  -7   4 5.82879 2.26623   3
   7  -7   4 5.01110 2.23505   7
   8  -7   4 8.26245 2.41027   7
   8  -7   4 3.07974 1.50959   1
   9   6  -4 1.17242 1.01020   2
   9   6  -4 0.51690 2.59256   6
  -9  -6   4 -6.2336 3.23399   7
  -9  -6   4 -0.8750 2.61735   3
   8   6  -4 0.98481 1.13313   2
   8   6  -4 1.76501 2.52701   6
  -8  -6   4 0.34515 2.61208   3
  -8  -6   4 5.94848 1.89435   6
  -8  -6   4 -5.5764 2.93635   7
   7   6  -4 1.12221 1.05668   2
   7   6  -4 -0.5192 2.00989   6
   7   6  -4 0.64608 0.81150   5
  -7  -6   4 -5.9401 2.71024   7
  -7  -6   4 -0.6274 2.35336   3
  -7  -6   4 4.45929 1.70957   6
   6   6  -4 6.34681 1.23459   2
   6   6  -4 5.48489 2.34073   6
   6   6  -4 5.26004 1.23389   5
  -6  -6   4 -0.8482 2.84820   7
  -6  -6   4 6.96747 1.92184   6
  -6  -6   4 1.43215 2.55045   3
   5   6  -4 45.6543 2.54108   2
   5   6  -4 47.6757 3.93849   6
   5   6  -4 51.5044 2.55277   5
  -5  -6   4 42.9721 5.38029   7
  -5  -6   4 49.0791 3.22175   6
  -5  -6   4 46.6512 5.07883   3
   4   6  -4 46.2361 2.28418   2
   4   6  -4 52.3396 2.52345   5
   4   6  -4 48.8332 3.75174   6
  -4  -6   4 49.6674 5.53016   7
  -4  -6   4 56.7341 3.39624   6
  -4  -6   4 48.5752 5.02099   3
   3   6  -4 1.64689 1.75303   6
   3   6  -4 0.77572 0.78720   2
   3   6  -4 0.73495 0.78591   5
  -3  -6   4 0.68523 1.17037   6
  -3  -6   4 3.44035 2.68993   3
  -3  -6   4 1.76470 3.13239   7
   2   6  -4 10.3231 0.85072   4
   2   6  -4 11.2654 1.44127   5
   2   6  -4 11.2181 1.26842   2
   2   6  -4 10.5595 1.97182   6
  -2  -6   4 11.8017 3.35038   3
  -2  -6   4 9.60924 1.26666   1
  -2  -6   4 13.5151 3.63036   7
  -2  -6   4 10.6984 1.64325   6
   1   6  -4 0.01841 0.66967   5
   1   6  -4 0.80386 0.44956   4
   1   6  -4 1.35155 0.63192   2
  -1  -6   4 1.52390 1.03153   6
  -1  -6   4 0.59074 0.75721   1
  -1  -6   4 2.16827 2.71116   7
  -1  -6   4 1.71541 2.05325   3
   0   6  -4 4.28310 0.73867   2
   0   6  -4 3.50656 0.68323   4
   0   6  -4 3.61635 0.89398   5
   0  -6   4 5.06516 2.67539   3
   0  -6   4 7.24162 2.76466   7
   0  -6   4 3.65553 0.98368   1
   0  -6   4 3.96773 1.18360   6
  -1   6  -4 8.11894 1.16279   5
  -1   6  -4 6.27184 0.76669   2
  -1   6  -4 6.19027 0.89064   4
   1  -6   4 7.85849 1.30450   6
   1  -6   4 6.99157 1.36322   1
   1  -6   4 6.46901 2.59543   7
   1  -6   4 5.58016 2.52561   3
  -2   6  -4 1.28288 0.58730   4
  -2   6  -4 1.21998 0.43506   2
  -2   6  -4 2.07175 0.65713   5
   2  -6   4 2.02322 0.82174   6
   2  -6   4 2.12560 1.04296   1
   2  -6   4 1.58757 1.98620   3
   2  -6   4 2.07222 2.14433   7
  -3   6  -4 22.5686 1.93970   1
  -3   6  -4 22.2892 1.58666   5
  -3   6  -4 23.5317 1.07000   2
  -3   6  -4 23.4357 1.55617   4
   3  -6   4 18.8768 2.84511   7
   3  -6   4 22.0179 2.21732   1
   3  -6   4 23.0676 2.92486   3
  -4   6  -4 237.764 6.41824   1
  -4   6  -4 233.834 5.23278   4
  -4   6  -4 237.432 5.13166   5
   4  -6   4 226.863 6.57042   1
   4  -6   4 231.731 8.47004   7
   4  -6   4 239.165 8.49176   3
  -5   6  -4 72.6225 2.68183   5
  -5   6  -4 79.0095 3.87055   1
  -5   6  -4 81.2718 3.00040   4
   5  -6   4 75.7338 5.40121   7
   5  -6   4 75.1484 5.23263   3
   5  -6   4 81.2211 4.22320   1
  -6   6  -4 9.32645 1.22712   5
  -6   6  -4 8.68889 1.34085   4
  -6   6  -4 9.63265 1.81862   1
   6  -6   4 10.7471 2.69237   7
   6  -6   4 10.2870 1.96860   1
   6  -6   4 14.4481 3.16869   3
  -7   6  -4 10.9056 1.30014   5
  -7   6  -4 9.87631 1.48312   4
  -7   6  -4 9.57315 1.94567   1
   7  -6   4 14.1509 3.06515   7
   7  -6   4 15.5303 3.53955   3
   7  -6   4 14.1401 2.40638   1
  -8   6  -4 4.82645 1.10689   4
  -8   6  -4 3.20444 1.51919   1
   8  -6   4 4.39131 1.74628   1
   8  -6   4 7.31283 2.67712   7
   8  -6   4 13.6736 3.49051   3
   9  -6   4 20.5900 3.41072   7
   9   5  -4 0.43392 1.13680   2
   9   5  -4 -0.5255 2.40366   6
  -9  -5   4 5.58057 1.73631   6
  -9  -5   4 -1.7171 2.28712   3
  -9  -5   4 -3.0732 2.48801   7
   8   5  -4 16.0691 2.08585   2
   8   5  -4 14.4314 3.42287   6
  -8  -5   4 16.1949 3.83099   3
  -8  -5   4 20.0411 4.17042   7
  -8  -5   4 26.6231 3.11063   6
   7   5  -4 36.1786 2.22017   5
   7   5  -4 32.4981 2.37419   2
   7   5  -4 33.8740 4.10223   6
  -7  -5   4 31.6131 4.01208   3
  -7  -5   4 44.0997 3.57931   6
  -7  -5   4 31.4319 4.47543   7
   6   5  -4 1.06889 1.85041   6
   6   5  -4 0.40053 0.67015   2
   6   5  -4 -0.5188 0.71803   5
  -6  -5   4 -2.5207 2.19241   7
  -6  -5   4 0.02537 1.97511   3
  -6  -5   4 2.30265 1.38253   6
   5   5  -4 12.4581 2.58208   6
   5   5  -4 11.1082 1.52378   2
   5   5  -4 12.4955 1.51709   5
  -5  -5   4 11.7669 2.15597   6
  -5  -5   4 11.9388 3.04459   3
  -5  -5   4 11.6708 3.29901   7
   4   5  -4 3.97028 1.83394   6
   4   5  -4 5.81245 1.12903   2
   4   5  -4 3.96155 0.97147   5
  -4  -5   4 5.48641 2.55534   3
  -4  -5   4 4.19879 1.42433   6
  -4  -5   4 7.17833 3.06991   7
   3   5  -4 0.63247 0.67667   5
   3   5  -4 1.48784 0.43370   4
   3   5  -4 1.87904 0.68142   2
   3   5  -4 0.80323 1.39662   6
  -3  -5   4 2.07716 2.60097   7
  -3  -5   4 1.90276 1.08410   6
  -3  -5   4 1.89196 1.72044   3
  -3  -5   4 2.00492 0.72068   1
   2   5  -4 3.41485 0.80524   2
   2   5  -4 4.43783 1.66128   6
   2   5  -4 4.68823 0.94604   5
   2   5  -4 4.01912 0.58314   4
  -2  -5   4 4.37300 2.62386   7
  -2  -5   4 4.50598 1.19684   6
  -2  -5   4 3.75955 2.42529   3
  -2  -5   4 2.98596 0.77411   1
   1   5  -4 7.59811 0.75209   4
   1   5  -4 6.74672 0.97841   5
   1   5  -4 6.01148 1.47758   6
   1   5  -4 7.14041 0.89672   2
  -1  -5   4 7.76131 1.07424   1
  -1  -5   4 8.01540 1.39311   6
  -1  -5   4 8.88737 2.79385   7
  -1  -5   4 7.56992 2.69239   3
   0   5  -4 2.76864 0.67540   5
   0   5  -4 3.38540 0.63171   2
   0   5  -4 3.46446 0.60045   4
   0  -5   4 3.27737 2.31607   3
   0  -5   4 3.89916 1.10562   6
   0  -5   4 3.18820 0.84468   1
   0  -5   4 3.99412 2.25168   7
  -1   5  -4 45.1003 1.72092   4
  -1   5  -4 42.4083 1.43155   2
  -1   5  -4 40.5243 1.79550   5
   1  -5   4 40.8977 2.11455   1
   1  -5   4 43.4985 2.15670   6
   1  -5   4 47.1860 3.80876   7
   1  -5   4 43.0744 3.95602   3
  -2   5  -4 25.5745 1.49242   5
  -2   5  -4 24.6639 1.37828   4
  -2   5  -4 28.0942 1.05972   2
   2  -5   4 27.0991 2.78429   7
   2  -5   4 25.5068 1.66593   6
   2  -5   4 25.5974 1.91089   1
   2  -5   4 27.4972 3.27317   3
  -3   5  -4 100.411 2.89305   4
  -3   5  -4 101.927 3.54553   1
  -3   5  -4 98.6451 1.87615   2
  -3   5  -4 99.5420 2.87511   5
   3  -5   4 93.9166 4.83896   7
   3  -5   4 101.897 5.21735   3
   3  -5   4 99.5154 2.81133   6
   3  -5   4 97.9488 3.73842   1
  -4   5  -4 2.89244 0.71716   5
  -4   5  -4 1.07745 0.61633   4
  -4   5  -4 1.27487 0.82856   1
   4  -5   4 1.72118 1.89113   7
   4  -5   4 0.78036 1.54062   3
   4  -5   4 1.84276 0.69911   6
   4  -5   4 2.55969 1.13172   1
  -5   5  -4 33.5664 2.31730   1
  -5   5  -4 31.7783 1.83972   4
  -5   5  -4 32.2218 1.63915   5
   5  -5   4 31.7149 2.51402   1
   5  -5   4 33.8595 3.69695   3
   5  -5   4 31.6827 1.83258   6
   5  -5   4 31.1691 3.75192   7
  -6   5  -4 4.17442 1.36469   1
  -6   5  -4 3.63487 0.83429   5
  -6   5  -4 3.02598 0.81336   4
   6  -5   4 4.29753 1.58395   1
   6  -5   4 3.06190 1.79845   7
   6  -5   4 4.84522 2.35170   3
  -7   5  -4 10.8920 1.96383   1
  -7   5  -4 9.41562 1.39982   4
  -7   5  -4 9.52599 1.09844   5
   7  -5   4 12.0326 2.18577   1
   7  -5   4 14.1920 3.08037   7
   7  -5   4 15.4746 3.43279   3
  -8   5  -4 0.85623 0.86221   1
  -8   5  -4 0.74430 0.78581   4
   8  -5   4 4.32043 2.36313   7
   8  -5   4 3.77560 2.49234   3
   8  -5   4 1.47137 1.05115   1
  -9   5  -4 1.18585 1.21301   1
  -9   5  -4 1.49271 0.84664   4
   9  -5   4 2.82957 2.00390   3
   9  -5   4 4.97012 2.26893   7
  10  -5   4 29.3111 4.15217   7
  10   4  -4 0.82574 2.67610   6
  10   4  -4 2.82022 1.34544   2
 -10  -4   4 -1.5475 2.59990   7
 -10  -4   4 8.91796 2.22726   6
 -10  -4   4 1.94793 2.56576   3
   9   4  -4 -3.5424 2.06663   6
   9   4  -4 0.85918 1.10289   2
  -9  -4   4 -3.0038 1.95934   7
  -9  -4   4 3.05745 1.62072   6
  -9  -4   4 0.56928 2.18580   3
   8   4  -4 33.1654 4.25010   6
   8   4  -4 33.2768 2.29303   2
  -8  -4   4 30.5026 3.72807   7
  -8  -4   4 31.8674 4.47336   3
   7   4  -4 66.2422 2.76926   5
   7   4  -4 64.9149 4.83955   6
   7   4  -4 61.0502 2.97087   2
  -7  -4   4 58.2094 5.12573   3
  -7  -4   4 58.0454 4.85138   7
   6   4  -4 52.7535 2.62790   2
   6   4  -4 53.2182 3.88473   6
   6   4  -4 53.2745 2.45950   5
  -6  -4   4 55.3890 4.57498   7
  -6  -4   4 51.8302 4.68929   3
  -6  -4   4 54.9965 3.44812   6
   5   4  -4 91.3444 3.09712   5
   5   4  -4 95.8118 4.94173   6
   5   4  -4 88.2876 3.12184   2
  -5  -4   4 92.4592 5.37757   7
  -5  -4   4 84.7284 5.19594   3
  -5  -4   4 91.2268 4.26304   6
   4   4  -4 59.7573 2.37059   5
   4   4  -4 56.9295 3.43904   6
   4   4  -4 56.0367 2.27354   2
  -4  -4   4 61.6204 2.83859   1
  -4  -4   4 56.0852 3.04130   6
  -4  -4   4 58.9978 4.50428   3
  -4  -4   4 62.5428 4.40950   7
   3   4  -4 11.5741 1.24670   2
   3   4  -4 10.0667 0.70312   4
   3   4  -4 10.2646 1.23110   5
   3   4  -4 11.3270 2.00198   6
  -3  -4   4 11.1626 0.97929   1
  -3  -4   4 12.6335 2.77071   7
  -3  -4   4 9.83067 2.24796   3
  -3  -4   4 11.5994 1.66988   6
   2   4  -4 53.8103 1.51856   4
   2   4  -4 51.2021 2.94944   6
   2   4  -4 54.8296 2.05995   5
   2   4  -4 49.1668 1.91751   2
  -2  -4   4 54.2463 1.68232   1
  -2  -4   4 52.8212 2.61718   6
  -2  -4   4 51.2978 3.98076   7
  -2  -4   4 53.2829 4.10833   3
   1   4  -4 60.5017 1.90659   2
   1   4  -4 61.5841 2.17830   5
   1   4  -4 60.3388 2.98755   6
   1   4  -4 61.9691 1.73833   4
  -1  -4   4 58.7218 2.63380   6
  -1  -4   4 60.2654 4.01065   7
  -1  -4   4 60.7465 3.97529   3
   0   4  -4 72.6199 2.29257   5
   0   4  -4 72.4120 1.96890   2
   0   4  -4 74.6410 1.99769   4
   0  -4   4 73.5265 2.76937   6
   0  -4   4 73.4147 4.56076   3
   0  -4   4 74.1660 2.30720   1
   0  -4   4 70.9011 3.77352   7
  -1   4  -4 39.8682 1.68925   5
  -1   4  -4 38.6556 1.49069   4
  -1   4  -4 38.5871 1.26938   2
   1  -4   4 41.2405 2.05102   6
   1  -4   4 37.1799 3.45844   3
   1  -4   4 39.9825 1.89708   1
   1  -4   4 39.2261 3.12510   7
  -2   4  -4 116.924 2.94392   5
  -2   4  -4 123.525 2.24155   2
  -2   4  -4 123.064 3.38839   1
  -2   4  -4 117.473 2.86780   4
   2  -4   4 117.565 5.18017   3
   2  -4   4 120.265 3.31937   6
   2  -4   4 120.893 3.58221   1
   2  -4   4 119.238 4.75006   7
  -3   4  -4 4.99765 0.95499   1
  -3   4  -4 5.22807 0.79642   4
  -3   4  -4 5.18826 0.38423   2
  -3   4  -4 4.46314 0.73295   5
   3  -4   4 4.93938 1.10507   1
   3  -4   4 4.92314 1.76666   3
   3  -4   4 4.95820 1.73940   7
   3  -4   4 5.90419 0.96771   6
  -4   4  -4 20.5177 1.18519   5
  -4   4  -4 21.5043 1.35278   4
  -4   4  -4 18.8937 1.61924   1
   4  -4   4 20.2006 2.40168   3
   4  -4   4 19.7683 2.71440   7
   4  -4   4 19.3507 1.41873   6
   4  -4   4 17.4729 1.80270   1
  -5   4  -4 16.3383 1.71622   1
  -5   4  -4 16.5697 1.13909   5
  -5   4  -4 14.9116 1.28399   4
   5  -4   4 13.5638 1.88262   1
   5  -4   4 14.6734 2.64803   7
   5  -4   4 13.6953 1.44639   6
   5  -4   4 12.7336 2.19724   3
  -6   4  -4 5.96922 0.85449   5
  -6   4  -4 5.81600 1.34134   1
  -6   4  -4 5.96302 1.01432   4
   6  -4   4 5.57220 1.19475   6
   6  -4   4 4.44427 1.51473   1
   6  -4   4 4.93736 2.20726   7
   6  -4   4 6.85140 2.07421   3
  -7   4  -4 5.51623 1.04425   4
  -7   4  -4 5.65091 0.83311   5
  -7   4  -4 6.41900 1.55842   1
   7  -4   4 5.26946 1.67303   1
   7  -4   4 6.91092 2.81737   3
   7  -4   4 6.53170 1.53440   6
   7  -4   4 5.97911 2.56526   7
  -8   4  -4 22.9111 2.33756   1
  -8   4  -4 26.7759 1.93852   4
   8  -4   4 33.3888 4.35806   3
   8  -4   4 31.7574 3.76935   7
   8  -4   4 28.4597 2.60415   6
  -9   4  -4 15.7966 1.66581   4
  -9   4  -4 13.5482 2.17866   1
   9  -4   4 26.7700 4.27445   7
   9  -4   4 23.0962 3.95986   3
 -10   4  -4 2.05167 0.89329   4
 -10   4  -4 0.76095 0.92743   1
 -10   4  -4 2.56380 1.88753   7
  10  -4   4 10.0467 3.17702   7
  10   3  -4 -4.5690 2.06337   6
  10   3  -4 1.23012 1.09296   2
 -10  -3   4 5.19118 1.70541   6
 -10  -3   4 -0.9406 1.91424   3
 -10  -3   4 -1.3796 1.27774   7
   9   3  -4 -2.3820 2.10181   6
   9   3  -4 0.56403 0.97552   2
  -9  -3   4 0.99261 2.00131   3
  -9  -3   4 -1.2950 1.62523   7
   8   3  -4 34.2694 4.18959   6
   8   3  -4 30.8552 2.14409   2
  -8  -3   4 29.2348 4.03532   3
  -8  -3   4 31.5377 3.46495   7
   7   3  -4 9.48544 1.49972   2
   7   3  -4 7.83657 1.26214   5
   7   3  -4 6.42562 2.35171   6
  -7  -3   4 8.60622 2.44848   7
  -7  -3   4 7.57231 2.45620   3
   6   3  -4 130.459 3.90207   2
   6   3  -4 137.754 6.07178   6
   6   3  -4 141.742 3.85320   5
  -6  -3   4 135.886 6.68076   3
  -6  -3   4 145.550 6.28595   7
   5   3  -4 113.501 4.97453   6
   5   3  -4 124.495 3.44026   5
   5   3  -4 118.640 3.52659   2
  -5  -3   4 113.094 4.49678   6
  -5  -3   4 119.754 5.74815   3
  -5  -3   4 122.661 5.43354   7
   4   3  -4 4.98870 0.94256   2
   4   3  -4 5.05481 0.94791   5
   4   3  -4 4.61722 1.66531   6
   4   3  -4 5.34196 0.48932   4
  -4  -3   4 3.69022 1.24365   6
  -4  -3   4 6.46648 1.96498   3
  -4  -3   4 5.93552 1.89141   7
  -4  -3   4 4.94527 0.75477   1
   3   3  -4 29.3039 2.52230   6
   3   3  -4 33.9699 1.63506   5
   3   3  -4 30.7881 1.57903   2
   3   3  -4 29.5087 0.90930   1
   3   3  -4 28.8907 0.97435   4
  -3  -3   4 29.3722 3.05863   3
  -3  -3   4 32.6543 2.82632   7
  -3  -3   4 29.3147 1.10816   1
  -3  -3   4 28.9244 2.13981   6
   2   3  -4 20.6608 1.82675   6
   2   3  -4 21.5524 1.23159   2
   2   3  -4 22.7032 1.31814   5
   2   3  -4 20.7241 0.90924   4
   2   3  -4 20.2394 0.69998   1
  -2  -3   4 19.5587 0.76509   1
  -2  -3   4 21.2627 1.70039   6
  -2  -3   4 20.2038 2.47022   7
  -2  -3   4 23.2674 2.72188   3
   1   3  -4 -0.0610 0.38477   1
   1   3  -4 0.27679 0.28709   4
   1   3  -4 0.33756 0.40992   2
   1   3  -4 0.10554 0.86913   6
   1   3  -4 -0.0350 0.40734   5
  -1  -3   4 -0.0953 0.61748   6
  -1  -3   4 0.09841 0.29202   1
  -1  -3   4 0.39100 1.47335   7
  -1  -3   4 0.35306 1.51886   3
   0   3  -4 17.5450 1.03970   5
   0   3  -4 19.2508 0.94228   4
   0   3  -4 18.1795 0.92341   2
   0  -3   4 17.7140 2.23693   7
   0  -3   4 17.9551 1.44147   6
   0  -3   4 19.3073 1.04026   1
   0  -3   4 21.1111 2.80179   3
  -1   3  -4 69.3971 2.07344   5
  -1   3  -4 73.8748 2.11274   1
  -1   3  -4 73.5035 1.67188   2
  -1   3  -4 75.6878 1.98714   4
   1  -3   4 68.2190 3.93327   3
   1  -3   4 76.2170 2.26694   1
   1  -3   4 69.5056 3.21330   7
   1  -3   4 70.5634 2.52512   6
  -2   3  -4 10.3312 0.77441   5
  -2   3  -4 11.5574 0.86656   4
  -2   3  -4 11.6274 0.97494   1
  -2   3  -4 11.5550 0.57561   2
   2  -3   4 11.7570 1.85767   3
   2  -3   4 11.9477 1.29651   6
   2  -3   4 11.3082 1.10908   1
   2  -3   4 10.8231 1.82261   7
  -3   3  -4 83.9666 1.31693   2
  -3   3  -4 84.5130 2.81273   1
  -3   3  -4 85.3289 2.20357   5
  -3   3  -4 85.0747 2.35790   4
   3  -3   4 83.2916 1.28048   2
   3  -3   4 84.3115 3.93562   7
   3  -3   4 83.0846 2.66650   6
   3  -3   4 83.9144 4.14776   3
   3  -3   4 86.1929 3.06166   1
  -4   3  -4 38.7825 1.41652   5
  -4   3  -4 38.7759 2.02040   1
  -4   3  -4 38.6579 1.63910   4
   4  -3   4 37.3128 2.79340   7
   4  -3   4 37.8993 1.86850   6
   4  -3   4 38.1298 3.06733   3
   4  -3   4 38.8993 2.28762   1
  -5   3  -4 1.18262 0.74337   1
  -5   3  -4 1.11657 0.43501   5
  -5   3  -4 1.76901 0.52470   4
   5  -3   4 0.79524 1.07778   7
   5  -3   4 0.29678 0.85036   1
   5  -3   4 0.46772 1.23866   3
   5  -3   4 1.07849 0.78130   6
  -6   3  -4 14.5344 0.93074   5
  -6   3  -4 15.4029 1.25570   4
  -6   3  -4 14.0554 1.65690   1
   6  -3   4 14.9835 1.68661   6
   6  -3   4 15.3956 2.86140   3
   6  -3   4 13.7379 2.74545   7
  -7   3  -4 23.5294 1.60788   4
  -7   3  -4 23.3415 2.22567   1
  -7   3  -4 22.4270 1.12047   5
   7  -3   4 23.4896 3.56324   7
   7  -3   4 23.8539 3.52528   3
   7  -3   4 21.4269 2.22118   6
  -8   3  -4 4.42917 1.44778   1
  -8   3  -4 4.05751 0.99565   4
   8  -3   4 5.09756 1.66361   6
   8  -3   4 5.21634 2.73926   3
   8  -3   4 7.03009 2.53462   7
  -9   3  -4 6.21249 2.00780   7
  -9   3  -4 6.33290 1.66747   1
  -9   3  -4 7.12170 1.19849   4
   9  -3   4 7.56833 2.75886   7
   9  -3   4 11.4617 3.64030   3
   9  -3   4 5.55347 1.69487   6
 -10   3  -4 -0.0297 0.65844   4
 -10   3  -4 -0.6320 0.94340   1
 -10   3  -4 -0.5722 1.29402   7
  10  -3   4 -0.4450 1.23212   6
  10  -3   4 4.08217 2.47671   7
  10  -3   4 5.38409 2.57212   3
  11  -3   4 12.5715 3.72979   7
  12  -3   4 13.4026 3.44566   7
  10   2  -4 0.29118 1.00661   2
  10   2  -4 -0.8108 2.43586   6
 -10  -2   4 -1.0524 1.70074   3
 -10  -2   4 -1.9149 1.71104   7
 -10  -2   4 4.04394 1.58613   6
   9   2  -4 -0.5938 0.86016   2
   9   2  -4 -2.2994 1.94643   6
  -9  -2   4 -0.7717 1.49780   7
  -9  -2   4 -2.5243 1.38360   3
   8   2  -4 3.08615 1.86012   6
   8   2  -4 4.47697 1.25034   2
  -8  -2   4 3.44836 1.98093   7
  -8  -2   4 4.23937 2.19635   3
   7   2  -4 0.65990 1.36249   6
   7   2  -4 -0.5182 0.80109   2
   7   2  -4 0.13944 0.67632   5
  -7  -2   4 0.42460 1.39530   7
  -7  -2   4 -0.8242 1.40229   3
   6   2  -4 65.1401 2.46135   5
   6   2  -4 66.5282 4.03518   6
   6   2  -4 66.7221 2.73991   2
  -6  -2   4 69.2901 4.18671   7
  -6  -2   4 68.5239 4.66925   3
   5   2  -4 6.15015 0.98717   5
   5   2  -4 6.52667 1.92967   6
   5   2  -4 6.80130 0.69603   4
   5   2  -4 6.47490 1.12594   2
  -5  -2   4 5.86921 1.67111   7
  -5  -2   4 5.66868 0.79128   1
  -5  -2   4 7.79475 2.05359   3
   4   2  -4 49.1213 1.24541   4
   4   2  -4 47.1532 2.02634   2
   4   2  -4 44.8348 1.84156   5
   4   2  -4 48.9332 2.98671   6
  -4  -2   4 47.7306 2.63869   6
  -4  -2   4 47.7655 1.50369   1
  -4  -2   4 47.8488 2.96699   7
  -4  -2   4 44.1503 3.19576   3
   3   2  -4 407.590 5.57472   4
   3   2  -4 405.690 6.70178   2
   3   2  -4 402.686 6.71032   5
   3   2  -4 394.935 8.51471   6
  -3  -2   4 404.226 8.59139   7
  -3  -2   4 387.708 5.45552   1
  -3  -2   4 399.234 5.49260   1
  -3  -2   4 395.769 9.51476   3
  -3  -2   4 394.097 8.04837   6
   2   2  -4 1.72029 0.53604   2
   2   2  -4 1.42455 0.44825   5
   2   2  -4 2.56403 0.41348   4
   2   2  -4 2.58553 1.12250   6
  -2  -2   4 0.61206 0.91032   3
  -2  -2   4 1.20750 0.81721   6
  -2  -2   4 2.23745 1.10934   7
   1   2  -4 62.2075 1.89371   5
   1   2  -4 62.2569 1.78673   2
   1   2  -4 65.1063 0.96353   1
   1   2  -4 65.9429 1.61691   4
   1   2  -4 62.7336 0.97189   1
   1   2  -4 63.2608 2.74262   6
  -1  -2   4 63.1496 3.46738   3
  -1  -2   4 62.6841 2.97662   7
  -1  -2   4 64.2264 2.50939   6
   0   2  -4 342.675 5.22434   4
   0   2  -4 342.941 5.56352   5
   0   2  -4 338.368 5.17631   2
   0   2  -4 351.651 4.90591   1
   0   2  -4 349.127 5.01892   1
   0  -2   4 342.318 8.10155   3
   0  -2   4 341.173 7.03855   7
   0  -2   4 347.991 5.01896   1
   0  -2   4 343.299 6.46230   6
  -1   2  -4 6.49341 0.62696   4
  -1   2  -4 6.61557 0.53546   2
  -1   2  -4 6.69920 0.60687   5
  -1   2  -4 5.87219 0.55920   1
   1  -2   4 5.92222 1.49268   3
   1  -2   4 5.71090 0.70240   1
   1  -2   4 6.80028 1.34295   7
   1  -2   4 6.75221 1.07586   6
  -2   2  -4 6.64041 0.72335   1
  -2   2  -4 6.52772 0.65862   4
  -2   2  -4 6.57107 0.62394   5
  -2   2  -4 6.70311 0.43279   2
   2  -2   4 7.71619 1.18644   6
   2  -2   4 6.84604 1.34303   7
   2  -2   4 6.72776 0.84763   1
   2  -2   4 8.12078 1.54437   3
  -3   2  -4 2.69574 0.60686   1
  -3   2  -4 2.02811 0.52224   4
  -3   2  -4 2.12633 0.43953   5
   3  -2   4 2.23745 0.72806   1
   3  -2   4 3.41839 1.05106   7
   3  -2   4 2.10933 0.71752   6
   3  -2   4 2.44773 1.02602   3
   3  -2   4 2.82437 0.18054   2
   3  -2   4 2.71479 0.18815   2
  -4   2  -4 211.956 3.57628   5
  -4   2  -4 209.192 4.91345   1
  -4   2  -4 203.272 4.00894   4
   4  -2   4 212.524 6.50358   3
   4  -2   4 209.821 6.21517   7
   4  -2   4 205.852 4.78554   6
  -5   2  -4 80.7649 3.08967   1
  -5   2  -4 88.1497 2.48613   4
  -5   2  -4 87.5442 1.95549   5
   5  -2   4 84.5302 4.26775   7
   5  -2   4 86.7370 4.27755   3
   5  -2   4 86.9632 3.19365   6
  -6   2  -4 13.6699 1.12244   4
  -6   2  -4 16.8540 0.82248   5
  -6   2  -4 15.3799 0.29517   2
  -6   2  -4 16.8934 1.68522   1
   6  -2   4 15.6703 2.27246   3
   6  -2   4 15.9868 2.54019   7
   6  -2   4 15.6465 1.78957   6
   6  -2   4 16.9190 0.47080   2
  -7   2  -4 56.2142 2.16554   4
  -7   2  -4 54.5049 3.01487   1
  -7   2  -4 50.6413 1.40912   5
   7  -2   4 53.4122 3.04167   6
   7  -2   4 53.0210 4.30997   3
   7  -2   4 52.2090 4.32553   7
  -8   2  -4 1.91779 0.99245   1
  -8   2  -4 3.10343 0.82533   4
  -8   2  -4 2.02857 1.50816   7
   8  -2   4 2.56607 2.45959   7
   8  -2   4 4.20233 2.55969   3
   8  -2   4 2.31680 1.37008   6
  -9   2  -4 -0.1094 0.57727   4
  -9   2  -4 -0.3189 0.88532   7
  -9   2  -4 0.03520 1.01008   1
   9  -2   4 2.19631 1.91376   7
   9  -2   4 0.44014 1.28776   6
   9  -2   4 1.65320 2.65762   3
 -10   2  -4 6.97857 2.29534   7
 -10   2  -4 6.06567 1.07522   4
 -10   2  -4 5.88298 1.78372   1
  10  -2   4 12.9569 4.09621   7
  10  -2   4 11.5460 4.01691   3
  10  -2   4 6.31416 1.97452   6
 -11   2  -4 13.6018 2.98732   7
 -11   2  -4 8.74360 2.06180   1
  11  -2   4 9.91230 2.53781   6
  12  -2   4 19.7482 4.53663   7
  11   1  -4 -0.3216 1.03052   2
 -11  -1   4 -2.7147 1.50950   7
  10   1  -4 0.62349 2.55759   6
  10   1  -4 1.19070 1.11365   2
 -10  -1   4 0.96261 1.92489   3
 -10  -1   4 0.97187 1.75315   7
   9   1  -4 -1.8200 1.98300   6
   9   1  -4 -1.8802 3.02035   3
   9   1  -4 0.70544 0.98657   2
  -9  -1   4 1.65516 1.51317   3
  -9  -1   4 0.52774 1.56916   7
   8   1  -4 63.8284 2.95755   2
   8   1  -4 68.4323 3.82770   5
   8   1  -4 70.5516 4.96185   6
   8   1  -4 68.4979 6.64571   3
  -8  -1   4 71.7996 5.25414   3
  -8  -1   4 69.4927 4.70106   7
   7   1  -4 29.9313 4.95117   3
   7   1  -4 26.2987 1.94202   2
   7   1  -4 27.3339 1.67151   5
   7   1  -4 29.9041 3.06552   6
  -7  -1   4 26.3094 3.06377   3
  -7  -1   4 27.9838 3.01602   7
   6   1  -4 25.2962 1.76077   2
   6   1  -4 22.2329 2.56912   6
   6   1  -4 21.7622 1.47293   5
  -6  -1   4 23.9200 2.56138   7
  -6  -1   4 25.9335 3.07498   3
  -6  -1   4 23.5806 1.50143   1
   5   1  -4 32.2599 1.14310   4
   5   1  -4 33.7893 1.80262   2
   5   1  -4 30.8255 1.59567   5
   5   1  -4 34.0729 2.96076   6
  -5  -1   4 31.8051 2.51401   7
  -5  -1   4 33.0007 1.53974   1
  -5  -1   4 32.7737 3.05297   3
   4   1  -4 6.81854 0.59638   4
   4   1  -4 10.6132 1.77039   6
   4   1  -4 7.71450 0.95707   2
   4   1  -4 7.05105 0.94838   5
  -4  -1   4 7.72338 0.72017   1
  -4  -1   4 8.13427 1.74896   3
  -4  -1   4 8.09676 1.39479   6
  -4  -1   4 8.35437 1.51385   7
   3   1  -4 0.12414 0.38459   2
   3   1  -4 0.78130 0.34804   4
   3   1  -4 1.93056 1.14424   6
   3   1  -4 0.41614 0.46978   5
  -3  -1   4 0.76383 0.37398   1
  -3  -1   4 -0.0915 0.72712   6
  -3  -1   4 0.94748 0.98448   3
  -3  -1   4 0.87292 0.29624   1
  -3  -1   4 0.22391 0.66428   7
   2   1  -4 103.985 2.54689   5
   2   1  -4 103.299 2.06512   4
   2   1  -4 100.741 3.53240   6
   2   1  -4 101.431 2.48222   2
  -2  -1   4 106.051 3.30871   7
  -2  -1   4 102.260 1.56644   1
  -2  -1   4 106.995 1.54228   1
  -2  -1   4 100.938 3.27325   6
  -2  -1   4 105.780 4.08161   3
   1   1  -4 46.4994 1.57798   5
   1   1  -4 50.0226 1.33069   4
   1   1  -4 46.6936 2.22626   6
   1   1  -4 45.2355 1.42573   2
  -1  -1   4 49.0350 2.79887   3
  -1  -1   4 44.8700 2.02447   6
  -1  -1   4 49.8365 2.19001   7
   0   1  -4 34.2274 1.13968   4
   0   1  -4 34.8168 0.87117   1
   0   1  -4 33.4489 1.26102   5
   0   1  -4 33.6365 1.10226   2
   0   1  -4 33.8491 0.90120   1
   0  -1   4 34.7268 0.84069   1
   0  -1   4 34.4426 1.82367   6
   0  -1   4 34.6514 1.80598   7
   0  -1   4 36.6251 2.63888   3
[truncated: 699,140 more chars]
