# Supplementary material for: Crystal structure of 3-{5-[3-(4-fluoro­phen­yl)-1-isopropyl-1H-indol-2-yl]-1H-pyrazol-1-yl}indolin-2-one ethanol monosolvate
Source: Acta Crystallogr E Crystallogr Commun. 2016 Feb 3;72(Pt 3):283–6. doi: 10.1107/S2056989016001614 (PMC4778816; doi:10.1107/S2056989016001614)
Supplement: Supplementary file 2 [file e-72-00283-Isup2.hkl]

#
# h,k,l, Fc-squared, Fo-squared, sigma(Fo-squared), status flag
#
data_I
_shelx_title ' a in P-1'
_shelx_refln_list_code          4
_shelx_F_calc_maximum      170.74
_exptl_crystal_F_000       524.00
_reflns_d_resolution_high  0.7696

loop_
 _space_group_symop_operation_xyz
 'x, y, z'
 '-x, -y, -z'

_cell_length_a     9.9754
_cell_length_b    10.2139
_cell_length_c    14.0294
_cell_angle_alpha  75.739
_cell_angle_beta   71.006
_cell_angle_gamma  83.126

_shelx_F_squared_multiplier     1.000

loop_
 _refln_index_h
 _refln_index_k
 _refln_index_l
 _refln_F_squared_calc
 _refln_F_squared_meas
 _refln_F_squared_sigma
 _refln_observed_status
   1   0   0       4952.44       4853.86        16.78 o
   2   0   0       6658.30       6343.74        26.45 o
   3   0   0         30.13         33.19         0.65 o
   4   0   0        305.10        314.68         2.70 o
   5   0   0         25.13         29.32         0.91 o
   6   0   0        142.67        157.20         2.17 o
   7   0   0         93.48         94.80         1.65 o
   8   0   0        104.30        102.48         3.21 o
   9   0   0         63.51         62.51         2.85 o
  10   0   0         15.25         13.66         1.92 o
  11   0   0          3.24          4.93         2.03 o
  12   0   0          0.73          6.21         4.53 o
 -12   1   0          0.03          2.68         3.49 o
 -11   1   0          0.07          4.70         2.04 o
 -10   1   0          6.38          7.64         2.02 o
  -9   1   0          0.03          0.05         1.27 o
  -8   1   0        246.80        247.56         3.94 o
  -7   1   0         20.23         18.97         0.93 o
  -6   1   0         12.05         14.88         0.76 o
  -5   1   0         94.22         96.74         1.37 o
  -4   1   0         24.59         21.59         0.65 o
  -3   1   0         65.08         64.26         0.86 o
  -2   1   0         24.50         24.94         0.45 o
  -1   1   0        971.05        916.61         3.60 o
   0   1   0       4923.40       4710.89        21.75 o
   1   1   0        745.76        664.41         2.93 o
   2   1   0       2030.28       1966.65         7.89 o
   3   1   0         69.78         71.57         0.86 o
   4   1   0          0.05          0.18         0.25 o
   5   1   0         35.03         37.89         0.96 o
   6   1   0          4.92          4.48         0.55 o
   7   1   0         31.69         29.79         1.10 o
   8   1   0          0.40         -1.20         1.07 o
   9   1   0        111.50        108.67         3.56 o
  10   1   0          9.50          5.53         1.48 o
  11   1   0          7.87         13.63         2.71 o
  12   1   0         16.06         22.76         4.20 o
 -12   2   0          9.96         12.33         2.79 o
 -11   2   0          0.62         42.07        10.44 o
 -10   2   0          2.09          1.75         2.18 o
  -9   2   0          0.05          1.47         1.08 o
  -8   2   0          2.45          1.60         0.96 o
  -7   2   0        406.62        390.63         4.07 o
  -6   2   0         62.25         61.97         1.44 o
  -5   2   0        756.92        781.17         5.55 o
  -4   2   0          9.43          4.48         0.52 o
  -3   2   0         29.55         24.03         0.60 o
  -2   2   0       2472.38       2399.69         9.78 o
  -1   2   0        215.05        186.41         1.23 o
   0   2   0        342.72        341.58         2.39 o
   1   2   0       2936.84       2804.87        18.31 o
   2   2   0       2507.48       2376.47        12.98 o
   3   2   0        316.57        299.09         2.93 o
   4   2   0       1838.86       1916.84        11.43 o
   5   2   0        104.46        116.25         1.26 o
   6   2   0          2.10          1.45         0.34 o
   7   2   0          3.75          3.42         0.81 o
   8   2   0         24.06         26.67         2.17 o
   9   2   0          0.11         -1.78         1.08 o
  10   2   0          2.18         -0.24         1.38 o
  11   2   0         10.28          6.90         2.11 o
  12   2   0          1.82          1.08         3.17 o
 -11   3   0          2.43         30.35         8.10 o
 -10   3   0         12.53         13.50         5.04 o
  -9   3   0          5.51          5.62         2.39 o
  -8   3   0          0.42          1.16         1.14 o
  -7   3   0         14.97         15.86         0.99 o
  -6   3   0         17.86         20.16         1.00 o
  -5   3   0        264.52        258.18         2.53 o
  -4   3   0        312.75        316.32         2.65 o
  -3   3   0       1331.36       1412.19         7.79 o
  -2   3   0        402.35        409.60         2.71 o
  -1   3   0       1772.24       1696.84         9.19 o
   0   3   0          1.90          1.85         0.29 o
   1   3   0       1431.41       1451.21         7.45 o
   2   3   0         88.30         82.74         1.11 o
   3   3   0         43.29         44.02         0.58 o
   4   3   0       1751.98       1810.00        11.21 o
   5   3   0       1236.07       1330.98         9.36 o
   6   3   0          0.46          0.31         0.70 o
   7   3   0         28.56         29.81         1.57 o
   8   3   0        104.97         94.82         3.18 o
   9   3   0          5.44          4.25         1.91 o
  10   3   0         13.80          8.93         1.94 o
  11   3   0          1.15          2.02         1.82 o
  12   3   0          1.54         -0.85         2.36 o
 -10   4   0          1.16         35.69         9.47 o
  -9   4   0         17.93         17.69         4.85 o
  -8   4   0          4.09          4.13         1.36 o
  -7   4   0          5.13          4.95         1.04 o
  -6   4   0        236.78        234.77         3.01 o
  -5   4   0          3.79          2.85         0.62 o
  -4   4   0          7.41         12.24         0.83 o
  -3   4   0        253.89        280.07         3.02 o
  -2   4   0         31.88         18.65         0.48 o
  -1   4   0        934.61        951.83         6.15 o
   0   4   0       1291.04       1312.84         6.62 o
   1   4   0        500.14        482.41         3.47 o
   2   4   0        514.53        509.01         4.04 o
   3   4   0         22.29         23.39         0.66 o
   4   4   0         44.56         44.14         1.53 o
   5   4   0        283.28        297.96         3.82 o
   6   4   0          0.00          0.40         0.73 o
   7   4   0         13.48         13.21         1.30 o
   8   4   0         45.40         40.99         2.70 o
   9   4   0          2.49         -0.97         1.54 o
  10   4   0          1.13         -1.65         1.78 o
  11   4   0          1.69          0.33         2.06 o
  -9   5   0          4.85          9.67         3.22 o
  -8   5   0         40.68         45.24         4.19 o
  -7   5   0         33.72         36.08         4.13 o
  -6   5   0         23.57         24.55         1.63 o
  -5   5   0          9.35          9.29         0.86 o
  -4   5   0         17.36         17.83         1.00 o
  -3   5   0        436.61        396.22         2.72 o
  -2   5   0       1232.30       1352.57         9.84 o
  -1   5   0        510.84        520.65         4.32 o
   0   5   0         28.68         34.18         0.77 o
   1   5   0        950.84       1021.15         6.29 o
   2   5   0         10.80         12.51         0.84 o
   3   5   0        335.78        338.11         3.41 o
   4   5   0        136.21        144.48         1.98 o
   5   5   0         27.40         28.32         1.59 o
   6   5   0         32.40         28.85         1.78 o
   7   5   0         12.79         11.24         1.41 o
   8   5   0         89.75         82.56         3.56 o
   9   5   0         26.02         25.84         3.00 o
  10   5   0          2.40          0.87         1.97 o
  11   5   0          0.28          1.09         2.08 o
  -9   6   0          2.51          7.56         2.29 o
  -8   6   0          5.06          6.15         2.33 o
  -7   6   0          0.91         -0.01         1.43 o
  -6   6   0          0.00         -1.22         0.83 o
  -5   6   0         72.81         63.20         2.62 o
  -4   6   0        395.91        357.77         4.29 o
  -3   6   0         23.43         20.41         1.23 o
  -2   6   0         83.23         87.91         2.00 o
  -1   6   0          1.21          1.83         0.61 o
   0   6   0         72.67         64.52         1.17 o
   1   6   0         48.56         51.09         1.72 o
   2   6   0          7.28          9.13         0.86 o
   3   6   0         34.98         39.47         1.36 o
   4   6   0         43.82         42.98         1.31 o
   5   6   0         26.52         27.18         1.81 o
   6   6   0        255.62        258.01         4.40 o
   7   6   0         27.46         24.95         1.96 o
   8   6   0          8.01          3.87         1.87 o
   9   6   0          0.48         -1.85         1.90 o
  10   6   0          0.14         -2.71         2.30 o
  11   6   0          0.58         -4.36         3.60 o
  -8   7   0          7.46         35.78         8.65 o
  -7   7   0          6.55          8.78         1.55 o
  -6   7   0         26.30         21.92         1.88 o
  -5   7   0         62.15         61.55         2.79 o
  -4   7   0        150.81        141.35         3.62 o
  -3   7   0          4.61          4.70         0.95 o
  -2   7   0        105.63         98.29         2.34 o
  -1   7   0          0.45         -0.62         0.64 o
   0   7   0          1.46          0.58         0.73 o
   1   7   0         86.34         84.44         1.77 o
   2   7   0         34.81         34.06         1.48 o
   3   7   0          4.12          4.63         0.83 o
   4   7   0          3.10          1.99         1.13 o
   5   7   0         10.66         10.66         1.53 o
   6   7   0         15.32         15.90         1.83 o
   7   7   0          4.53          0.91         1.24 o
   8   7   0          3.18          0.01         2.05 o
   9   7   0          2.11         -2.03         2.04 o
  10   7   0          0.75         -3.30         2.13 o
  -7   8   0          2.50         21.93         6.91 o
  -6   8   0          1.39          6.87         4.11 o
  -5   8   0          3.69          2.64         1.42 o
  -4   8   0        107.57        105.02         3.77 o
  -3   8   0          0.06         -0.37         0.85 o
  -2   8   0         14.03         12.73         1.53 o
  -1   8   0        395.82        440.55         5.34 o
   0   8   0          1.79          1.40         0.83 o
   1   8   0         64.44         64.89         2.26 o
   2   8   0         56.98         51.37         2.16 o
   3   8   0        173.64        179.77         3.14 o
   4   8   0         66.45         65.17         3.08 o
   5   8   0          2.32         -0.94         1.08 o
   6   8   0        139.46        146.45         4.83 o
   7   8   0          2.14          0.48         2.21 o
   8   8   0          0.22         -1.67         1.95 o
   9   8   0          0.88         -2.83         2.25 o
  -7   9   0          2.06          1.03         1.77 o
  -6   9   0         11.22         11.54         1.79 o
  -5   9   0         20.31         27.21         2.55 o
  -4   9   0          0.21          0.63         1.61 o
  -3   9   0         41.84         35.36         2.74 o
  -2   9   0          7.55         10.13         1.34 o
  -1   9   0          0.17          0.51         1.36 o
   0   9   0         10.56          7.57         1.38 o
   1   9   0         20.33         18.98         1.64 o
   2   9   0         89.37         90.74         2.70 o
   3   9   0         21.38         18.29         2.08 o
   4   9   0          0.91         -2.09         2.43 o
   5   9   0         13.03         10.05         1.76 o
   6   9   0          7.63          3.71         2.56 o
   7   9   0          4.65          0.25         3.69 o
   8   9   0          2.30          0.99         2.48 o
   9   9   0          0.55         -5.72         4.16 o
  -7  10   0          1.19          3.58         2.79 o
  -6  10   0         21.41         20.02         2.40 o
  -5  10   0          7.47         11.73         2.05 o
  -4  10   0          0.00          2.39         2.97 o
  -3  10   0          2.55          2.08         1.50 o
  -2  10   0          7.42          7.18         2.63 o
  -1  10   0         26.08         28.22         2.21 o
   0  10   0         13.44         14.95         1.65 o
   1  10   0         22.15         24.33         1.94 o
   2  10   0          0.01          0.85         1.17 o
   3  10   0          4.50          2.32         1.37 o
   4  10   0          0.21         -0.33         1.89 o
   5  10   0          0.13          1.32         1.53 o
   6  10   0          0.90          1.68         1.66 o
   7  10   0          5.00         -1.89         7.60 o
   8  10   0          2.76        -15.07         7.78 o
  -5  11   0          2.27          6.55         2.48 o
  -4  11   0          4.12          7.78         2.59 o
  -3  11   0          1.60          1.59         1.65 o
  -2  11   0          2.53          3.14         1.57 o
  -1  11   0          1.39          3.07         2.34 o
   0  11   0          3.14          2.71         1.23 o
   1  11   0          6.51          6.88         1.37 o
   2  11   0          6.53          6.14         1.89 o
   3  11   0          3.75          3.21         2.77 o
   4  11   0         11.70          9.60         4.75 o
   5  11   0          9.13          8.64         4.08 o
   6  11   0          0.06          3.68         2.21 o
  -3  12   0          1.47          5.79         2.58 o
  -2  12   0          0.03          1.83         2.81 o
  -1  12   0          0.28          2.44         1.92 o
   0  12   0          1.67          2.49         1.68 o
   1  12   0          0.09          0.83         1.49 o
   2  12   0          3.36          4.55         2.66 o
   3  12   0          0.76         -2.49         4.48 o
   4  12   0          5.87          3.11         6.42 o
  -4 -12   1          0.00          1.97         2.09 o
  -3 -12   1          8.15          7.51         4.41 o
  -2 -12   1          8.46         10.72         4.13 o
  -1 -12   1          0.35          1.35         1.95 o
   0 -12   1          3.65          8.39         2.69 o
   1 -12   1          0.00          3.40         2.29 o
   2 -12   1          3.07          6.92         2.67 o
   3 -12   1          0.40          3.20         1.64 o
  -6 -11   1          0.21         -2.76         1.70 o
  -5 -11   1          0.06         -0.75         1.84 o
  -4 -11   1         13.61         14.04         6.00 o
  -3 -11   1         20.87         18.18         4.73 o
  -2 -11   1          0.32          0.65         2.79 o
  -1 -11   1          9.22          8.42         1.92 o
   0 -11   1          6.28          8.91         1.78 o
   1 -11   1          2.80          3.24         1.55 o
   2 -11   1         25.28         21.92         2.92 o
   3 -11   1          2.11          4.74         3.56 o
   4 -11   1          4.45          6.08         3.20 o
   5 -11   1          0.27          1.58         3.23 o
  -7 -10   1          3.39          8.62         3.68 o
  -6 -10   1          4.52          1.50         3.97 o
  -5 -10   1         10.46          3.03         7.29 o
  -4 -10   1          0.12         -2.41         3.46 o
  -3 -10   1         11.97          8.44         2.22 o
  -2 -10   1          0.57          0.70         2.00 o
  -1 -10   1          8.47          9.48         1.48 o
   0 -10   1          4.31          2.68         1.15 o
   1 -10   1         12.14         11.74         1.82 o
   2 -10   1          0.82          2.34         1.43 o
   3 -10   1          2.95          4.14         1.65 o
   4 -10   1          3.29          4.20         1.60 o
   5 -10   1          1.32          1.18         1.99 o
   6 -10   1          4.24          6.47         2.30 o
   7 -10   1          8.13         10.58         2.10 o
  -8  -9   1          2.90         -0.05         3.74 o
  -7  -9   1          2.28         -1.59         2.88 o
  -6  -9   1         24.86         22.32         6.36 o
  -5  -9   1          0.15         -3.98         2.83 o
  -4  -9   1        103.76        122.99         7.78 o
  -3  -9   1         54.99         60.90         4.00 o
  -2  -9   1         23.59         25.99         1.82 o
  -1  -9   1         22.17         18.15         1.59 o
   0  -9   1         22.62         17.60         1.65 o
   1  -9   1         36.20         32.71         2.00 o
   2  -9   1         10.26         10.47         2.05 o
   3  -9   1         47.36         42.33         2.74 o
   4  -9   1         31.61         22.51         2.27 o
   5  -9   1          0.35          3.90         4.18 o
   6  -9   1         10.07          8.38         1.67 o
   7  -9   1          0.01          0.25         1.40 o
  -9  -8   1          7.62          6.17         2.92 o
  -8  -8   1          0.09         -4.57         3.08 o
  -7  -8   1          8.22          5.19         2.99 o
  -6  -8   1         50.11         52.68         4.05 o
  -5  -8   1         10.49          9.09         2.23 o
  -4  -8   1         56.02         50.83         2.49 o
  -3  -8   1          0.65          0.23         1.22 o
  -2  -8   1          8.06          8.88         1.13 o
  -1  -8   1          5.41          8.22         1.16 o
   0  -8   1         59.86         54.39         2.11 o
   1  -8   1          0.07          0.31         0.88 o
   2  -8   1        462.49        453.09         7.54 o
   3  -8   1         70.52         69.13         2.92 o
   4  -8   1          9.65          6.83         1.51 o
   5  -8   1         31.90         23.18         2.21 o
   6  -8   1          8.68          5.44         1.56 o
   7  -8   1          0.09          6.44         3.29 o
 -10  -7   1          0.00         -4.32         2.16 o
  -9  -7   1          0.93         -3.09         3.08 o
  -8  -7   1          0.21         -2.21         1.50 o
  -7  -7   1          3.29         -0.77         1.28 o
  -6  -7   1         17.83         18.44         2.06 o
  -5  -7   1         34.47         33.85         2.45 o
  -4  -7   1          0.69          0.09         1.03 o
  -3  -7   1        108.48        118.15         2.41 o
  -2  -7   1         19.64         19.74         1.18 o
  -1  -7   1         12.92         13.70         1.02 o
   0  -7   1          4.41          5.07         0.91 o
   1  -7   1          0.17         -0.52         0.64 o
   2  -7   1         15.13         13.53         1.19 o
   3  -7   1        213.91        194.28         3.25 o
   4  -7   1        109.24         99.65         3.27 o
   5  -7   1        107.84        102.07         3.12 o
   6  -7   1          1.59          0.97         1.17 o
   7  -7   1         22.08         21.52         1.99 o
   8  -7   1          0.13         16.07         6.65 o
   9  -7   1          0.05         48.38         7.40 o
  10  -7   1          2.46        115.07        13.67 o
 -10  -6   1          7.61          1.90         2.36 o
  -9  -6   1         10.65          6.69         2.30 o
  -8  -6   1          9.06          3.56         2.16 o
  -7  -6   1         16.13         13.77         1.89 o
  -6  -6   1         92.60         85.17         2.88 o
  -5  -6   1        203.83        214.92         4.01 o
  -4  -6   1        229.70        234.99         4.03 o
  -3  -6   1        208.98        225.28         3.00 o
  -2  -6   1        233.78        245.18         3.53 o
  -1  -6   1         38.62         38.83         1.23 o
   0  -6   1        192.80        223.34         2.78 o
   1  -6   1        154.74        160.46         2.68 o
   2  -6   1          0.90          1.19         0.70 o
   3  -6   1          0.09         -0.05         0.58 o
   4  -6   1        221.65        217.46         3.18 o
   5  -6   1         47.08         48.16         2.13 o
   6  -6   1         17.67         12.07         1.51 o
   7  -6   1          6.67          3.52         1.19 o
   8  -6   1         26.60         24.94         4.18 o
   9  -6   1          0.54         21.90         7.41 o
  10  -6   1          0.11         52.52         7.54 o
 -11  -5   1          0.30         -1.39         1.72 o
 -10  -5   1         17.80         11.25         2.85 o
  -9  -5   1          0.02          0.08         1.89 o
  -8  -5   1          4.86          2.74         2.24 o
  -7  -5   1          6.95          5.59         1.37 o
  -6  -5   1         63.39         68.47         2.45 o
  -5  -5   1          0.02          0.25         0.88 o
  -4  -5   1         13.80         12.23         0.65 o
  -3  -5   1        124.49        132.26         2.08 o
  -2  -5   1        308.92        341.60         3.48 o
  -1  -5   1        559.57        617.43         4.98 o
   0  -5   1         14.49         16.84         0.82 o
   1  -5   1        236.23        258.32         2.17 o
   2  -5   1        230.08        245.80         3.07 o
   3  -5   1         97.02         85.75         1.60 o
   4  -5   1        200.48        203.05         2.53 o
   5  -5   1         49.36         42.20         1.30 o
   6  -5   1         25.27         24.06         1.62 o
   7  -5   1        347.90        330.03         5.27 o
   8  -5   1         34.20         30.23         5.59 o
   9  -5   1          2.26          2.54         3.50 o
  10  -5   1          9.95         52.98         8.58 o
  11  -5   1          0.42         58.30         8.17 o
 -11  -4   1          1.66          0.40         2.00 o
 -10  -4   1          0.40         -2.33         1.86 o
  -9  -4   1          8.87         11.10         2.28 o
  -8  -4   1         29.69         24.01         2.27 o
  -7  -4   1         41.37         42.72         2.06 o
  -6  -4   1        247.85        262.15         4.06 o
  -5  -4   1        108.77        113.17         2.53 o
  -4  -4   1        267.37        283.13         3.79 o
  -3  -4   1          4.57          6.55         0.44 o
  -2  -4   1          1.85          0.88         0.40 o
  -1  -4   1        195.74        210.92         2.37 o
   0  -4   1          3.64          3.44         0.46 o
   1  -4   1        857.43        872.24         5.09 o
   2  -4   1        212.32        213.71         1.91 o
   3  -4   1       1294.40       1319.42         8.14 o
   4  -4   1         22.19         23.82         0.88 o
   5  -4   1        123.47        127.04         1.93 o
   6  -4   1         30.60         25.31         1.19 o
   7  -4   1         11.66          9.89         1.21 o
   8  -4   1         62.36         60.25         2.83 o
   9  -4   1          8.79         10.66         2.06 o
  10  -4   1         12.46         45.33        14.23 o
 -11  -3   1          8.93          8.34         2.58 o
 -10  -3   1          7.56          5.67         2.10 o
  -9  -3   1          0.02         -1.21         1.19 o
  -8  -3   1        130.48        127.42         3.74 o
  -7  -3   1         49.32         43.48         1.87 o
  -6  -3   1        130.75        133.58         2.73 o
  -5  -3   1          0.34          0.20         0.67 o
  -4  -3   1        969.04        955.28         7.57 o
  -3  -3   1        241.83        254.60         2.00 o
  -2  -3   1         38.71         36.98         0.97 o
  -1  -3   1        939.59        983.33         6.37 o
   0  -3   1         76.49         75.72         1.13 o
   1  -3   1        570.01        557.91         3.19 o
   2  -3   1        231.79        222.84         1.73 o
   3  -3   1       2396.07       2539.31        12.46 o
   4  -3   1        148.09        167.90         2.23 o
   5  -3   1          5.16          4.97         0.49 o
   6  -3   1          9.92         13.43         0.76 o
   7  -3   1        112.31        104.24         2.08 o
   8  -3   1         16.40         14.14         1.75 o
   9  -3   1         10.57         12.42         1.85 o
  10  -3   1         36.58         38.34         2.89 o
 -11  -2   1         12.01         17.69         3.26 o
 -10  -2   1          0.05         -1.36         1.54 o
  -9  -2   1          6.08          3.65         1.49 o
  -8  -2   1         81.53         78.16         3.07 o
  -7  -2   1         47.98         44.22         1.76 o
  -6  -2   1         60.65         54.84         1.25 o
  -5  -2   1        199.14        235.90         1.92 o
  -4  -2   1        133.37        130.88         2.16 o
  -3  -2   1        597.86        552.65         4.49 o
  -2  -2   1       5787.10       5732.20        28.10 o
  -1  -2   1        742.70        757.33         3.94 o
   0  -2   1       2277.44       2175.36        10.06 o
   1  -2   1       5703.68       5473.25        25.10 o
   2  -2   1       3643.26       3513.46        14.95 o
   3  -2   1        102.90         92.69         0.92 o
   4  -2   1          0.09          0.21         0.32 o
   5  -2   1         88.57         82.19         1.45 o
   6  -2   1         82.04         78.38         1.96 o
   7  -2   1          8.64         10.47         0.87 o
   8  -2   1         39.10         35.84         2.23 o
   9  -2   1         16.28         14.31         1.77 o
  10  -2   1         34.66         39.93         6.90 o
  11  -2   1          1.46         17.29        10.01 o
 -11  -1   1          1.82          2.86         1.90 o
 -10  -1   1         39.51         36.06         2.76 o
  -9  -1   1          3.68          1.44         1.37 o
  -8  -1   1        200.56        201.21         4.43 o
  -7  -1   1        128.34        121.02         2.08 o
  -6  -1   1          2.35          2.11         0.51 o
  -5  -1   1         11.27         13.60         0.75 o
  -4  -1   1         56.38         65.10         0.98 o
  -3  -1   1       1466.66       1456.85         6.72 o
  -2  -1   1       8805.13       8623.68        39.69 o
  -1  -1   1       4341.34       4276.22        19.77 o
   0  -1   1       1732.94       1614.39         6.27 o
   1  -1   1       1203.01       1243.06         4.61 o
   2  -1   1       3181.89       2949.15        14.44 o
   3  -1   1         32.71         26.24         0.52 o
   4  -1   1        111.35        107.83         1.42 o
   5  -1   1         48.30         46.98         1.07 o
   6  -1   1        132.45        129.70         1.93 o
   7  -1   1        447.47        441.74         4.14 o
   8  -1   1          8.05         10.45         1.18 o
   9  -1   1         72.98         78.73         2.93 o
  10  -1   1         66.28         70.07         5.25 o
  11  -1   1          0.66          2.20         5.22 o
  12  -1   1         17.48         20.27         3.59 o
 -12   0   1          0.63          0.15         3.55 o
 -11   0   1          0.46          0.37         1.92 o
 -10   0   1         24.32         23.46         2.31 o
  -9   0   1         47.16         47.53         3.14 o
  -8   0   1         81.76         82.57         2.98 o
  -7   0   1         28.00         32.54         1.28 o
  -6   0   1         83.47         93.83         1.72 o
  -5   0   1        157.22        170.07         2.09 o
  -4   0   1         63.24         71.61         1.12 o
  -3   0   1        106.71        108.60         1.20 o
  -2   0   1        228.51        213.45         1.50 o
  -1   0   1          0.74          2.75         0.20 o
   0   0   1         10.99         13.94         0.56 o
   1   0   1       1572.78       1512.28         6.89 o
   2   0   1         99.27        101.25         0.97 o
   3   0   1        621.48        581.85         3.16 o
   4   0   1        174.91        173.84         1.41 o
   5   0   1          7.57          9.50         0.50 o
   6   0   1         55.68         61.57         1.10 o
   7   0   1          0.01         -0.05         0.40 o
   8   0   1        156.27        164.81         3.11 o
   9   0   1        131.28        125.10         3.76 o
  10   0   1          2.77          1.49         2.02 o
  11   0   1          2.41          2.42         2.02 o
  12   0   1         14.27         13.02         2.89 o
 -11   1   1          0.96          3.46         3.16 o
 -10   1   1          4.80          7.09         2.14 o
  -9   1   1         36.18         30.22         2.26 o
  -8   1   1        253.07        248.92         3.83 o
  -7   1   1          8.79          9.51         0.84 o
  -6   1   1         13.13         11.35         0.74 o
  -5   1   1        273.89        296.27         2.45 o
  -4   1   1        120.82        131.25         1.59 o
  -3   1   1       1241.31       1238.12         6.40 o
  -2   1   1        757.36        758.95         4.74 o
  -1   1   1       4443.78       4088.78        15.73 o
   0   1   1        750.62        694.44         5.76 o
   1   1   1        145.25        145.26         0.84 o
   2   1   1        272.25        270.92         1.62 o
   3   1   1       3324.15       3201.77        14.88 o
   4   1   1       1042.53       1045.25         5.81 o
   5   1   1         34.01         28.13         0.83 o
   6   1   1          2.64          0.46         0.39 o
   7   1   1         94.95         91.95         1.70 o
   8   1   1          0.20         -1.21         1.00 o
   9   1   1         43.77         32.18         2.33 o
  10   1   1          0.14          0.13         1.25 o
  11   1   1          0.07         -0.41         1.81 o
  12   1   1          0.47          5.15         5.59 o
 -11   2   1          0.14          1.99         2.99 o
 -10   2   1          0.82          3.06         1.72 o
  -9   2   1          0.09          0.90         1.08 o
  -8   2   1         11.49         10.55         1.31 o
  -7   2   1         80.49         76.87         1.72 o
  -6   2   1        243.60        240.38         2.59 o
  -5   2   1          8.90          7.70         0.59 o
  -4   2   1         22.30         23.53         0.73 o
  -3   2   1        625.07        667.48         3.76 o
  -2   2   1        394.13        354.82         2.25 o
  -1   2   1         93.83         87.98         1.38 o
   0   2   1       2555.02       2379.68        11.00 o
   1   2   1       1306.75       1284.88         6.83 o
   2   2   1       4232.37       4176.05        25.14 o
   3   2   1        669.68        678.03         3.82 o
   4   2   1       1445.69       1494.33         7.56 o
   5   2   1         41.72         41.30         0.73 o
   6   2   1        172.62        186.58         2.23 o
   7   2   1         27.39         30.74         1.09 o
   8   2   1         18.84         18.10         1.82 o
   9   2   1          5.47          5.13         1.51 o
  10   2   1          4.23          5.46         1.53 o
  11   2   1          4.40          4.20         1.62 o
  12   2   1          1.70          1.85         3.67 o
 -10   3   1          0.00          1.41         3.42 o
  -9   3   1         14.54         13.50         2.41 o
  -8   3   1        237.47        244.01         3.83 o
  -7   3   1        137.57        138.50         2.19 o
  -6   3   1        100.05         89.21         1.68 o
  -5   3   1        165.29        150.60         1.86 o
  -4   3   1       1041.52       1053.22         5.82 o
  -3   3   1        170.24        194.27         2.10 o
  -2   3   1       2642.20       2633.13        11.37 o
  -1   3   1       2909.81       2913.13        12.93 o
   0   3   1       1284.19       1203.88         5.91 o
   1   3   1        816.70        816.93         5.10 o
   2   3   1         73.35         86.68         1.29 o
   3   3   1        368.95        343.06         2.46 o
   4   3   1        749.87        748.77         4.40 o
   5   3   1        218.57        227.00         2.56 o
   6   3   1        148.56        150.01         1.85 o
   7   3   1        144.22        138.82         2.66 o
   8   3   1         20.47         18.41         2.15 o
   9   3   1          0.16         -0.51         1.26 o
  10   3   1         41.93         37.53         2.83 o
  11   3   1         40.14         52.10         3.25 o
  12   3   1          0.90          3.24         5.87 o
 -10   4   1          0.09         28.39         8.19 o
  -9   4   1          1.50          2.31         2.08 o
  -8   4   1         10.92         10.77         1.60 o
  -7   4   1         29.39         29.35         1.79 o
  -6   4   1          0.59          0.07         0.55 o
  -5   4   1          0.31          0.43         0.54 o
  -4   4   1        147.67        155.33         2.11 o
  -3   4   1          9.80         12.85         0.69 o
  -2   4   1        279.37        265.77         2.17 o
  -1   4   1        910.07        916.88         5.94 o
   0   4   1        148.80        135.87         1.40 o
   1   4   1         94.10         86.20         1.29 o
   2   4   1         99.23        107.23         1.42 o
   3   4   1        143.72        159.93         1.79 o
   4   4   1        528.39        589.47         3.47 o
   5   4   1          1.52          0.40         0.60 o
   6   4   1          0.30          0.73         0.75 o
   7   4   1         38.46         34.28         1.71 o
   8   4   1          2.18          2.19         1.28 o
   9   4   1          5.00          4.17         1.55 o
  10   4   1          1.45         -1.63         1.59 o
  11   4   1         12.26         11.96         2.46 o
  12   4   1         10.83         17.79         4.19 o
  -9   5   1          3.19         26.90         9.64 o
  -8   5   1          0.08         -0.50         1.54 o
  -7   5   1         82.32         76.02         3.27 o
  -6   5   1          8.33          8.59         1.10 o
  -5   5   1        126.14        115.24         2.10 o
  -4   5   1        390.19        393.17         3.40 o
  -3   5   1        192.22        173.62         1.97 o
  -2   5   1        449.50        475.61         4.17 o
  -1   5   1         71.13         66.44         1.47 o
   0   5   1        447.59        445.71         3.10 o
   1   5   1        247.93        276.81         2.65 o
   2   5   1        647.75        672.45         4.74 o
   3   5   1        176.22        187.66         2.10 o
   4   5   1         42.22         34.46         0.90 o
   5   5   1         48.56         56.55         1.90 o
   6   5   1          0.60          0.91         0.90 o
   7   5   1        189.46        195.42         3.59 o
   8   5   1         15.68         12.67         1.93 o
   9   5   1          2.65          1.37         1.55 o
  10   5   1          1.24         -1.88         2.46 o
  11   5   1          3.24         -0.91         2.17 o
  -8   6   1          0.00          2.31         2.66 o
  -7   6   1          2.85          2.21         1.67 o
  -6   6   1         61.11         54.25         2.81 o
  -5   6   1        107.40        117.95         2.62 o
  -4   6   1        112.85        104.80         2.20 o
  -3   6   1          5.80          4.10         0.71 o
  -2   6   1         69.11         63.00         1.61 o
  -1   6   1          0.55         -0.23         0.54 o
   0   6   1        218.37        227.19         2.19 o
   1   6   1        147.92        148.28         2.05 o
   2   6   1         42.76         37.79         1.96 o
   3   6   1          2.02          2.97         0.79 o
   4   6   1          3.22          1.61         0.65 o
   5   6   1        172.00        180.82         3.50 o
   6   6   1          8.59          7.34         1.26 o
   7   6   1          0.56         -0.31         1.06 o
   8   6   1          1.84          0.73         1.66 o
   9   6   1          1.00         -2.72         1.36 o
  10   6   1          0.57          0.49         2.04 o
  11   6   1          1.49         -1.28         2.28 o
  -8   7   1          0.22          7.56         4.94 o
  -7   7   1          1.53         -0.28         1.78 o
  -6   7   1         30.58         26.99         2.71 o
  -5   7   1        161.27        143.05         3.77 o
  -4   7   1        346.51        327.48         4.92 o
  -3   7   1        628.82        623.52         7.29 o
  -2   7   1         76.37         75.22         2.02 o
  -1   7   1          1.08         -0.21         0.59 o
   0   7   1         33.93         33.36         1.36 o
   1   7   1         82.19         77.03         1.69 o
   2   7   1          9.04          9.22         0.84 o
   3   7   1         95.80         93.28         2.12 o
   4   7   1        112.87        118.80         2.61 o
   5   7   1          0.39          0.54         1.09 o
   6   7   1         11.67         12.28         1.60 o
   7   7   1          0.69         -1.07         1.09 o
   8   7   1          2.27         -1.61         1.75 o
   9   7   1         25.94         27.44         3.37 o
  10   7   1          0.01         -2.66         1.96 o
  -9   8   1          0.29          6.60         5.29 o
  -7   8   1          5.09          6.57         2.34 o
  -6   8   1          0.54          1.87         1.54 o
  -5   8   1         26.17         25.95         3.32 o
  -4   8   1        105.94        113.26         3.85 o
  -3   8   1         16.25         16.91         1.42 o
  -2   8   1         95.76         90.51         2.33 o
  -1   8   1         77.58         76.41         2.08 o
   0   8   1          9.69          8.79         1.05 o
   1   8   1         61.18         61.55         1.98 o
   2   8   1         30.55         34.93         1.67 o
   3   8   1          3.42          2.10         1.08 o
   4   8   1         16.94         11.42         1.55 o
   5   8   1         40.45         39.78         2.35 o
   6   8   1          4.59          3.47         1.74 o
   7   8   1         56.51         55.75         2.73 o
   8   8   1         49.56         64.24         5.90 o
   9   8   1         10.70         10.82         2.57 o
  10   8   1          2.20          0.86         2.59 o
  -8   9   1          0.00          5.77         2.27 o
  -7   9   1          0.09          0.67         1.88 o
  -6   9   1         26.39         24.28         2.42 o
  -5   9   1         13.25         12.66         1.89 o
  -4   9   1         16.05         16.45         2.67 o
  -3   9   1          4.89          7.22         1.56 o
  -2   9   1         42.44         45.71         2.27 o
  -1   9   1         48.59         41.42         2.24 o
   0   9   1         10.82          8.38         1.46 o
   1   9   1          0.94         -0.15         1.01 o
   2   9   1         20.27         19.60         1.64 o
   3   9   1          6.07          5.58         2.66 o
   4   9   1          0.58         -2.12         2.28 o
   5   9   1          9.03          3.79         1.67 o
   6   9   1          0.10         -3.56         1.78 o
   7   9   1         10.07          8.66         2.43 o
   8   9   1         26.31         24.03         3.76 o
   9   9   1          0.00         -1.05         2.33 o
  -7  10   1         11.60          6.59         2.37 o
  -6  10   1          8.49         10.44         2.27 o
  -5  10   1          1.16          3.45         2.32 o
  -4  10   1          0.07          1.65         1.90 o
  -3  10   1          4.65          4.41         1.64 o
  -2  10   1          6.96          6.17         1.64 o
  -1  10   1          3.45          4.72         1.23 o
   0  10   1        149.90        152.76         3.74 o
   1  10   1         10.59          9.71         1.45 o
   2  10   1         28.86         25.01         1.90 o
   3  10   1         14.81         10.25         2.04 o
   4  10   1          1.51          0.41         1.57 o
   5  10   1          0.51         -2.38         4.38 o
   6  10   1          3.38          4.51         1.93 o
   7  10   1          1.30          0.77         2.78 o
   8  10   1          0.03         -5.92         8.08 o
  -5  11   1          3.24          1.57         1.66 o
  -4  11   1          0.77          4.33         3.26 o
  -3  11   1          0.03          1.45         2.66 o
  -2  11   1          0.62          4.20         1.72 o
  -1  11   1          1.67          3.75         2.63 o
   0  11   1          4.63          5.51         1.36 o
   1  11   1          2.04          2.34         1.24 o
   2  11   1         12.49         16.44         2.90 o
   3  11   1          1.37          1.58         1.67 o
   4  11   1          0.07         -0.92         4.10 o
   5  11   1          0.45          1.03         1.64 o
   6  11   1          0.15          1.72         3.05 o
   7  11   1          0.64          2.87         2.63 o
  -4  12   1          0.43          4.54         5.03 o
  -3  12   1          0.17          1.92         1.55 o
  -2  12   1          0.22          2.40         2.84 o
  -1  12   1          3.91          9.30         2.59 o
   0  12   1          0.00          1.77         1.56 o
   1  12   1          0.21          1.65         1.59 o
   2  12   1          4.55          1.86         2.56 o
   3  12   1          6.77          4.84         4.86 o
   4  12   1          0.47         -0.09         4.44 o
   5  12   1          0.89          1.46         1.78 o
  -3 -12   2          0.91          1.87         2.08 o
  -2 -12   2          3.96          5.52         2.20 o
  -1 -12   2          0.86         -1.78         2.54 o
   0 -12   2          1.78          2.97         3.13 o
   1 -12   2          1.52          7.32         2.89 o
   2 -12   2          2.62          6.12         3.11 o
   3 -12   2          0.28          4.01         2.92 o
  -5 -11   2          0.34         -0.16         2.29 o
  -4 -11   2          3.95          1.27         6.45 o
  -3 -11   2          8.54         11.61         7.16 o
  -2 -11   2         46.99         62.70         3.94 o
  -1 -11   2          3.60          2.29         1.81 o
   0 -11   2         10.38         11.88         1.96 o
   1 -11   2         14.49         16.57         2.26 o
   2 -11   2          0.12          2.95         1.81 o
   3 -11   2          1.63          4.82         2.03 o
   4 -11   2          0.02          2.76         2.31 o
   5 -11   2          0.03          2.27         2.90 o
  -7 -10   2          0.48          1.26         2.58 o
  -6 -10   2          1.86          0.89         2.01 o
  -5 -10   2          0.20          0.96         1.93 o
  -4 -10   2          6.19          4.36         3.92 o
  -3 -10   2          9.98          6.10         4.96 o
  -2 -10   2          3.07         -0.49         2.99 o
  -1 -10   2          0.70          1.75         2.82 o
   0 -10   2         18.18         17.27         1.62 o
   1 -10   2          3.74          3.92         1.42 o
   2 -10   2          1.28          1.79         1.39 o
   3 -10   2          0.48          2.88         1.46 o
   4 -10   2          0.51          2.21         2.37 o
   5 -10   2          0.62          1.91         2.56 o
   6 -10   2          0.06          3.94         1.49 o
   7 -10   2          0.26          3.36         2.09 o
  -8  -9   2          0.03         -5.74         3.63 o
  -7  -9   2          0.01         -2.42         2.90 o
  -6  -9   2          0.48          0.81         3.01 o
  -5  -9   2          0.75         -3.29         2.70 o
  -4  -9   2          0.09         -1.57         5.24 o
  -3  -9   2          4.38          3.93         3.07 o
  -2  -9   2         30.62         28.99         2.39 o
  -1  -9   2         18.95         17.31         1.59 o
   0  -9   2         27.90         29.15         2.12 o
   1  -9   2        101.36         96.76         2.74 o
   2  -9   2          0.16          0.65         1.24 o
   3  -9   2          1.35          4.53         1.61 o
   4  -9   2          0.01          3.39         1.44 o
   5  -9   2          2.21          3.18         1.50 o
   6  -9   2         12.54         16.31         4.31 o
   7  -9   2          7.34         11.16         1.90 o
   8  -9   2          0.77          8.60         5.08 o
  -9  -8   2          0.97         -6.35         6.28 o
  -8  -8   2          1.58         -0.40         2.00 o
  -7  -8   2          4.47          2.11         2.05 o
  -6  -8   2          7.45          0.42         2.42 o
  -5  -8   2          0.00         -1.76         2.52 o
  -4  -8   2         79.60         80.40         3.75 o
  -3  -8   2         89.29         95.91         2.82 o
  -2  -8   2          1.71          0.27         0.86 o
  -1  -8   2         35.23         35.22         1.86 o
   0  -8   2         15.59         16.92         1.44 o
   1  -8   2         21.04         13.04         1.32 o
   2  -8   2        178.27        169.34         3.34 o
   3  -8   2          5.38          6.10         1.44 o
   4  -8   2          0.06         -0.71         1.87 o
   5  -8   2         10.78         11.48         1.50 o
   6  -8   2          0.00          1.58         1.37 o
   8  -8   2          1.61         59.58         9.32 o
   9  -8   2          3.48         63.67         8.49 o
  -9  -7   2          2.55         -1.00         2.51 o
  -8  -7   2          3.66          1.54         3.42 o
  -7  -7   2          5.48          1.38         1.56 o
  -6  -7   2          7.05          4.84         1.70 o
  -5  -7   2         75.70         74.80         3.39 o
  -4  -7   2        151.86        155.46         3.70 o
  -3  -7   2         42.89         43.35         1.99 o
  -2  -7   2         47.79         53.62         1.67 o
  -1  -7   2        156.09        166.51         2.64 o
   0  -7   2          6.94          7.34         1.03 o
   1  -7   2         25.88         27.43         1.55 o
   2  -7   2         71.46         72.75         2.09 o
   3  -7   2        144.25        140.07         2.92 o
   4  -7   2         37.17         31.23         2.28 o
   5  -7   2         29.04         31.61         2.76 o
   6  -7   2          2.28          2.75         1.06 o
   7  -7   2         12.54         10.30         1.51 o
   8  -7   2          3.00         24.70         7.77 o
 -10  -6   2          1.18         -3.10         2.13 o
  -9  -6   2          0.23         -3.58         2.09 o
  -8  -6   2         25.69         22.04         3.32 o
  -7  -6   2          6.08          3.98         1.66 o
  -6  -6   2         60.78         57.84         2.82 o
  -5  -6   2        400.87        418.85         7.00 o
  -4  -6   2          8.87         10.79         1.31 o
  -3  -6   2         31.64         29.81         1.29 o
  -2  -6   2         49.94         46.17         1.42 o
  -1  -6   2         37.38         37.44         1.33 o
   0  -6   2        457.24        466.31         4.43 o
   1  -6   2         40.19         42.92         1.35 o
   2  -6   2          3.85          3.18         0.71 o
   3  -6   2         74.54         65.84         1.75 o
   4  -6   2          9.58          9.26         1.38 o
   5  -6   2         26.86         24.96         1.85 o
   6  -6   2        289.68        277.05         4.79 o
   7  -6   2         56.35         54.91         2.64 o
   8  -6   2          0.97          3.79         2.46 o
   9  -6   2          3.00         12.75         5.67 o
  10  -6   2          0.69         54.32         7.77 o
 -10  -5   2          0.01         -3.97         1.99 o
  -9  -5   2         17.84         14.98         2.90 o
  -8  -5   2         65.05         64.07         4.21 o
  -7  -5   2         92.11         92.94         3.42 o
  -6  -5   2        108.24        100.80         3.00 o
  -5  -5   2          3.09          2.57         1.11 o
  -4  -5   2          0.82          0.61         1.05 o
  -3  -5   2        126.94        136.41         2.19 o
  -2  -5   2        166.38        163.30         2.26 o
  -1  -5   2         70.09         76.32         1.57 o
   0  -5   2         74.08         67.20         1.52 o
   1  -5   2         18.49         15.48         0.92 o
   2  -5   2          5.15          5.87         0.53 o
   3  -5   2        159.01        168.09         1.94 o
   4  -5   2        198.74        215.65         2.46 o
   5  -5   2          1.16          0.07         0.68 o
   6  -5   2          5.33          2.54         0.97 o
   7  -5   2        263.26        229.91         6.36 o
   8  -5   2          0.24          2.40         1.48 o
   9  -5   2          2.00          9.37         3.60 o
  10  -5   2         10.41         43.85         9.85 o
  11  -5   2          0.91         56.62         7.51 o
 -11  -4   2          0.16         -3.77         2.18 o
 -10  -4   2          0.19         -1.87         1.94 o
  -9  -4   2          3.09          2.48         1.96 o
  -8  -4   2          0.13         -1.00         1.46 o
  -7  -4   2        484.88        520.63         7.35 o
  -6  -4   2        312.05        317.40         5.28 o
  -5  -4   2          2.67          2.81         0.99 o
  -4  -4   2        342.08        396.32         4.71 o
  -3  -4   2         32.99         34.09         0.87 o
  -2  -4   2        183.03        196.54         2.40 o
  -1  -4   2        366.24        356.06         3.14 o
   0  -4   2         92.44         82.76         1.49 o
   1  -4   2        262.24        256.21         2.65 o
   2  -4   2          1.05          0.46         0.37 o
   3  -4   2        173.94        179.38         2.57 o
   4  -4   2         24.42         20.59         0.61 o
   5  -4   2         89.59         86.59         1.38 o
   6  -4   2          9.21          8.42         1.02 o
   7  -4   2         61.60         55.75         2.03 o
   8  -4   2         14.29         16.62         1.89 o
   9  -4   2         63.34         63.88         7.08 o
  10  -4   2          0.62         14.87         9.65 o
  11  -4   2          1.73         46.14         7.84 o
 -11  -3   2          0.04         -2.32         1.92 o
 -10  -3   2         10.77          7.11         2.23 o
  -9  -3   2         20.81         19.74         2.68 o
  -8  -3   2         97.22         98.37         4.18 o
  -7  -3   2        116.24        115.85         2.86 o
  -6  -3   2         16.17         14.38         1.33 o
  -5  -3   2        158.59        167.44         3.00 o
  -4  -3   2        671.57        658.21         6.04 o
  -3  -3   2         74.94         75.02         1.01 o
  -2  -3   2        279.82        290.64         2.75 o
  -1  -3   2        167.19        133.22         1.65 o
   0  -3   2        418.04        406.92         4.26 o
   1  -3   2        741.29        740.90         4.30 o
   2  -3   2          8.50          6.39         0.39 o
   3  -3   2        125.47        116.84         1.60 o
   4  -3   2       1985.29       1987.59        11.75 o
   5  -3   2          9.31         12.37         0.53 o
   6  -3   2          4.96          2.89         0.49 o
   7  -3   2        125.75        118.69         2.57 o
   8  -3   2        239.20        232.09         4.70 o
   9  -3   2         13.60         13.60         2.31 o
  10  -3   2         19.07         20.70         2.26 o
  11  -3   2          1.62         46.46        11.08 o
  12  -3   2          1.90         64.68        17.89 o
 -11  -2   2          0.08         -3.65         2.30 o
 -10  -2   2          0.52         -1.76         1.90 o
  -9  -2   2          0.12         -1.91         1.55 o
  -8  -2   2          8.84          5.36         1.53 o
  -7  -2   2         63.56         59.92         2.13 o
  -6  -2   2         12.39         13.32         1.17 o
  -5  -2   2         61.14         52.61         1.40 o
  -4  -2   2        441.92        411.84         2.94 o
  -3  -2   2        252.54        277.47         2.15 o
  -2  -2   2        252.91        259.65         1.90 o
  -1  -2   2         65.56         60.39         0.92 o
   0  -2   2        829.24        781.33         4.50 o
   1  -2   2        306.62        252.75         1.84 o
   2  -2   2         17.01         11.60         0.45 o
   3  -2   2          3.12          3.02         0.46 o
   4  -2   2         56.55         53.07         0.67 o
   5  -2   2        107.11        112.08         1.61 o
   6  -2   2         92.50         82.72         1.58 o
   7  -2   2          2.33          1.18         0.57 o
   8  -2   2          0.19         -0.12         0.96 o
   9  -2   2          0.43          0.08         1.13 o
  10  -2   2          0.46          2.10         1.49 o
  11  -2   2          0.55         13.09         8.98 o
 -11  -1   2          3.00          1.87         1.98 o
 -10  -1   2          4.55          3.39         1.94 o
  -9  -1   2          9.39          6.72         1.68 o
  -8  -1   2         57.53         67.67         2.88 o
  -7  -1   2          9.67         11.46         1.23 o
  -6  -1   2         12.11         14.58         0.88 o
  -5  -1   2        264.94        250.36         2.37 o
  -4  -1   2        960.41       1020.08         5.82 o
  -3  -1   2        790.62        809.14         4.65 o
  -2  -1   2       7010.11       7074.75        31.52 o
  -1  -1   2       2526.69       2530.50        10.71 o
   0  -1   2       1296.15       1189.28         5.11 o
   1  -1   2       1009.11        927.87         5.41 o
   2  -1   2        931.79        901.38         5.51 o
   3  -1   2        239.21        225.41         1.64 o
   4  -1   2         51.96         48.36         0.80 o
   5  -1   2         21.82         22.30         0.77 o
   6  -1   2          1.88          1.70         0.45 o
   7  -1   2         74.01         67.41         1.47 o
   8  -1   2        126.78        117.85         2.65 o
   9  -1   2         22.84         17.80         1.88 o
  10  -1   2         12.68          9.97         2.34 o
  11  -1   2         10.44         15.21         3.28 o
 -11   0   2          0.01          3.32         2.61 o
 -10   0   2          1.02         -1.33         1.27 o
  -9   0   2          1.16         -1.47         1.08 o
  -8   0   2         12.03         11.23         1.63 o
  -7   0   2          0.23         -0.10         0.61 o
  -6   0   2         55.69         55.75         1.47 o
  -5   0   2          0.43          0.07         0.38 o
  -4   0   2         98.84        115.87         1.50 o
  -3   0   2          7.55          7.46         0.52 o
  -2   0   2       2346.89       2304.67         9.91 o
  -1   0   2        245.73        238.19         1.58 o
   0   0   2        269.25        318.02         1.68 o
   1   0   2         91.47         86.80         0.63 o
   2   0   2        108.43         96.68         0.81 o
   3   0   2        526.03        491.47         2.44 o
   4   0   2        286.27        280.71         2.49 o
   5   0   2        385.97        419.15         2.90 o
   6   0   2        209.77        221.38         2.09 o
   7   0   2        129.51        124.11         1.81 o
   8   0   2         41.38         36.69         1.72 o
   9   0   2        123.57        121.66         2.96 o
  10   0   2         14.80         14.56         2.74 o
  11   0   2          6.64          6.87         2.47 o
  12   0   2          0.36          0.98         3.13 o
 -11   1   2         33.34         39.36         8.91 o
 -10   1   2          0.10          1.12         1.57 o
  -9   1   2          0.87          1.15         1.34 o
  -8   1   2         42.58         43.69         1.98 o
  -7   1   2        591.24        620.64         4.93 o
  -6   1   2         58.49         57.07         1.38 o
  -5   1   2         54.68         51.09         1.14 o
  -4   1   2        993.43        987.70         5.42 o
  -3   1   2        469.26        465.99         3.25 o
  -2   1   2       1236.57       1162.56         6.09 o
  -1   1   2       1330.57       1324.74         5.46 o
   0   1   2        196.44        201.68         1.19 o
   1   1   2         28.82         31.42         0.40 o
   2   1   2         14.47         16.36         0.50 o
   3   1   2       1035.14       1014.83         6.36 o
   4   1   2         28.08         23.10         0.87 o
   5   1   2         53.87         61.98         0.65 o
   6   1   2         91.19         92.26         0.94 o
   7   1   2          0.17          0.91         0.64 o
   8   1   2         24.60         19.88         1.88 o
   9   1   2         10.92         11.95         1.76 o
  10   1   2         14.69         14.97         2.01 o
  11   1   2          0.09          0.90         1.83 o
  12   1   2          0.79          3.03         2.68 o
 -11   2   2         11.44         12.62         2.67 o
 -10   2   2          0.49          1.95         1.70 o
  -9   2   2         76.77         82.13         3.18 o
  -8   2   2          0.75         -0.83         0.75 o
  -7   2   2         14.04         12.81         0.97 o
  -6   2   2          0.63          1.19         0.48 o
  -5   2   2         52.90         57.35         1.20 o
  -4   2   2        385.31        399.53         3.03 o
  -3   2   2         23.34         26.05         0.71 o
  -2   2   2        505.39        517.75         3.11 o
  -1   2   2       2573.32       2550.54        12.18 o
   0   2   2        901.23        874.16         4.45 o
   1   2   2       7996.98       7572.43        46.12 o
   2   2   2      12401.21      12100.78        81.02 o
   3   2   2       1350.81       1341.36         6.97 o
   4   2   2        542.49        598.53         4.85 o
   5   2   2       1050.39       1132.66         6.50 o
   6   2   2        134.08        128.24         1.50 o
   7   2   2         66.96         69.13         1.88 o
   8   2   2         23.13         21.79         2.05 o
   9   2   2        101.76         96.67         3.44 o
  10   2   2          1.34         -0.21         1.18 o
  11   2   2          0.14         -0.49         1.68 o
  12   2   2          1.04          1.64         4.95 o
 -11   3   2          0.26          3.48         3.18 o
 -10   3   2          6.67         12.66         4.62 o
  -9   3   2          1.98          1.90         1.19 o
  -8   3   2          4.55          4.16         1.05 o
  -7   3   2        169.99        171.85         2.34 o
  -6   3   2         80.19         74.99         1.43 o
  -5   3   2          9.19          7.01         0.60 o
  -4   3   2         65.20         74.77         1.27 o
  -3   3   2       1485.85       1565.78         7.69 o
  -2   3   2        320.95        316.75         2.51 o
  -1   3   2        356.60        405.90         2.46 o
   0   3   2         95.82         84.56         1.08 o
   1   3   2        400.87        383.97         2.56 o
   2   3   2       1502.99       1480.93         7.81 o
   3   3   2          3.00          6.92         0.52 o
   4   3   2        267.75        289.89         2.63 o
   5   3   2         87.11        101.61         1.52 o
   6   3   2         89.18         84.18         1.47 o
   7   3   2          0.70         -0.21         0.75 o
   8   3   2          5.43          3.90         1.26 o
   9   3   2          6.43          5.20         1.57 o
  10   3   2         11.34          7.93         1.76 o
  11   3   2          3.55          5.72         2.92 o
  12   3   2          0.42         -0.99         2.52 o
 -11   4   2          4.07         82.18        11.05 o
  -9   4   2          1.63          2.54         2.25 o
  -8   4   2         14.17         11.95         1.34 o
  -7   4   2          2.42          0.45         0.74 o
  -6   4   2        169.13        162.06         2.29 o
  -5   4   2        141.17        143.65         2.00 o
  -4   4   2         43.04         45.09         1.38 o
  -3   4   2        498.09        540.07         3.92 o
  -2   4   2         13.97         16.99         0.79 o
  -1   4   2       2707.01       2685.71        12.22 o
   0   4   2         55.94         58.42         1.03 o
   1   4   2        185.84        187.94         2.13 o
   2   4   2         70.44         68.48         1.32 o
   3   4   2        282.83        287.15         2.74 o
   4   4   2         45.56         60.32         1.25 o
   5   4   2         82.16         84.10         1.22 o
   6   4   2         64.94         57.81         1.31 o
   7   4   2         27.43         21.51         1.39 o
   8   4   2        215.09        211.63         4.54 o
   9   4   2         15.56         11.17         1.86 o
  10   4   2         16.51         13.46         2.04 o
  11   4   2          1.26          0.26         1.98 o
  12   4   2          0.00         -0.69         2.95 o
  -9   5   2          0.15          2.74         3.20 o
  -8   5   2          3.54          5.69         1.81 o
  -7   5   2         56.94         58.24         2.87 o
  -6   5   2         82.70         79.66         1.84 o
  -5   5   2         29.84         28.75         1.28 o
  -4   5   2        638.20        639.47         4.74 o
  -3   5   2        145.28        140.24         2.05 o
  -2   5   2       1245.74       1224.69         9.03 o
  -1   5   2        201.53        222.47         1.98 o
   0   5   2         80.27         65.16         1.12 o
   1   5   2         41.10         43.61         1.19 o
   2   5   2         99.23        111.59         1.84 o
   3   5   2        230.08        208.18         2.60 o
   4   5   2         75.16         70.84         1.53 o
   5   5   2          0.01         -0.78         0.39 o
   6   5   2          6.88          7.05         1.03 o
   7   5   2         18.56         16.10         1.37 o
   8   5   2         61.02         52.61         2.86 o
   9   5   2         15.35         15.93         2.14 o
  10   5   2         23.88         21.47         2.40 o
  11   5   2          1.50          0.28         2.33 o
  -9   6   2          0.02         47.78         7.23 o
  -8   6   2          7.37          8.09         1.99 o
  -7   6   2         10.52          7.64         1.35 o
  -6   6   2        316.43        305.26         4.78 o
  -5   6   2         58.40         51.67         1.83 o
  -4   6   2        337.49        322.17         4.95 o
  -3   6   2         66.11         60.15         1.52 o
  -2   6   2         24.06         28.24         1.25 o
  -1   6   2        145.93        139.25         2.25 o
   0   6   2         60.60         61.09         1.16 o
   1   6   2          0.09         -0.36         0.45 o
   2   6   2        512.58        517.80         4.21 o
   3   6   2        692.34        724.34         5.79 o
   4   6   2         52.87         46.32         1.35 o
   5   6   2         15.27         14.32         1.02 o
   6   6   2          0.95          2.52         0.89 o
   7   6   2         66.53         60.99         2.37 o
   8   6   2          0.97         -2.71         1.39 o
   9   6   2          2.55         -2.62         1.55 o
  10   6   2         10.71          8.82         2.15 o
  11   6   2          0.00         -2.28         2.01 o
  -9   7   2          0.00          6.26         4.23 o
  -8   7   2          0.34          0.99         1.37 o
  -7   7   2          3.88          9.47         6.61 o
  -6   7   2          0.12          0.62         1.64 o
  -5   7   2        142.61        137.07         3.35 o
  -4   7   2         51.67         51.52         1.77 o
  -3   7   2          3.70          2.50         0.90 o
  -2   7   2        144.02        143.93         2.52 o
  -1   7   2         15.71         13.75         1.08 o
   0   7   2         13.34         14.67         0.83 o
   1   7   2         21.45         27.97         1.16 o
   2   7   2          6.43          5.29         0.71 o
   3   7   2        287.68        310.10         3.34 o
   4   7   2         86.44         89.24         1.78 o
   5   7   2        200.62        202.17         3.84 o
   6   7   2        381.44        394.82         5.60 o
   7   7   2          5.83          6.93         1.46 o
   8   7   2         33.26         33.61         2.94 o
   9   7   2          0.69         -3.07         2.00 o
  10   7   2          0.02         -2.96         2.33 o
  11   7   2          0.08         -2.31         2.35 o
  -7   8   2          6.86          4.99         1.45 o
  -6   8   2          2.85          3.49         2.70 o
  -5   8   2         64.44         56.21         2.51 o
  -4   8   2         15.44         13.87         1.65 o
  -3   8   2         90.75         83.73         2.70 o
  -2   8   2        174.30        171.31         3.40 o
  -1   8   2          1.24          2.28         0.90 o
   0   8   2         42.50         41.35         1.68 o
   1   8   2         48.51         56.76         1.84 o
   2   8   2         20.12         19.64         1.22 o
   3   8   2         20.98         20.96         1.19 o
   4   8   2         10.24         10.68         1.50 o
   5   8   2         20.85         15.31         1.76 o
   6   8   2         54.61         44.52         2.46 o
   7   8   2         21.84         25.42         2.62 o
   8   8   2         15.51         10.48         2.48 o
   9   8   2          4.58         -1.28         3.00 o
  10   8   2          4.06          0.03         3.09 o
  -7   9   2          1.41          0.35         1.43 o
  -6   9   2         14.38         13.02         4.38 o
  -5   9   2          0.16          2.28         1.84 o
  -4   9   2         17.75         12.42         2.49 o
  -3   9   2         29.00         24.42         1.64 o
  -2   9   2         30.92         28.80         1.78 o
  -1   9   2        425.40        436.54         5.41 o
   0   9   2        256.51        245.45         3.92 o
   1   9   2         71.31         73.36         2.36 o
   2   9   2         65.12         62.24         2.11 o
   3   9   2         13.09         11.73         1.37 o
   4   9   2          6.87          1.45         1.59 o
   5   9   2          7.69          5.73         1.83 o
   6   9   2          0.52         -0.91         1.28 o
   7   9   2          9.69          7.18         2.62 o
   8   9   2          0.88         -2.49         2.19 o
   9   9   2          0.80         -3.92         2.57 o
  -6  10   2         14.67         19.89         2.69 o
  -5  10   2         29.48         30.11         2.97 o
  -4  10   2          7.08          5.75         1.59 o
  -3  10   2          0.44          1.12         1.29 o
  -2  10   2          0.85          0.91         1.39 o
  -1  10   2         31.98         27.87         1.85 o
   0  10   2        104.43        108.39         2.94 o
   1  10   2         26.17         28.74         1.92 o
   2  10   2         31.01         31.77         2.08 o
   3  10   2         14.59         15.85         2.21 o
   4  10   2          1.12         -1.62         2.36 o
   5  10   2          1.88          0.38         3.46 o
   6  10   2          5.37          4.31         2.99 o
   7  10   2          8.42          7.98         3.29 o
   8  10   2          0.88          0.17         2.55 o
  -5  11   2          0.39          4.24         2.70 o
  -4  11   2          0.23          2.11         2.72 o
  -3  11   2          3.23          5.80         2.81 o
  -2  11   2          3.67          4.70         2.58 o
  -1  11   2          1.73          0.77         1.40 o
   0  11   2          3.30          4.28         1.38 o
   1  11   2          0.89          1.08         1.23 o
   2  11   2          5.29          4.74         2.09 o
   3  11   2          0.05          0.52         2.23 o
   4  11   2          0.56         -0.40         1.41 o
   5  11   2          4.35          0.60         4.16 o
   6  11   2          3.69          3.78         1.97 o
   7  11   2          0.11          1.68         2.96 o
  -4  12   2          7.31         11.68         7.09 o
  -3  12   2          1.09          4.79         2.01 o
  -2  12   2          0.11          0.70         2.30 o
  -1  12   2          0.55          0.58         1.64 o
   0  12   2          3.20          2.84         1.39 o
   1  12   2          0.05         -0.18         1.19 o
   2  12   2          0.02         -0.92         2.23 o
   3  12   2          2.91          1.30         3.34 o
   4  12   2         25.46         24.18         3.24 o
   5  12   2          2.93          4.52         2.14 o
   0  13   2          0.68          3.06         2.08 o
   1  13   2          1.20          3.61         3.55 o
   2  13   2          1.75          3.94         3.03 o
   0 -12   3          3.38          6.33        10.51 o
   2 -12   3          0.05          1.47         2.74 o
  -4 -11   3          0.06         -0.98         1.86 o
  -3 -11   3          2.28          2.98         6.09 o
  -2 -11   3          0.01         -1.73         4.20 o
  -1 -11   3          6.12          4.05         3.47 o
   0 -11   3          1.32          0.40         2.71 o
   1 -11   3          1.64          3.04         1.63 o
   2 -11   3          2.29          7.65         2.07 o
   3 -11   3          1.17          3.50         3.01 o
   4 -11   3          0.01          2.76         2.86 o
   5 -11   3          2.45          7.05         2.98 o
  -6 -10   3          1.12          0.50         1.78 o
  -5 -10   3          0.61          1.01         2.52 o
  -4 -10   3          3.40          3.45         1.89 o
  -3 -10   3          8.70          4.12         4.13 o
  -2 -10   3         39.21         41.55         6.66 o
  -1 -10   3          1.35          1.02         1.52 o
   0 -10   3          2.10          4.15         1.48 o
   1 -10   3          0.11          0.75         1.33 o
   2 -10   3          0.00          0.21         2.52 o
   3 -10   3          0.00          0.94         1.32 o
   4 -10   3          4.36          5.65         1.52 o
   5 -10   3          7.85         12.04         2.71 o
   6 -10   3         12.93         14.88         2.02 o
  -7  -9   3          7.10          8.23         3.53 o
  -6  -9   3          6.69          3.00         3.37 o
  -5  -9   3          4.84          1.51         1.98 o
  -4  -9   3          1.03          0.18         5.04 o
  -3  -9   3         32.93         31.89         3.02 o
  -2  -9   3         53.79         55.37         3.36 o
  -1  -9   3         10.50         10.45         1.42 o
   0  -9   3         52.66         50.24         3.36 o
   1  -9   3          2.93          5.11         1.45 o
   2  -9   3          5.60          5.69         1.93 o
   3  -9   3         44.19         55.27         3.94 o
   4  -9   3          0.05          0.80         1.39 o
   5  -9   3          1.28         -0.06         1.18 o
   6  -9   3         10.10         11.19         1.79 o
   7  -9   3          9.46         15.06         2.08 o
   8  -9   3          3.28          8.11         4.25 o
  -8  -8   3          0.72         -3.26         3.65 o
  -7  -8   3          1.30          0.48         1.60 o
  -6  -8   3          4.81          3.26         2.02 o
  -5  -8   3          2.19         -0.83         3.59 o
  -4  -8   3         32.91         27.93         3.01 o
  -3  -8   3         42.00         43.89         2.78 o
  -2  -8   3         36.41         31.83         2.48 o
  -1  -8   3         22.36         25.66         1.67 o
   0  -8   3        100.85         99.40         2.75 o
   1  -8   3          8.13          6.19         1.63 o
   2  -8   3          4.60          5.07         1.29 o
   3  -8   3         22.32         19.85         2.01 o
   4  -8   3         19.50         15.32         1.69 o
   5  -8   3          0.17          2.05         1.57 o
   6  -8   3          0.83          4.65         1.36 o
   7  -8   3          0.13          6.02         3.84 o
   8  -8   3          0.20         23.60         6.64 o
  -9  -7   3          0.42         -2.13         3.44 o
  -8  -7   3         12.68          9.72         2.91 o
  -7  -7   3          0.28         -0.79         1.98 o
  -6  -7   3          2.69         -0.70         2.41 o
  -5  -7   3          3.12          3.10         1.48 o
  -4  -7   3          2.68          0.83         1.97 o
  -3  -7   3          1.18          0.64         1.05 o
  -2  -7   3         88.60         96.86         2.57 o
  -1  -7   3          0.01         -0.21         0.67 o
   0  -7   3         24.19         21.78         1.50 o
   1  -7   3         37.25         38.97         1.80 o
   2  -7   3         37.54         35.09         1.68 o
   3  -7   3          3.21          2.66         1.17 o
   4  -7   3         22.71         22.11         1.84 o
   5  -7   3         30.13         26.01         1.99 o
   6  -7   3          8.67          7.60         1.37 o
   7  -7   3         18.73         21.35         2.08 o
   8  -7   3          8.03         13.81         2.54 o
   9  -7   3          0.08         76.89        10.13 o
  -9  -6   3          6.88         -0.82         2.57 o
  -8  -6   3         16.32         12.58         2.68 o
  -7  -6   3         12.05          9.93         1.91 o
  -6  -6   3         99.46         98.68         3.60 o
  -5  -6   3         32.01         37.97         3.24 o
  -4  -6   3        123.38        126.34         3.38 o
  -3  -6   3         90.81         93.19         2.67 o
  -2  -6   3         13.97         13.11         1.02 o
  -1  -6   3          1.98          1.26         0.66 o
   0  -6   3          1.34          1.40         1.05 o
   1  -6   3         16.19         12.87         1.00 o
   2  -6   3          6.57          6.50         0.77 o
   3  -6   3        150.02        138.82         2.49 o
   4  -6   3          0.17          0.84         0.95 o
   5  -6   3        112.18        102.00         2.94 o
   6  -6   3         39.76         39.62         2.93 o
   7  -6   3         12.85          9.50         1.55 o
   8  -6   3         17.80         22.26         3.28 o
   9  -6   3          0.00         10.96         4.02 o
 -10  -5   3          0.31         -1.33         2.43 o
  -9  -5   3          2.12         -0.73         2.06 o
  -8  -5   3          9.23          6.00         2.10 o
  -7  -5   3        114.87        125.82         5.44 o
  -6  -5   3          4.62          4.02         1.60 o
  -5  -5   3          0.37         -0.58         1.15 o
  -4  -5   3          0.07         -0.68         0.98 o
  -3  -5   3        359.93        380.82         3.78 o
  -2  -5   3         16.09         18.80         1.03 o
  -1  -5   3          1.08          1.53         0.56 o
   0  -5   3         21.72         23.71         1.11 o
   1  -5   3         17.89         17.30         1.00 o
   2  -5   3         65.43         78.28         1.59 o
   3  -5   3          0.03          0.63         0.45 o
   4  -5   3        126.92        117.83         1.78 o
   5  -5   3          5.01          4.20         0.88 o
   6  -5   3        388.99        384.46         5.37 o
   7  -5   3         28.94         22.11         2.70 o
   8  -5   3          0.01          1.55         1.24 o
   9  -5   3          0.35         15.53         5.13 o
  10  -5   3          0.05         15.20         6.94 o
 -10  -4   3          0.11         -2.13         2.44 o
  -9  -4   3          1.14          0.32         2.22 o
  -8  -4   3          0.35          0.78         1.88 o
  -7  -4   3          5.73          7.39         1.57 o
  -6  -4   3        317.55        300.46         5.87 o
  -5  -4   3        249.96        244.63         3.96 o
  -4  -4   3        300.85        309.59         4.25 o
  -3  -4   3          0.00         -0.38         0.50 o
  -2  -4   3          0.25          0.38         0.44 o
  -1  -4   3        318.27        319.20         3.07 o
   0  -4   3        577.78        633.86         4.93 o
   1  -4   3         86.48         89.35         1.63 o
   2  -4   3        264.27        264.01         2.77 o
   3  -4   3        600.61        628.31         4.01 o
   4  -4   3         32.48         31.94         1.34 o
   5  -4   3         19.64         21.10         1.27 o
   6  -4   3        369.47        352.48         4.43 o
   7  -4   3         12.06         12.44         1.30 o
   8  -4   3         64.90         65.94         3.19 o
   9  -4   3          5.89         18.56         6.01 o
  10  -4   3         24.57         33.94         4.19 o
  11  -4   3          4.09         32.95         8.37 o
 -11  -3   3          0.49         -2.24         2.51 o
 -10  -3   3          3.04          2.59         2.43 o
  -9  -3   3          8.37          6.52         2.19 o
  -8  -3   3         95.90         97.44         4.47 o
  -7  -3   3         62.64         54.03         2.71 o
  -6  -3   3        160.12        155.15         3.68 o
  -5  -3   3          5.36          6.50         1.07 o
  -4  -3   3        758.53        799.32         8.23 o
  -3  -3   3         75.05         75.13         1.43 o
  -2  -3   3        294.86        291.21         2.74 o
  -1  -3   3         67.97         71.76         1.30 o
   0  -3   3         13.11         14.45         0.75 o
   1  -3   3        468.93        468.21         3.75 o
   2  -3   3        144.71        160.07         1.60 o
   3  -3   3          4.44          2.20         0.31 o
   4  -3   3        143.47        132.13         2.21 o
   5  -3   3        244.04        249.48         3.23 o
   6  -3   3        201.58        188.88         3.00 o
   7  -3   3          0.54         -1.23         0.70 o
   8  -3   3        127.54        133.16         3.91 o
   9  -3   3         15.47         19.48         2.48 o
  10  -3   3          9.19         13.81         2.61 o
  11  -3   3         15.04         29.01        19.72 o
  12  -3   3          8.66         60.16        14.79 o
 -11  -2   3          1.42         -0.45         2.32 o
 -10  -2   3          1.72         -1.34         1.86 o
  -9  -2   3          0.12         -2.82         1.63 o
  -8  -2   3         13.23         13.65         2.21 o
  -7  -2   3          0.35         -1.01         0.87 o
  -6  -2   3         10.18         12.61         1.29 o
  -5  -2   3        170.92        180.46         2.24 o
  -4  -2   3       2333.06       2457.03        13.60 o
  -3  -2   3        376.35        399.77         4.21 o
  -2  -2   3          5.47          5.81         0.50 o
  -1  -2   3         25.06         22.19         0.63 o
   0  -2   3        691.49        695.14         4.27 o
   1  -2   3         52.33         49.86         1.02 o
   2  -2   3         44.06         51.76         0.75 o
   3  -2   3         32.88         28.71         0.96 o
   4  -2   3         77.35         57.34         1.39 o
   5  -2   3       1049.78       1067.21         5.41 o
   6  -2   3         56.16         44.27         1.12 o
   7  -2   3         12.78          9.93         0.99 o
   8  -2   3         58.32         54.51         2.70 o
   9  -2   3          6.35          7.82         1.51 o
  10  -2   3         28.04         32.61         3.59 o
  11  -2   3         19.16         39.09        11.64 o
 -11  -1   3          9.41          8.19         2.66 o
 -10  -1   3          0.12         -0.65         1.55 o
  -9  -1   3          0.06         -2.47         1.89 o
  -8  -1   3          1.25          0.88         1.21 o
  -7  -1   3         12.09         10.05         1.27 o
  -6  -1   3         19.32         19.49         0.88 o
  -5  -1   3        139.01        142.58         1.81 o
  -4  -1   3        145.94        153.70         2.05 o
  -3  -1   3        247.92        259.89         2.58 o
  -2  -1   3       2368.56       2306.00        10.74 o
  -1  -1   3        935.21        909.32         5.75 o
   0  -1   3       1280.63       1268.01         6.46 o
   1  -1   3        648.11        715.83         4.10 o
   2  -1   3        341.57        338.15         2.29 o
   3  -1   3         19.48         15.93         0.37 o
   4  -1   3        238.88        253.21         2.00 o
   5  -1   3         67.30         73.55         1.24 o
   6  -1   3        445.99        459.29         3.82 o
   7  -1   3        236.24        229.27         2.70 o
   8  -1   3        562.67        576.85         7.27 o
   9  -1   3          0.66         -0.50         1.18 o
  10  -1   3         16.14         16.70         3.09 o
  11  -1   3          2.42          5.67         2.21 o
  12  -1   3          1.68         26.54         8.27 o
 -11   0   3          0.60          0.66         2.90 o
 -10   0   3          0.96         -1.29         1.69 o
  -9   0   3         20.04         14.58         2.32 o
  -8   0   3         95.75         93.68         3.33 o
  -7   0   3        145.43        145.05         3.04 o
  -6   0   3          4.58          3.70         0.60 o
  -5   0   3        136.53        132.02         1.84 o
  -4   0   3        740.92        809.29         5.66 o
  -3   0   3        158.54        166.54         1.85 o
  -2   0   3        103.90         98.02         1.14 o
  -1   0   3       1087.20       1037.30         4.96 o
   0   0   3      29151.43      27546.24       273.60 o
   1   0   3        948.64        873.05         3.86 o
   2   0   3       7533.20       7142.55        32.71 o
   3   0   3         29.63         24.94         0.49 o
   4   0   3        828.74        851.65         4.69 o
   5   0   3         14.88         15.62         0.32 o
   6   0   3        665.16        714.39         6.06 o
   7   0   3         45.28         46.86         1.62 o
   8   0   3          0.33         -1.13         0.76 o
   9   0   3        306.99        307.05         5.41 o
  10   0   3          0.01         -0.86         1.57 o
  11   0   3          4.22          3.85         2.37 o
 -11   1   3          5.16          6.12         3.96 o
 -10   1   3          3.81          1.09         1.67 o
  -9   1   3         51.90         54.64         2.96 o
  -8   1   3         68.24         67.73         2.90 o
  -7   1   3          2.57          2.33         0.70 o
  -6   1   3         61.35         66.85         1.54 o
  -5   1   3        356.95        372.67         3.14 o
  -4   1   3          7.01          8.74         0.67 o
  -3   1   3         11.65         13.31         0.66 o
  -2   1   3         58.17         59.22         1.04 o
  -1   1   3       1304.99       1306.48         5.77 o
   0   1   3       6083.08       5879.60        35.38 o
   1   1   3      10082.59      10012.24        42.69 o
   2   1   3       2918.19       2816.21        12.94 o
   3   1   3        210.04        191.84         1.32 o
   4   1   3        486.70        472.20         4.24 o
   5   1   3        176.20        188.86         2.54 o
   6   1   3        179.91        190.58         2.76 o
   7   1   3         17.39         18.09         1.22 o
   8   1   3          1.10          0.41         0.78 o
   9   1   3        228.57        220.69         4.90 o
  10   1   3         63.82         62.15         4.09 o
  11   1   3         44.76         42.54         4.37 o
  12   1   3          0.08          2.47         2.70 o
 -11   2   3          0.65          2.53         5.87 o
 -10   2   3          3.59          2.77         2.87 o
  -9   2   3         17.36         18.44         2.03 o
  -8   2   3         27.47         26.07         1.41 o
  -7   2   3        118.30        118.65         1.98 o
  -6   2   3        103.15        102.42         1.70 o
  -5   2   3        128.49        137.50         1.79 o
  -4   2   3         12.68         13.99         0.78 o
  -3   2   3         32.95         29.76         0.88 o
  -2   2   3         51.40         41.85         0.91 o
  -1   2   3        103.87         99.98         1.20 o
   0   2   3        268.65        250.64         1.66 o
   1   2   3        352.18        317.86         2.04 o
   2   2   3       2442.41       2454.08        11.51 o
   3   2   3        162.45        158.36         1.35 o
   4   2   3        838.53        843.34         4.48 o
   5   2   3         39.39         43.45         0.74 o
   6   2   3          3.91          3.60         0.71 o
   7   2   3          6.29          2.77         0.76 o
   8   2   3          8.76          9.24         1.08 o
   9   2   3         18.88         16.11         1.92 o
  10   2   3          8.08          7.65         1.68 o
  11   2   3         10.29         14.24         2.67 o
  12   2   3         10.36         12.30         2.71 o
 -11   3   3         10.12         17.24         7.54 o
 -10   3   3          7.52         11.30         2.50 o
  -9   3   3          2.03          4.66         1.68 o
  -8   3   3          3.60          2.70         0.69 o
  -7   3   3          2.41          2.50         0.64 o
  -6   3   3        225.74        234.74         2.51 o
  -5   3   3         18.21         18.99         0.86 o
  -4   3   3         19.49         20.18         0.84 o
  -3   3   3         98.66        102.15         1.46 o
  -2   3   3        736.58        781.38         4.47 o
  -1   3   3       1052.21       1040.34         5.56 o
   0   3   3       2439.48       2342.55        12.09 o
   1   3   3       1053.64       1036.39         5.21 o
   2   3   3         39.52         40.55         0.99 o
   3   3   3        229.55        233.76         2.36 o
   4   3   3         23.82         19.34         0.79 o
   5   3   3        197.84        186.43         2.22 o
   6   3   3         16.59         13.36         0.74 o
   7   3   3         19.00         16.16         1.21 o
   8   3   3        215.26        209.10         5.72 o
   9   3   3        171.43        165.99         4.19 o
  10   3   3          1.66          1.08         1.32 o
  11   3   3          9.28          8.15         1.85 o
  12   3   3          7.59          9.75         3.74 o
  -9   4   3         10.40         10.59         2.26 o
  -8   4   3         19.14         21.07         1.78 o
  -7   4   3          0.00         -1.06         0.57 o
  -6   4   3         59.98         61.81         1.45 o
  -5   4   3         86.56         84.25         1.56 o
  -4   4   3         13.19         14.44         0.79 o
  -3   4   3          0.33          0.29         0.46 o
  -2   4   3         30.20         35.83         1.07 o
  -1   4   3         65.36         68.58         1.18 o
   0   4   3        245.21        238.60         2.08 o
   1   4   3        863.47        864.11         5.14 o
   2   4   3       1290.15       1315.03         7.89 o
   3   4   3         31.08         34.41         0.99 o
   4   4   3        416.78        462.53         4.18 o
   5   4   3        507.72        493.57         4.34 o
   6   4   3        951.94       1023.33         7.73 o
   7   4   3        525.54        561.18         8.34 o
   8   4   3        217.13        211.41         4.56 o
   9   4   3         42.66         36.10         2.49 o
  10   4   3         35.36         35.72         2.65 o
  11   4   3          5.32          5.38         1.72 o
  12   4   3          2.92          0.46         3.76 o
  -8   5   3          0.55          1.50         2.17 o
  -7   5   3          0.02          1.80         0.84 o
  -6   5   3        305.41        307.56         3.47 o
  -5   5   3        131.05        124.03         2.21 o
  -4   5   3          3.85          3.50         0.73 o
  -3   5   3        235.94        231.84         2.73 o
  -2   5   3       1080.16       1151.64         7.12 o
  -1   5   3        369.91        397.53         3.60 o
   0   5   3          7.57          8.98         0.65 o
   1   5   3        473.92        490.54         3.54 o
   2   5   3          0.33          0.27         0.50 o
   3   5   3         58.11         71.65         1.55 o
   4   5   3        232.90        250.81         2.82 o
   5   5   3         17.29         17.79         0.97 o
   6   5   3         32.12         32.47         1.19 o
   7   5   3         15.33         16.27         1.85 o
   8   5   3         60.75         51.68         2.82 o
   9   5   3          4.91          4.68         1.60 o
  10   5   3          0.25         -0.71         1.47 o
  11   5   3          5.64          3.06         1.72 o
  12   5   3          4.89          5.78         3.04 o
  -9   6   3         18.54         21.27         2.52 o
  -8   6   3          4.54         30.90         8.76 o
  -7   6   3          1.82          2.10         1.51 o
  -6   6   3          6.48          9.24         1.08 o
  -5   6   3          7.46          5.51         1.03 o
  -4   6   3         68.29         66.77         1.80 o
  -3   6   3          9.23         11.41         0.95 o
  -2   6   3         81.52         85.91         1.67 o
  -1   6   3        209.06        206.10         2.15 o
   0   6   3          0.48          0.85         0.53 o
   1   6   3          0.07         -1.00         0.50 o
   2   6   3        719.70        754.62         5.90 o
   3   6   3        399.03        428.92         4.24 o
   4   6   3          0.50         -0.07         0.56 o
   5   6   3         26.33         25.83         1.22 o
   6   6   3         11.18         11.47         1.28 o
   7   6   3         87.79         92.91         3.43 o
   8   6   3          0.07         -2.46         1.23 o
   9   6   3          4.42         -0.28         2.14 o
  10   6   3         10.23          7.31         1.91 o
  11   6   3          2.55         -1.17         1.76 o
  -8   7   3          0.02          2.44         1.89 o
  -7   7   3          7.12          9.01         2.94 o
  -6   7   3          0.13          1.15         2.03 o
  -5   7   3          1.34          0.98         0.93 o
  -4   7   3          0.12         -0.87         0.80 o
  -3   7   3          3.07          1.56         0.82 o
  -2   7   3          0.28         -0.06         0.67 o
  -1   7   3          8.00          7.88         0.88 o
   0   7   3         49.96         44.91         1.29 o
   1   7   3        156.00        154.65         2.30 o
   2   7   3          7.00          7.15         0.82 o
   3   7   3          4.29          4.17         0.68 o
   4   7   3         54.89         55.66         1.50 o
   5   7   3         13.54         16.84         1.57 o
   6   7   3         58.34         59.30         2.49 o
   7   7   3        240.77        248.19         5.54 o
   8   7   3          0.38         -0.42         1.56 o
   9   7   3          1.92         -2.93         1.46 o
  10   7   3          0.13         -1.89         1.84 o
  11   7   3          0.47         -1.55         2.18 o
  -8   8   3          2.43         12.52         5.07 o
  -7   8   3          3.70          4.87         1.55 o
  -6   8   3          1.60          1.73         2.33 o
  -5   8   3         37.44         32.28         3.85 o
  -4   8   3         15.76         16.42         1.43 o
  -3   8   3          6.72          4.88         1.07 o
  -2   8   3        133.66        131.95         2.84 o
  -1   8   3          2.24          0.77         0.91 o
   0   8   3         31.43         25.57         1.57 o
   1   8   3         60.78         56.10         1.81 o
   2   8   3         56.10         51.02         1.62 o
   3   8   3        162.77        154.12         2.58 o
   4   8   3         23.59         18.97         1.17 o
   5   8   3         26.53         23.22         1.87 o
   6   8   3         36.39         38.45         2.29 o
   7   8   3          0.04         -0.89         1.71 o
   8   8   3         15.40         14.00         2.42 o
   9   8   3          0.48         -3.84         2.68 o
  10   8   3          0.26         -3.88         1.94 o
  -7   9   3          0.00          4.40         3.43 o
  -6   9   3         11.80          8.62         1.86 o
  -5   9   3         30.75         38.67         3.22 o
  -4   9   3         14.94         11.71         1.62 o
  -3   9   3          1.35          2.29         1.04 o
  -2   9   3          0.68         -0.95         0.93 o
  -1   9   3         12.26         12.48         1.57 o
   0   9   3        124.33        130.43         3.02 o
   1   9   3         11.97         13.99         1.39 o
   2   9   3         30.87         28.37         1.69 o
   3   9   3          5.96          7.78         1.11 o
   4   9   3         27.22         23.50         2.17 o
   5   9   3         82.21         80.41         3.60 o
   6   9   3          2.24          0.37         2.04 o
   7   9   3         46.36         40.04         3.52 o
   8   9   3          1.10         -2.08         2.93 o
   9   9   3          3.82          0.04         3.37 o
  10   9   3          2.78         -3.58         3.73 o
  -6  10   3          9.63          6.96         2.37 o
  -5  10   3          8.86         11.16         3.26 o
  -4  10   3          0.00          1.06         1.59 o
  -3  10   3          0.02          1.66         2.23 o
  -2  10   3         12.67         12.46         1.54 o
  -1  10   3         27.80         31.21         1.94 o
   0  10   3          1.92          2.30         1.09 o
   1  10   3         22.01         21.25         1.66 o
   2  10   3          2.94          4.18         1.09 o
   3  10   3          1.93          0.64         1.03 o
   4  10   3         35.92         41.34         3.09 o
   5  10   3          3.71          0.79         3.73 o
   6  10   3         13.03          7.55         4.41 o
   7  10   3          1.69         -1.47         6.96 o
   8  10   3          2.41          5.39         2.87 o
   9  10   3          0.68          7.20         5.68 o
  -5  11   3          2.10          6.42         4.56 o
  -4  11   3          0.79          8.02         4.57 o
  -3  11   3          1.92          5.27         3.41 o
  -2  11   3          0.15          0.76         1.30 o
  -1  11   3          2.41          1.55         1.00 o
   0  11   3         12.69         11.54         1.44 o
   1  11   3          6.60          8.60         1.39 o
   2  11   3         14.03         12.70         1.48 o
   3  11   3         11.33         14.65         2.74 o
   4  11   3          8.74          6.24         1.83 o
   5  11   3          2.68          3.34         1.92 o
   6  11   3          0.46         -1.37         2.94 o
   7  11   3          5.41         10.66         3.29 o
  -4  12   3          0.00          8.36        11.64 o
  -3  12   3          0.00          3.72         2.89 o
  -2  12   3          6.54          9.67         2.09 o
  -1  12   3          6.76          7.36         1.99 o
   0  12   3          0.61          1.16         1.22 o
   1  12   3          1.94          1.43         1.28 o
   2  12   3          0.04          1.30         1.64 o
   3  12   3         12.01         14.39         4.39 o
   4  12   3          0.16          1.44         1.88 o
   5  12   3         11.79         11.99         4.42 o
   6  12   3          0.00          2.75         2.04 o
  -1  13   3          2.45         11.80         2.65 o
   0  13   3          2.61          4.34         2.22 o
   1  13   3          0.10          0.30         1.71 o
   2  13   3          0.27          0.71         2.91 o
   3  13   3          0.00          0.61         5.94 o
  -3 -11   4          4.90         -0.11         4.52 o
  -2 -11   4          5.19          2.36         4.86 o
  -1 -11   4          0.35         -2.21         4.21 o
   0 -11   4          0.75          0.01         2.28 o
   1 -11   4          0.02          0.76         2.61 o
   2 -11   4         11.60         16.41         2.56 o
   3 -11   4          0.75          2.06         1.59 o
   4 -11   4         10.39         10.34         2.46 o
  -5 -10   4          1.72         -0.17         2.13 o
  -4 -10   4          1.88         -1.27         3.54 o
  -3 -10   4         10.41          8.21         5.81 o
  -2 -10   4          0.03         -0.11         2.55 o
  -1 -10   4          1.97         -1.42         2.76 o
   0 -10   4          1.69          0.71         1.68 o
   1 -10   4          6.43          8.15         1.73 o
   2 -10   4         19.83         23.86         2.42 o
   3 -10   4          2.69          5.07         2.39 o
   4 -10   4         17.08         19.53         2.11 o
   5 -10   4          2.67          6.76         4.28 o
   6 -10   4          1.52          5.19         1.49 o
  -7  -9   4          2.55          0.07         4.58 o
  -6  -9   4          3.47          0.55         2.02 o
  -5  -9   4          8.76          9.36         2.48 o
  -4  -9   4         31.89         28.10         4.95 o
  -3  -9   4         11.42          7.88         2.18 o
  -2  -9   4          1.03         -0.73         2.08 o
  -1  -9   4         36.29         29.57         2.77 o
   0  -9   4         61.64         63.81         2.48 o
   1  -9   4          0.58          1.98         1.27 o
   2  -9   4          6.89          7.68         1.52 o
   3  -9   4          9.58         11.25         2.11 o
   4  -9   4          0.01         -0.30         1.77 o
   5  -9   4          0.06          7.33         4.64 o
   6  -9   4          0.17         18.18         7.21 o
   7  -9   4          0.76          6.77         3.62 o
   8  -9   4          3.23          6.42         3.36 o
  -8  -8   4          0.30         -9.46         4.84 o
  -7  -8   4          0.51          0.47         2.56 o
  -6  -8   4          8.61          4.41         2.63 o
  -5  -8   4          0.87          0.63         1.63 o
  -4  -8   4         12.86          7.81         2.60 o
  -3  -8   4          0.65         -3.05         1.73 o
  -2  -8   4         17.79         21.52         2.51 o
  -1  -8   4          7.86          7.10         1.26 o
   0  -8   4        210.77        218.47         3.90 o
   1  -8   4          0.48          0.67         0.88 o
   2  -8   4         12.48         15.30         1.98 o
   3  -8   4          0.20          0.25         1.79 o
   4  -8   4         17.60         13.62         1.67 o
   5  -8   4          4.27          6.82         1.29 o
   6  -8   4          1.50          5.59         1.85 o
   7  -8   4          2.30          5.02         1.52 o
  -8  -7   4          1.33          2.79         3.78 o
  -7  -7   4          2.81          2.66         2.98 o
  -6  -7   4          0.05         -2.65         2.41 o
  -5  -7   4         31.57         37.46         3.93 o
  -4  -7   4         22.30         23.13         2.31 o
  -3  -7   4         26.19         28.28         3.51 o
  -2  -7   4          4.74          4.66         1.04 o
  -1  -7   4          0.23          0.03         0.87 o
   0  -7   4          0.56          0.93         0.79 o
   1  -7   4          0.45          0.34         0.79 o
   2  -7   4          6.07          6.69         1.05 o
   3  -7   4        269.50        276.67         4.73 o
   4  -7   4        175.76        175.37         3.87 o
   5  -7   4         12.71          9.25         1.42 o
   6  -7   4          6.07          6.54         2.41 o
   7  -7   4          1.14          1.97         2.87 o
   8  -7   4          2.18         14.63         7.23 o
  -9  -6   4          4.16         -1.22         3.54 o
  -8  -6   4          9.42          3.37         3.68 o
  -7  -6   4          2.67          1.20         2.77 o
  -6  -6   4         16.09         14.06         2.79 o
  -5  -6   4        123.64        134.52         3.79 o
  -4  -6   4        138.26        140.66         3.67 o
  -3  -6   4          2.09          3.17         1.31 o
  -2  -6   4         32.61         29.75         1.41 o
  -1  -6   4          2.89          2.59         0.78 o
   0  -6   4         12.04         11.17         1.04 o
   1  -6   4         19.47         19.08         1.23 o
   2  -6   4          6.13          4.65         0.76 o
   3  -6   4         61.05         63.80         1.80 o
   4  -6   4        676.71        654.91         7.21 o
   5  -6   4        244.47        216.17         4.19 o
   6  -6   4         30.97         27.43         1.96 o
   7  -6   4         35.76         32.01         2.80 o
   8  -6   4         12.60         15.95         3.98 o
   9  -6   4          3.14         57.46         9.52 o
  -9  -5   4          5.44          1.64         3.41 o
  -8  -5   4         45.84         53.76         5.37 o
  -7  -5   4         96.35         99.07         4.55 o
  -6  -5   4          0.88          0.54         1.41 o
  -5  -5   4         28.30         33.20         2.33 o
  -4  -5   4         13.66         13.70         1.64 o
  -3  -5   4          5.15          4.26         0.76 o
  -2  -5   4         12.53         11.02         0.95 o
  -1  -5   4         17.22         20.58         1.12 o
   0  -5   4         11.56          9.32         0.88 o
   1  -5   4        125.48        119.54         2.14 o
   2  -5   4         76.57         73.75         1.69 o
   3  -5   4        284.91        277.14         2.97 o
   4  -5   4          4.49          5.12         0.90 o
   5  -5   4        103.79         89.82         2.31 o
   6  -5   4          9.59         10.19         1.33 o
   7  -5   4         30.11         29.85         2.55 o
   8  -5   4          3.38          4.43         1.85 o
   9  -5   4          4.31          6.01         2.06 o
  10  -5   4         22.18         81.80        11.59 o
 -10  -4   4          8.08          8.87         4.02 o
  -9  -4   4          2.04         -0.30         3.11 o
  -8  -4   4         93.18         90.87         4.60 o
  -7  -4   4        159.71        175.45         4.67 o
  -6  -4   4        139.99        149.24         3.75 o
  -5  -4   4        253.45        252.62         4.56 o
  -4  -4   4        161.02        163.43         3.14 o
  -3  -4   4         32.04         30.01         1.21 o
  -2  -4   4        141.59        147.87         2.15 o
  -1  -4   4        168.16        169.92         2.55 o
   0  -4   4        182.73        204.62         2.62 o
   1  -4   4        102.76        109.66         1.92 o
   2  -4   4        351.26        336.04         3.17 o
   3  -4   4         17.49         14.32         0.75 o
   4  -4   4         59.25         55.69         1.68 o
   5  -4   4         39.84         42.25         1.66 o
   6  -4   4         19.52         16.11         1.32 o
   7  -4   4         18.42         16.36         1.43 o
   8  -4   4         80.63         76.67         4.59 o
   9  -4   4         59.35         49.04         8.27 o
  10  -4   4          3.61          7.12         3.95 o
 -10  -3   4          0.05          0.36         3.75 o
  -9  -3   4          1.55         -0.91         2.11 o
  -8  -3   4         90.28         87.29         4.31 o
  -7  -3   4         27.14         23.13         2.22 o
  -6  -3   4        385.21        384.30         6.12 o
  -5  -3   4        328.47        333.13         4.94 o
  -4  -3   4         13.13         14.38         0.90 o
  -3  -3   4         90.98         83.54         1.32 o
  -2  -3   4         53.02         57.62         1.04 o
  -1  -3   4          0.06          0.35         0.41 o
   0  -3   4         45.82         51.87         1.25 o
   1  -3   4        197.77        203.66         2.85 o
   2  -3   4         31.20         31.67         0.93 o
   3  -3   4        230.90        234.72         1.94 o
   4  -3   4        102.69        107.43         2.06 o
   5  -3   4          3.71          3.02         0.71 o
   6  -3   4         35.84         41.15         1.68 o
   7  -3   4         67.86         63.62         2.11 o
   8  -3   4         11.33         13.35         1.91 o
   9  -3   4         17.01         19.44         2.05 o
  10  -3   4          0.84          1.25         2.50 o
  11  -3   4          1.43         35.08        10.41 o
  12  -3   4          4.97         37.40         9.62 o
 -10  -2   4          0.22          0.67         2.33 o
  -9  -2   4          0.00         -3.47         1.74 o
  -8  -2   4          9.50         10.93         2.37 o
  -7  -2   4          1.60         -0.14         1.21 o
  -6  -2   4        175.66        186.02         4.10 o
  -5  -2   4         17.73         17.83         1.11 o
  -4  -2   4        131.01        132.97         1.93 o
  -3  -2   4       1064.63       1114.38         6.28 o
  -2  -2   4          2.41          5.40         0.71 o
  -1  -2   4        179.73        178.12         1.47 o
   0  -2   4        956.39        962.97         5.21 o
   1  -2   4         23.47         17.76         0.70 o
   2  -2   4         15.29         18.86         0.72 o
   3  -2   4          7.14          7.50         0.37 o
   4  -2   4        552.52        581.91         5.32 o
   5  -2   4        231.46        241.17         3.25 o
   6  -2   4         47.38         44.28         0.83 o
   7  -2   4        147.43        147.28         2.73 o
   8  -2   4          9.46          7.32         1.44 o
   9  -2   4          0.29          0.81         1.11 o
  10  -2   4         20.88         19.51         2.75 o
  11  -2   4         25.90         29.42         3.94 o
  12  -2   4          3.75         55.11        12.66 o
 -10  -1   4          9.33          2.78         2.24 o
  -9  -1   4          3.60          0.54         1.87 o
  -8  -1   4        185.64        189.04         4.88 o
  -7  -1   4         83.01         76.62         2.81 o
  -6  -1   4         65.96         65.73         2.18 o
  -5  -1   4         94.40         90.61         1.85 o
  -4  -1   4         21.78         21.21         0.95 o
  -3  -1   4          2.06          1.71         0.44 o
  -2  -1   4        295.51        289.90         2.14 o
  -1  -1   4        122.02        132.55         2.13 o
   0  -1   4         95.57         95.78         1.06 o
   1  -1   4       2315.10       2331.08        12.20 o
   2  -1   4       1611.44       1560.95         7.47 o
   3  -1   4          1.24          3.74         0.33 o
   4  -1   4         49.62         47.71         0.75 o
   5  -1   4         98.04        110.90         1.30 o
   6  -1   4         11.17         11.82         0.69 o
   7  -1   4         11.36          8.13         0.88 o
   8  -1   4         18.60         17.58         1.73 o
   9  -1   4         85.71         87.32         3.20 o
  10  -1   4         43.24         49.21         4.72 o
  11  -1   4         11.89         19.57         9.22 o
  12  -1   4          6.61         18.28         7.32 o
 -11   0   4          0.04         -4.58         2.29 o
 -10   0   4         13.43         13.17         2.79 o
  -9   0   4          6.66          4.69         1.77 o
  -8   0   4        118.67        122.17         3.64 o
  -7   0   4         58.09         58.68         2.32 o
  -6   0   4          0.26         -0.04         0.51 o
  -5   0   4         55.59         51.54         1.42 o
  -4   0   4         65.62         66.70         1.44 o
  -3   0   4        450.60        467.88         3.66 o
  -2   0   4       1963.77       1957.21         8.90 o
  -1   0   4        333.13        308.38         2.30 o
   0   0   4        960.99        924.45         4.78 o
   1   0   4       2990.12       2976.74        14.40 o
   2   0   4        652.40        656.11         4.38 o
   3   0   4         18.66         16.91         0.65 o
   4   0   4          3.69          5.61         0.36 o
   5   0   4         22.05         21.63         0.48 o
   6   0   4        183.51        187.96         2.74 o
   7   0   4         41.17         44.80         1.58 o
   8   0   4         11.39         10.97         1.15 o
   9   0   4        149.93        139.67         3.82 o
  10   0   4          2.46          4.46         2.12 o
  11   0   4         39.10         43.69         5.20 o
  12   0   4         16.01         13.98         4.07 o
 -11   1   4          0.39         -1.15         4.06 o
 -10   1   4          7.58          9.27         2.70 o
  -9   1   4          2.98          0.30         2.96 o
  -8   1   4         44.20         47.43         2.18 o
  -7   1   4         10.96         10.09         0.93 o
  -6   1   4         54.78         57.05         1.51 o
  -5   1   4          0.01         -0.94         0.48 o
  -4   1   4        310.57        309.80         2.87 o
  -3   1   4        316.41        301.72         2.87 o
  -2   1   4         36.23         26.58         0.84 o
  -1   1   4        385.12        370.20         2.61 o
   0   1   4        711.36        727.28         4.63 o
   1   1   4       5510.89       5353.77        26.88 o
   2   1   4       3479.35       3384.59        16.33 o
   3   1   4          5.02          6.17         0.40 o
   4   1   4         13.12         13.57         0.40 o
   5   1   4        149.95        138.48         2.19 o
   6   1   4         10.61          8.44         0.87 o
   7   1   4        215.84        214.43         3.21 o
   8   1   4          0.47         -0.63         0.74 o
   9   1   4        238.32        240.68         4.09 o
  10   1   4          5.43          3.55         2.11 o
  11   1   4         22.41         18.55         3.27 o
  12   1   4         15.55         14.11         3.33 o
 -10   2   4          9.89         17.08         3.63 o
  -9   2   4          0.29         -0.04         1.80 o
  -8   2   4          0.21         -0.77         0.80 o
  -7   2   4         26.63         26.71         1.19 o
  -6   2   4         71.97         71.46         1.62 o
  -5   2   4          0.72         -0.25         0.50 o
  -4   2   4         73.69         70.75         1.45 o
  -3   2   4        117.33        128.07         1.68 o
  -2   2   4        102.64         89.72         1.35 o
  -1   2   4       1333.37       1313.28         7.09 o
   0   2   4        380.35        369.33         2.58 o
   1   2   4       2589.98       2570.39        11.90 o
   2   2   4       1070.89        983.45         5.46 o
   3   2   4        916.08        857.74         5.03 o
   4   2   4         93.19         96.86         1.17 o
   5   2   4         72.62         74.51         1.73 o
   6   2   4        848.38        842.90         7.20 o
   7   2   4        149.17        163.27         2.91 o
   8   2   4         63.69         67.24         2.15 o
   9   2   4          3.85          2.09         1.29 o
  10   2   4          7.90          5.68         1.50 o
  11   2   4          3.24          2.41         1.93 o
  12   2   4         11.14         16.94         3.94 o
 -10   3   4         29.27         32.99         4.93 o
  -9   3   4         15.63         17.86         2.52 o
  -8   3   4         77.51         74.77         1.96 o
  -7   3   4         48.80         47.28         1.38 o
  -6   3   4        374.30        377.14         3.18 o
  -5   3   4        113.26        114.06         1.63 o
  -4   3   4          2.37          1.51         0.54 o
  -3   3   4         22.71         23.48         0.84 o
  -2   3   4        125.49        122.72         1.56 o
  -1   3   4        526.43        538.48         3.60 o
   0   3   4        988.63        990.21         5.20 o
   1   3   4         38.39         37.64         0.93 o
   2   3   4         95.40        114.37         1.39 o
   3   3   4         12.73         11.63         0.69 o
   4   3   4        106.50        111.82         1.73 o
   5   3   4        131.03        124.20         1.78 o
   6   3   4         38.50         37.51         0.90 o
   7   3   4        347.38        359.03         4.50 o
   8   3   4          0.34         -0.26         1.11 o
   9   3   4         14.76         13.04         1.98 o
  10   3   4          5.74          5.80         1.52 o
  11   3   4          2.53          4.62         2.19 o
  12   3   4          0.01          2.47         3.89 o
 -10   4   4         24.87         41.73         8.21 o
  -9   4   4         11.50         15.98         2.59 o
  -8   4   4          0.33          0.44         0.85 o
  -7   4   4          3.13          4.11         0.75 o
  -6   4   4          5.09          6.15         0.77 o
  -5   4   4          4.48          3.13         0.64 o
  -4   4   4          2.68          2.48         0.55 o
  -3   4   4         56.17         52.31         1.36 o
  -2   4   4         30.72         28.79         0.95 o
  -1   4   4          7.42          4.88         0.46 o
   0   4   4        404.45        402.75         3.50 o
   1   4   4        399.72        385.96         3.70 o
   2   4   4         17.38         16.40         0.71 o
   3   4   4        116.37        123.85         1.77 o
   4   4   4        410.97        420.60         3.63 o
   5   4   4        184.02        175.02         2.34 o
   6   4   4         93.02         99.58         1.83 o
   7   4   4          1.61          1.94         0.81 o
   8   4   4         16.86         20.51         1.96 o
   9   4   4          0.38         -1.51         1.18 o
  10   4   4         16.28         14.99         2.03 o
  11   4   4         20.37         24.85         2.70 o
  12   4   4          3.49          4.30         3.77 o
  -8   5   4         19.39         21.14         2.39 o
  -7   5   4        122.97        126.84         2.22 o
  -6   5   4          6.03          7.22         0.94 o
  -5   5   4         16.50         12.81         0.99 o
  -4   5   4          2.72          3.02         0.73 o
  -3   5   4         20.55         17.21         1.04 o
  -2   5   4        483.66        520.31         4.28 o
  -1   5   4         32.42         30.30         1.06 o
   0   5   4        107.73        112.30         2.04 o
   1   5   4          0.16          0.45         0.27 o
   2   5   4         37.72         35.14         1.18 o
   3   5   4        773.88        788.67         5.86 o
   4   5   4          1.95          0.37         0.54 o
   5   5   4        110.71        121.27         2.04 o
   6   5   4         80.44         76.00         1.68 o
   7   5   4         75.12         63.09         2.65 o
   8   5   4         22.67         16.05         1.97 o
   9   5   4         16.31         21.22         2.22 o
  10   5   4          3.45          2.39         1.46 o
  11   5   4          0.02          0.24         3.39 o
  12   5   4          0.52         -0.12         2.10 o
  -9   6   4         13.74         19.39         2.47 o
  -8   6   4         12.27         12.49         2.31 o
  -7   6   4         10.31         10.51         1.74 o
  -6   6   4          4.11          3.60         1.25 o
  -5   6   4         51.13         51.95         1.97 o
  -4   6   4        122.09        114.38         2.33 o
  -3   6   4        152.94        157.62         2.48 o
  -2   6   4        133.40        135.12         2.39 o
  -1   6   4        444.51        455.20         4.18 o
   0   6   4          0.35          0.98         0.38 o
   1   6   4         15.20         16.26         0.90 o
   2   6   4          0.02          0.49         0.62 o
   3   6   4        620.10        645.57         5.45 o
   4   6   4        268.89        280.79         3.38 o
   5   6   4        115.78        111.94         2.11 o
   6   6   4          0.16         -1.22         0.72 o
   7   6   4         53.49         44.16         2.55 o
   8   6   4          7.53          2.40         1.56 o
   9   6   4          6.35          2.94         1.65 o
  10   6   4          2.57          0.37         1.64 o
  11   6   4          6.64          5.72         2.81 o
  -8   7   4          3.20         10.99         4.55 o
  -7   7   4          1.93          1.09         1.19 o
  -6   7   4         15.57         13.92         1.96 o
  -5   7   4         10.15         10.45         1.25 o
  -4   7   4         25.88         23.21         1.61 o
  -3   7   4          9.30          7.79         1.13 o
  -2   7   4         73.36         72.91         2.12 o
  -1   7   4         18.22         14.46         1.06 o
   0   7   4         75.31         81.77         1.81 o
   1   7   4          3.35          1.58         0.70 o
   2   7   4        116.46        112.31         2.30 o
   3   7   4        189.93        183.20         2.90 o
   4   7   4         66.52         70.24         1.91 o
   5   7   4         20.89         23.62         1.39 o
   6   7   4         13.31         12.07         1.51 o
   7   7   4         20.87         21.48         2.23 o
   8   7   4          3.39          3.58         1.82 o
   9   7   4          1.07         -0.51         1.68 o
  10   7   4          3.82          0.41         2.11 o
  11   7   4          0.16         -0.62         1.63 o
  -7   8   4          0.02          4.85         3.72 o
  -6   8   4          0.79          4.62         2.71 o
  -5   8   4          0.26          0.52         1.82 o
  -4   8   4        103.54        102.44         2.73 o
  -3   8   4         60.19         53.21         2.13 o
  -2   8   4        285.10        261.99         4.19 o
  -1   8   4        239.37        232.03         3.72 o
   0   8   4          1.84          1.64         0.88 o
   1   8   4         56.55         56.37         2.41 o
   2   8   4          0.30         -0.50         0.81 o
   3   8   4          2.48          3.81         1.13 o
   4   8   4          0.81          1.39         0.89 o
   5   8   4        185.26        183.12         4.31 o
   6   8   4          3.69          3.05         1.36 o
   7   8   4         11.28          7.52         2.02 o
   8   8   4          0.97         -1.02         1.69 o
   9   8   4          4.99          4.21         2.44 o
  10   8   4          1.76          0.49         2.07 o
  -6   9   4          2.39          2.56         2.09 o
  -5   9   4         11.32         15.52         2.66 o
  -4   9   4         10.11         10.97         1.61 o
  -3   9   4          8.31          8.09         1.22 o
  -2   9   4          2.44         -0.04         0.98 o
  -1   9   4        116.76        112.72         2.87 o
   0   9   4        116.04        118.65         3.94 o
   1   9   4         19.80         18.76         1.52 o
   2   9   4          8.13          9.94         1.23 o
   3   9   4          5.34          5.57         1.07 o
   4   9   4          4.19          2.68         1.01 o
   5   9   4         11.47          7.22         1.49 o
   6   9   4         13.92         10.18         1.70 o
   7   9   4          1.39         -2.52         2.77 o
   8   9   4        110.67        124.20         7.68 o
   9   9   4         13.14          4.41         6.83 o
  10   9   4          1.09          2.89         2.75 o
  -6  10   4          2.67         10.64         4.75 o
  -5  10   4          2.73          2.98         1.32 o
  -4  10   4          8.94          6.84         2.80 o
  -3  10   4          0.06          0.57         1.09 o
  -2  10   4          2.05          1.75         1.02 o
  -1  10   4         30.87         31.60         1.98 o
   0  10   4         97.22         99.25         3.29 o
   1  10   4          0.01         -1.49         1.01 o
   2  10   4          2.00          1.84         1.01 o
   3  10   4         48.29         48.84         2.08 o
   4  10   4          1.39          0.09         3.35 o
   5  10   4         33.54         40.63         4.86 o
   6  10   4          1.48         -0.57         4.27 o
   7  10   4          4.55         -0.09         4.71 o
   8  10   4          6.16          2.13         4.16 o
   9  10   4          8.21         13.29         9.52 o
  -5  11   4          0.32          0.11         1.64 o
  -4  11   4          0.65          3.97         1.71 o
  -3  11   4          7.03          9.07         2.10 o
  -2  11   4         24.72         28.05         2.33 o
  -1  11   4          0.84          1.70         1.05 o
   0  11   4         30.23         36.00         2.18 o
   1  11   4          1.09          1.90         1.24 o
   2  11   4         17.73         14.48         1.53 o
   3  11   4         25.93         19.46         2.43 o
   4  11   4          0.42         -0.16         2.94 o
   5  11   4          5.30          2.87         2.31 o
   6  11   4          1.55         -1.31         2.55 o
   7  11   4          1.03          1.53         2.91 o
   8  11   4          1.00         -8.27         5.86 o
  -3  12   4          0.15          4.30         2.69 o
  -2  12   4          0.10          1.18         1.92 o
  -1  12   4          2.08          2.75         1.95 o
   0  12   4          4.05          6.08         1.37 o
   1  12   4          0.47          0.20         1.14 o
   2  12   4          1.72         -0.35         1.17 o
   3  12   4         20.63         28.38         2.88 o
   4  12   4          1.05          3.44         1.78 o
   5  12   4          1.42         -0.61         4.78 o
   6  12   4          1.65         -0.41         2.80 o
  -1  13   4         26.72         29.79         4.62 o
   0  13   4          5.89          8.89         2.31 o
   1  13   4          0.33         -0.32         1.74 o
   2  13   4          2.09          3.50         3.55 o
   3  13   4          0.71         -0.80         2.25 o
  -2 -11   5          0.00         -6.91         5.49 o
  -1 -11   5          6.90          7.41         3.99 o
   0 -11   5          3.16         -0.09         5.72 o
   1 -11   5          1.87          7.24         3.10 o
   2 -11   5          0.24          2.23         1.67 o
   3 -11   5          5.33         12.72         2.40 o
  -4 -10   5          0.03         -2.43         1.21 o
  -3 -10   5          0.04         -1.93         1.84 o
  -2 -10   5         12.03          3.60         3.58 o
  -1 -10   5          2.03          0.08         5.50 o
   0 -10   5         12.21         12.06         3.42 o
   1 -10   5          4.74          6.60         2.23 o
   2 -10   5         23.14         27.05         2.79 o
   3 -10   5          0.17          3.13         1.62 o
   4 -10   5          4.20          6.38         2.08 o
   5 -10   5          1.17          7.62         2.82 o
  -6  -9   5          0.27          0.06         2.02 o
  -5  -9   5          0.29          0.44         1.81 o
  -4  -9   5          0.12         -1.05         1.82 o
  -3  -9   5          4.39         -0.95         3.28 o
  -2  -9   5         10.87          4.06         1.93 o
  -1  -9   5          0.92         -0.05         1.70 o
   0  -9   5          9.03         10.23         1.80 o
   1  -9   5          0.27          0.37         2.90 o
   2  -9   5          0.76          1.69         1.23 o
   3  -9   5          2.69          2.34         2.14 o
   4  -9   5          2.64          4.04         1.32 o
   5  -9   5          0.34          2.49         1.33 o
   6  -9   5          1.32          7.63         2.98 o
  -7  -8   5          0.01         -1.68         3.96 o
  -6  -8   5          0.44         -0.19         2.10 o
  -5  -8   5         13.50         13.86         2.65 o
  -4  -8   5         68.53         75.27         4.72 o
  -3  -8   5         16.00         11.64         2.12 o
  -2  -8   5          4.65          0.84         2.38 o
  -1  -8   5          7.69          9.53         1.53 o
   0  -8   5         12.67         12.53         1.55 o
   1  -8   5          3.51          3.04         1.03 o
   2  -8   5        150.14        151.79         3.72 o
   3  -8   5         60.76         60.83         3.39 o
   4  -8   5          3.50          3.65         1.28 o
   5  -8   5          1.51          3.66         1.72 o
   6  -8   5         18.31         16.82         1.88 o
   7  -8   5          4.33         22.78         6.65 o
   8  -8   5          8.22         70.31         9.96 o
  -8  -7   5          3.87          4.21         3.47 o
  -7  -7   5          0.08         -1.60         2.79 o
  -6  -7   5          0.01         -1.28         1.59 o
  -5  -7   5         41.48         41.76         3.75 o
  -4  -7   5         52.33         54.80         3.42 o
  -3  -7   5          2.44         -0.67         2.23 o
  -2  -7   5          0.46         -1.99         1.25 o
  -1  -7   5         29.16         27.60         1.76 o
   0  -7   5         17.47         17.92         1.49 o
   1  -7   5         24.22         19.73         1.55 o
   2  -7   5        266.36        272.07         4.59 o
   3  -7   5        376.76        377.35         5.56 o
   4  -7   5         39.83         49.10         2.57 o
   5  -7   5          0.01          0.47         1.06 o
   6  -7   5         29.99         24.99         2.14 o
   7  -7   5          0.63          4.60         2.53 o
   8  -7   5          8.03         59.11         9.53 o
  -8  -6   5          0.01          0.34         3.98 o
  -7  -6   5          1.79          2.77         2.33 o
  -6  -6   5         19.43         15.03         2.15 o
  -5  -6   5         44.66         40.49         2.70 o
  -4  -6   5          0.37         -2.03         1.45 o
  -3  -6   5         19.23         16.37         1.86 o
  -2  -6   5          0.06         -0.84         0.76 o
  -1  -6   5          1.44          0.92         0.72 o
   0  -6   5         46.32         48.45         1.78 o
   1  -6   5         22.86         26.74         1.46 o
   2  -6   5          5.28          6.71         0.84 o
   3  -6   5          2.52          0.85         0.98 o
   4  -6   5         14.68         14.70         1.52 o
   5  -6   5         57.55         52.31         2.46 o
   6  -6   5         22.08         25.30         2.39 o
   7  -6   5          2.17          2.48         1.92 o
   8  -6   5         21.45         23.16         2.55 o
   9  -6   5          2.00         37.79         6.48 o
  10  -6   5          0.09         90.55        10.40 o
  -9  -5   5          0.88          4.35         2.92 o
  -8  -5   5         52.64         56.87         6.08 o
  -7  -5   5          2.32          3.92         1.70 o
  -6  -5   5         38.70         42.39         2.92 o
  -5  -5   5          1.45         -1.85         1.31 o
  -4  -5   5         38.41         39.69         2.53 o
  -3  -5   5          0.00          0.39         1.33 o
  -2  -5   5          2.53          2.27         0.85 o
  -1  -5   5          8.98          7.79         0.91 o
   0  -5   5        257.22        268.84         3.45 o
   1  -5   5        123.43        130.36         2.20 o
   2  -5   5         80.98         88.00         1.80 o
   3  -5   5          0.07          0.77         0.53 o
   4  -5   5         45.37         37.84         1.69 o
   5  -5   5          0.01         -0.35         0.81 o
   6  -5   5         15.21         15.15         1.54 o
   7  -5   5        192.67        185.27         3.94 o
   8  -5   5         29.97         21.79         3.86 o
   9  -5   5         12.85         24.68         6.84 o
  -9  -4   5          5.10          4.82         3.69 o
  -8  -4   5         41.32         47.36         5.29 o
  -7  -4   5         13.74         16.28         2.09 o
  -6  -4   5         11.80          9.70         1.70 o
  -5  -4   5         39.98         39.14         2.36 o
  -4  -4   5         13.05         13.73         1.57 o
  -3  -4   5          9.27          7.83         1.23 o
  -2  -4   5         12.94         15.97         0.93 o
  -1  -4   5        277.76        295.46         3.31 o
   0  -4   5          0.07         -0.07         0.43 o
   1  -4   5        196.07        205.45         2.52 o
   2  -4   5          6.89          6.60         0.69 o
   3  -4   5          9.46          6.98         0.66 o
   4  -4   5         86.64         91.20         2.18 o
   5  -4   5        200.13        201.23         3.26 o
   6  -4   5          3.88          1.22         0.81 o
   7  -4   5        164.41        156.04         3.37 o
   8  -4   5         57.59         48.43         5.06 o
   9  -4   5          8.47         23.28         6.39 o
  10  -4   5          0.99         24.11         9.08 o
 -10  -3   5          0.14         -1.56         2.38 o
  -9  -3   5          0.09         -1.73         2.23 o
  -8  -3   5          1.86          3.02         2.22 o
  -7  -3   5         17.25         21.55         2.07 o
  -6  -3   5         12.32         12.14         1.72 o
  -5  -3   5         33.46         31.55         2.18 o
  -4  -3   5         30.84         27.73         1.44 o
  -3  -3   5         20.40         20.52         1.22 o
  -2  -3   5        375.03        380.06         4.08 o
  -1  -3   5         86.98         80.81         1.13 o
   0  -3   5         26.91         28.04         0.93 o
   1  -3   5          1.88          1.01         0.45 o
   2  -3   5          2.18          3.11         0.56 o
   3  -3   5        160.23        177.71         2.13 o
   4  -3   5         20.32         19.57         1.17 o
   5  -3   5        119.21        117.62         2.51 o
   6  -3   5         48.75         43.70         1.82 o
   7  -3   5        128.26        113.40         3.52 o
   8  -3   5         52.14         49.54         2.96 o
   9  -3   5         25.29         24.60         2.58 o
  10  -3   5          8.56         10.09         2.69 o
  11  -3   5          4.97         46.25        10.51 o
  12  -3   5          0.03        108.30        13.77 o
 -10  -2   5          0.28         -1.61         2.63 o
  -9  -2   5          0.28          0.17         2.20 o
  -8  -2   5          4.64          3.81         1.51 o
  -7  -2   5          2.07          0.85         1.10 o
  -6  -2   5         76.18         77.79         2.80 o
  -5  -2   5         33.30         30.04         1.91 o
  -4  -2   5         78.34         72.81         1.55 o
  -3  -2   5         32.88         28.73         1.25 o
  -2  -2   5         17.00         19.49         1.11 o
  -1  -2   5        420.86        454.00         4.50 o
   0  -2   5          0.33          0.15         0.31 o
   1  -2   5       2094.80       2142.79        11.97 o
   2  -2   5          8.36          7.24         0.65 o
   3  -2   5        322.57        333.31         2.39 o
   4  -2   5         72.62         73.81         1.85 o
   5  -2   5        317.31        336.06         4.09 o
   6  -2   5         90.15         83.65         2.07 o
   7  -2   5         26.77         24.47         1.46 o
   8  -2   5          0.75         -0.91         1.07 o
   9  -2   5          2.06          1.38         1.58 o
  10  -2   5          0.28          2.76         1.47 o
  11  -2   5         10.70         13.12         3.14 o
 -10  -1   5          0.02         -0.47         1.83 o
  -9  -1   5          8.14          5.87         2.68 o
  -8  -1   5         39.86         44.90         2.71 o
  -7  -1   5          4.58          0.52         1.16 o
  -6  -1   5         14.16         14.73         1.59 o
  -5  -1   5          0.03         -0.70         0.57 o
  -4  -1   5         88.60         93.66         1.73 o
  -3  -1   5         60.88         67.01         1.70 o
  -2  -1   5          1.88          1.69         0.62 o
  -1  -1   5         40.01         41.50         1.31 o
   0  -1   5        132.31        131.51         1.54 o
   1  -1   5       1590.99       1599.86         9.19 o
   2  -1   5        955.53        995.55         5.83 o
   3  -1   5        427.72        455.34         3.71 o
   4  -1   5        305.19        317.62         2.53 o
   5  -1   5        300.02        298.14         2.45 o
   6  -1   5        139.34        147.68         1.95 o
   7  -1   5          3.85          3.11         1.07 o
   8  -1   5         18.64         18.50         1.87 o
   9  -1   5         29.60         26.10         2.99 o
  10  -1   5         18.07         20.07         2.17 o
  11  -1   5          7.06         16.01         3.84 o
  12  -1   5          6.34         51.49        11.65 o
 -10   0   5          3.10          3.20         2.55 o
  -9   0   5          0.07         -0.18         1.87 o
  -8   0   5          4.80          6.71         1.57 o
  -7   0   5          0.00         -1.45         1.16 o
  -6   0   5         57.08         56.60         1.94 o
  -5   0   5         65.59         60.14         1.62 o
  -4   0   5         32.05         39.73         1.29 o
  -3   0   5         81.15         99.05         1.56 o
  -2   0   5         82.09         84.06         1.33 o
  -1   0   5        639.02        672.71         4.27 o
   0   0   5       3415.33       3480.60        15.95 o
   1   0   5          5.20          6.58         0.51 o
   2   0   5        564.73        551.80         4.11 o
   3   0   5        178.55        188.35         2.12 o
   4   0   5        160.69        157.36         1.93 o
   5   0   5        633.10        692.09         4.74 o
   6   0   5        193.16        199.24         1.99 o
   7   0   5         71.35         66.26         1.83 o
   8   0   5          8.56          5.88         1.16 o
   9   0   5          3.83          2.96         1.35 o
  10   0   5          0.10          0.68         1.26 o
  11   0   5          2.11          6.02         2.38 o
  12   0   5          2.01          2.68         2.50 o
 -10   1   5          3.83          4.41         1.91 o
  -9   1   5         44.97         49.34         3.63 o
  -8   1   5         49.87         54.27         3.01 o
  -7   1   5         87.31         87.37         2.54 o
  -6   1   5         16.40         14.27         1.02 o
  -5   1   5         17.83         17.64         1.05 o
  -4   1   5        358.84        360.45         3.41 o
  -3   1   5         11.36         15.71         0.88 o
  -2   1   5          1.73          1.32         0.48 o
  -1   1   5       1290.19       1310.11         6.76 o
   0   1   5        957.15        964.69         6.05 o
   1   1   5          0.48          1.45         0.29 o
   2   1   5       1735.77       1657.06         8.63 o
   3   1   5        142.49        145.44         1.75 o
   4   1   5        226.43        227.58         2.68 o
   5   1   5        263.90        290.33         2.20 o
   6   1   5         40.24         34.62         1.37 o
   7   1   5         62.62         61.17         1.83 o
   8   1   5          0.49          0.65         0.84 o
   9   1   5          5.88          5.45         1.26 o
  10   1   5         60.39         77.59         4.74 o
  11   1   5          3.98          4.00         3.02 o
  12   1   5          5.06          6.10         2.88 o
 -10   2   5          1.45          2.65         2.92 o
  -9   2   5         29.16         32.47         2.35 o
  -8   2   5         19.20         24.36         1.64 o
  -7   2   5          0.79          1.44         0.74 o
  -6   2   5          1.86          1.15         0.65 o
  -5   2   5          1.84          2.45         0.71 o
  -4   2   5          1.69          0.20         0.54 o
  -3   2   5          5.61          2.21         0.50 o
  -2   2   5        197.11        209.32         2.22 o
  -1   2   5        907.84        904.47         5.26 o
   0   2   5        721.06        734.08         4.20 o
   1   2   5        787.98        729.75         4.43 o
   2   2   5        990.29        974.75         6.42 o
   3   2   5        525.72        494.98         3.87 o
   4   2   5        160.82        143.65         1.60 o
   5   2   5         74.88         71.54         0.99 o
   6   2   5        415.58        412.57         4.65 o
   7   2   5        161.68        161.56         3.30 o
   8   2   5         25.39         29.05         1.66 o
   9   2   5         90.20         87.46         2.71 o
  10   2   5          9.69          9.87         2.56 o
  11   2   5         18.13         27.83         3.71 o
  12   2   5          9.88         11.74         4.49 o
 -10   3   5          4.34          7.92         4.33 o
  -9   3   5          3.32          5.62         1.74 o
  -8   3   5          0.73          0.67         0.69 o
  -7   3   5         23.09         20.58         1.08 o
  -6   3   5         95.06        104.36         1.79 o
  -5   3   5         47.52         49.65         1.36 o
  -4   3   5        169.38        162.20         2.05 o
  -3   3   5        506.05        518.62         4.01 o
  -2   3   5         94.87        104.32         1.72 o
  -1   3   5         20.75         25.37         0.99 o
   0   3   5        556.92        556.53         3.42 o
   1   3   5       1547.60       1553.93         7.67 o
   2   3   5       2042.55       2034.87        10.31 o
   3   3   5        334.85        313.54         2.73 o
   4   3   5        893.02        914.29         6.33 o
   5   3   5         76.00         85.08         1.86 o
   6   3   5         36.02         36.61         0.76 o
   7   3   5         25.22         21.86         1.46 o
   8   3   5          0.07         -1.74         1.15 o
   9   3   5          1.78         -0.45         1.29 o
  10   3   5         13.50         11.52         1.97 o
  11   3   5          7.82         12.87         3.33 o
  12   3   5         31.57         28.98         4.43 o
 -10   4   5          0.00         25.89        11.21 o
  -9   4   5          9.24         22.49         5.08 o
  -8   4   5          4.82          5.19         1.16 o
  -7   4   5         10.41         12.29         0.97 o
  -6   4   5        304.87        334.76         3.27 o
  -5   4   5         65.61         66.68         1.52 o
  -4   4   5        188.25        190.65         2.43 o
  -3   4   5         41.31         45.09         1.26 o
  -2   4   5        818.99        834.59         7.27 o
  -1   4   5         12.85         11.79         0.74 o
   0   4   5         12.19          9.82         0.77 o
   1   4   5          7.22          9.42         0.71 o
   2   4   5        243.75        282.44         2.44 o
   3   4   5        479.35        557.25         4.52 o
   4   4   5        424.39        453.25         4.07 o
   5   4   5          0.07          0.82         0.53 o
   6   4   5        270.61        281.80         3.17 o
   7   4   5        245.80        271.11         4.02 o
   8   4   5        151.87        137.17         4.00 o
   9   4   5         22.27         23.57         2.32 o
  10   4   5          0.01         -1.00         1.26 o
  11   4   5         13.15         18.37         3.12 o
  12   4   5          0.70          6.55         5.79 o
  -9   5   5          3.60          6.38         1.89 o
  -8   5   5          0.97          2.71         0.90 o
  -7   5   5         16.37         17.41         1.09 o
  -6   5   5          2.92          4.14         0.81 o
  -5   5   5          2.35          2.17         0.79 o
  -4   5   5         46.43         46.51         1.40 o
  -3   5   5          1.69         -0.40         0.60 o
  -2   5   5        207.87        211.07         2.50 o
  -1   5   5         21.70         28.06         0.90 o
   0   5   5         14.22         15.70         0.98 o
   1   5   5         72.87         81.25         1.82 o
   2   5   5        834.16        859.76         5.48 o
   3   5   5        657.16        685.98         5.04 o
   4   5   5         28.02         25.42         1.10 o
   5   5   5         24.81         23.37         1.12 o
   6   5   5         22.23         20.42         1.10 o
   7   5   5          0.08         -0.28         0.78 o
   8   5   5        269.44        274.03         5.23 o
   9   5   5          9.89          7.84         1.74 o
  10   5   5          2.19          1.56         1.80 o
  11   5   5          3.36          1.36         2.79 o
  12   5   5          1.03          2.74         2.91 o
  -8   6   5         14.19         12.62         1.53 o
  -7   6   5         15.10         16.63         1.64 o
  -6   6   5         38.14         35.12         2.03 o
  -5   6   5         24.66         23.16         1.46 o
  -4   6   5         70.12         69.98         2.01 o
  -3   6   5         19.95         18.59         1.21 o
  -2   6   5          5.00          4.06         0.75 o
  -1   6   5         17.32         17.59         1.08 o
   0   6   5        119.76        115.84         2.35 o
   1   6   5         65.30         61.82         1.76 o
   2   6   5          7.08          8.61         0.87 o
   3   6   5        376.37        382.30         3.98 o
   4   6   5        263.56        259.86         3.29 o
   5   6   5        341.29        338.59         3.74 o
   6   6   5          0.90          0.94         0.71 o
   7   6   5        379.80        411.74         6.28 o
   8   6   5         31.11         30.28         2.49 o
   9   6   5         25.08         27.28         2.49 o
  10   6   5          0.92          0.03         1.53 o
  11   6   5          0.03          0.79         2.37 o
  12   6   5          1.89          1.92         2.09 o
  -7   7   5          0.89          1.44         1.26 o
  -6   7   5         19.85         15.90         1.64 o
  -5   7   5        115.52        113.08         2.96 o
  -4   7   5        147.25        137.79         3.04 o
  -3   7   5        142.67        127.18         2.76 o
  -2   7   5          0.18         -0.53         0.99 o
  -1   7   5         13.55         11.25         1.20 o
   0   7   5          0.68          1.65         0.79 o
   1   7   5         15.11         14.96         1.25 o
   2   7   5          1.23          1.81         0.75 o
   3   7   5         23.75         25.88         1.40 o
   4   7   5          4.69          5.27         0.90 o
   5   7   5          4.65          3.22         0.86 o
   6   7   5        202.29        202.09         3.82 o
   7   7   5          7.95          7.34         1.63 o
   8   7   5         48.71         50.88         3.00 o
   9   7   5          0.23         -2.16         1.51 o
  10   7   5          0.28         -0.48         1.63 o
  11   7   5          2.92          5.10         2.14 o
  -7   8   5          3.00          7.94         4.41 o
  -6   8   5          0.40          1.36         1.32 o
  -5   8   5         32.05         23.33         1.82 o
  -4   8   5         41.75         40.35         2.10 o
  -3   8   5          5.31          3.36         1.16 o
  -2   8   5         19.30         18.78         1.51 o
  -1   8   5         31.39         32.13         1.83 o
   0   8   5         30.77         30.40         1.96 o
   1   8   5        144.26        149.84         3.34 o
   2   8   5         44.98         42.47         1.91 o
   3   8   5        131.41        143.96         3.01 o
   4   8   5         65.73         66.22         2.25 o
   5   8   5        234.68        244.56         3.90 o
   6   8   5         53.66         50.58         2.44 o
   7   8   5         29.17         34.58         2.85 o
   8   8   5          0.24         -0.88         1.44 o
   9   8   5          0.01         -1.65         2.77 o
  10   8   5          0.19          0.43         2.03 o
  11   8   5          0.67          2.95         3.08 o
  -7   9   5          1.35          3.20         1.63 o
  -6   9   5          0.05          1.36         2.65 o
  -5   9   5          1.30          1.98         1.44 o
  -4   9   5          4.63          6.94         1.55 o
  -3   9   5          7.61          6.16         1.23 o
  -2   9   5         15.30         12.87         1.37 o
  -1   9   5         79.25         92.54         2.81 o
   0   9   5        220.95        225.06         3.87 o
   1   9   5         40.87         33.24         1.89 o
   2   9   5        285.47        305.59         4.40 o
   3   9   5        107.23        110.95         4.89 o
   4   9   5          2.73          2.56         1.05 o
   5   9   5         14.11         11.73         1.78 o
   6   9   5          1.89         -1.03         1.64 o
   7   9   5         35.42         34.16         5.13 o
   8   9   5         45.16         52.21         4.07 o
   9   9   5          0.23          4.54         2.47 o
  10   9   5          1.23          5.38         2.75 o
  -6  10   5          0.31          5.68         4.91 o
  -5  10   5          0.12          0.03         1.39 o
  -4  10   5          0.39          2.84         2.34 o
  -3  10   5          5.82          9.37         1.29 o
  -2  10   5          2.60          1.56         1.47 o
  -1  10   5          1.57         -0.01         1.04 o
   0  10   5        166.06        170.59         6.33 o
   1  10   5         12.47          8.42         1.39 o
   2  10   5          3.43          2.39         1.19 o
   3  10   5          0.00          0.52         0.94 o
   4  10   5          7.11          7.05         2.30 o
   5  10   5          2.54          0.15         3.31 o
   6  10   5          0.19         -2.05         3.93 o
   7  10   5          1.34         -1.89         2.00 o
   8  10   5          9.22          4.11         6.05 o
   9  10   5          7.90          6.34         7.30 o
  -5  11   5          1.67          8.63         4.96 o
  -4  11   5          3.24          3.48         1.68 o
  -3  11   5         11.59         14.74         2.77 o
  -2  11   5          2.14          0.74         1.62 o
  -1  11   5          0.74          0.07         1.04 o
   0  11   5          2.43          4.41         1.29 o
   1  11   5         23.75         21.13         1.81 o
   2  11   5          0.12          0.16         1.11 o
   3  11   5         10.19         11.97         1.65 o
   4  11   5          9.84          9.76         3.01 o
   5  11   5         21.80         21.22         5.59 o
   6  11   5         10.33         10.25         2.56 o
   7  11   5          3.90         -2.10         7.39 o
   8  11   5          4.67          0.77         7.82 o
  -3  12   5          0.60          2.47         1.68 o
  -2  12   5          2.50          4.97         1.64 o
  -1  12   5         10.11         10.77         1.58 o
   0  12   5         17.88         16.21         1.76 o
   1  12   5          6.53          7.28         1.45 o
   2  12   5          2.87          2.96         1.25 o
   3  12   5         10.95          7.48         2.21 o
   4  12   5         13.21         16.60         5.80 o
   5  12   5         17.50         13.97         5.26 o
   6  12   5          1.29          0.99         2.84 o
   0  13   5          0.04          1.83         1.35 o
   1  13   5          0.10         -0.45         1.15 o
   2  13   5          1.78          1.39         3.61 o
   3  13   5          2.09         -0.46         4.50 o
   4  13   5          4.19          4.04         2.17 o
   0 -11   6          2.46          5.46         9.46 o
   1 -11   6          0.02          7.35         5.47 o
   2 -11   6          0.59          5.88         4.38 o
  -3 -10   6          0.98         -3.08         4.49 o
  -2 -10   6          0.07         -1.39         5.32 o
  -1 -10   6          6.69          1.54         4.75 o
   0 -10   6          0.09         -0.72         1.99 o
   1 -10   6          4.70          3.12         1.82 o
   2 -10   6          0.22          2.00         3.36 o
   3 -10   6          0.50          4.52         2.54 o
   4 -10   6          1.90         18.96         7.56 o
   5 -10   6          2.96          4.13         3.19 o
  -5  -9   6          0.03          0.82         2.10 o
  -4  -9   6          0.71          0.95         1.95 o
  -3  -9   6          3.38         -1.38         2.29 o
  -2  -9   6          0.05          0.82         1.66 o
  -1  -9   6          0.28         -0.61         2.95 o
   0  -9   6         10.19         17.93         3.39 o
   1  -9   6         18.11         17.80         2.39 o
   2  -9   6          1.12          5.48         3.96 o
   3  -9   6         19.92         24.07         2.03 o
   4  -9   6          5.10          8.47         1.93 o
   5  -9   6          0.02          4.99         2.15 o
   6  -9   6          9.33         11.52         2.92 o
   7  -9   6         11.27         62.22         9.73 o
  -6  -8   6          1.61          1.00         2.46 o
  -5  -8   6          9.04          6.39         2.89 o
  -4  -8   6          3.46          3.57         2.37 o
  -3  -8   6          1.23         -2.66         4.57 o
  -2  -8   6          0.91         -2.35         1.58 o
  -1  -8   6          3.21          1.66         1.66 o
   0  -8   6          0.38          3.50         1.24 o
   1  -8   6          4.11          6.63         1.75 o
   2  -8   6          3.59          7.37         1.36 o
   3  -8   6          0.05          1.15         1.12 o
   4  -8   6          1.96          2.98         1.20 o
   5  -8   6          3.97          6.52         1.52 o
   6  -8   6          4.72          8.15         2.54 o
   7  -8   6          3.17         11.87         3.13 o
  -7  -7   6          0.35         -2.82         3.67 o
  -6  -7   6          2.61         -0.97         2.48 o
  -5  -7   6          1.49          2.13         2.25 o
  -4  -7   6          0.33         -1.94         3.17 o
  -3  -7   6          0.04         -2.47         1.88 o
  -2  -7   6         72.47         77.04         3.39 o
  -1  -7   6          0.41         -1.72         0.93 o
   0  -7   6          1.06         -0.49         1.60 o
   1  -7   6          6.53          7.20         1.07 o
   2  -7   6         26.45         26.74         1.89 o
   3  -7   6         17.06         16.41         1.68 o
   4  -7   6         14.25         12.17         1.59 o
   5  -7   6          6.34          5.06         1.63 o
   6  -7   6          0.10          2.14         1.31 o
   7  -7   6          0.57          3.00         2.34 o
   8  -7   6         12.15         56.84         5.83 o
   9  -7   6          0.11         74.74         9.70 o
  -8  -6   6          5.44          8.97         3.88 o
  -7  -6   6          5.70          8.77         2.21 o
  -6  -6   6          3.93          0.60         1.67 o
  -5  -6   6          0.06         -1.77         1.48 o
  -4  -6   6         24.37         24.86         2.65 o
  -3  -6   6          0.59         -1.52         1.30 o
  -2  -6   6         15.41         13.38         1.85 o
  -1  -6   6          0.21         -1.02         0.81 o
   0  -6   6         59.30         66.49         2.30 o
   1  -6   6        225.33        238.18         3.28 o
   2  -6   6         73.15         65.87         1.88 o
   3  -6   6         21.13         19.35         1.66 o
   4  -6   6         52.67         52.05         2.45 o
   5  -6   6         10.11         10.33         1.49 o
   6  -6   6          5.67          5.77         1.57 o
   7  -6   6          0.01          2.39         2.47 o
   8  -6   6         16.13         17.30         2.62 o
  -8  -5   6          0.41          4.01         2.12 o
  -7  -5   6         31.58         32.13         2.83 o
  -6  -5   6          7.69          7.71         2.11 o
  -5  -5   6          0.20         -2.61         1.30 o
  -4  -5   6         56.08         60.08         2.97 o
  -3  -5   6         92.96        104.19         3.40 o
  -2  -5   6         80.00         72.13         2.34 o
  -1  -5   6          0.64          0.59         0.74 o
   0  -5   6          0.08          0.05         0.72 o
   1  -5   6         29.19         30.67         1.31 o
   2  -5   6          9.30          7.84         0.87 o
   3  -5   6         33.03         31.69         1.32 o
   4  -5   6        131.98        125.03         3.12 o
   5  -5   6          3.25          3.70         1.09 o
   6  -5   6        341.60        353.99         6.32 o
   7  -5   6          5.17          5.01         1.49 o
   8  -5   6         12.38         15.59         5.15 o
   9  -5   6         15.33         17.61         4.40 o
  10  -5   6          2.22         43.94         7.37 o
  11  -5   6          3.97         31.22         9.11 o
  -9  -4   6          0.01         -0.77         4.40 o
  -8  -4   6          0.45         -0.74         2.18 o
  -7  -4   6          5.42          3.84         1.62 o
  -6  -4   6          1.01          0.19         1.12 o
  -5  -4   6          1.22          0.62         1.58 o
  -4  -4   6        156.47        152.08         3.84 o
  -3  -4   6          3.78          3.99         1.03 o
  -2  -4   6         32.55         33.96         1.64 o
  -1  -4   6         76.43         76.03         2.08 o
   0  -4   6        441.41        471.02         4.22 o
   1  -4   6        427.11        481.66         4.27 o
   2  -4   6         27.25         26.06         1.13 o
   3  -4   6        105.09        108.43         1.91 o
   4  -4   6          2.09          1.30         0.96 o
   5  -4   6         62.33         55.54         2.06 o
   6  -4   6        242.25        228.98         3.97 o
   7  -4   6         49.51         39.06         2.88 o
   8  -4   6         38.27         42.91         5.35 o
   9  -4   6         48.72         52.35         4.24 o
  10  -4   6          0.01          7.33         5.53 o
  -9  -3   6          0.14         -2.16         2.21 o
  -8  -3   6         12.33         12.08         2.04 o
  -7  -3   6          2.20          2.80         1.40 o
  -6  -3   6         18.33         20.05         2.07 o
  -5  -3   6         18.94         18.08         1.83 o
  -4  -3   6         20.06         18.78         1.79 o
  -3  -3   6         15.90         15.25         1.22 o
  -2  -3   6         49.70         47.08         1.70 o
  -1  -3   6         19.52         17.24         1.22 o
   0  -3   6          0.40          0.27         0.47 o
   1  -3   6        122.43        126.52         2.12 o
   2  -3   6        118.43        107.10         1.95 o
   3  -3   6         37.84         32.71         1.17 o
   4  -3   6          1.00          0.30         0.45 o
   5  -3   6        121.07        117.15         2.68 o
   6  -3   6         35.54         32.62         1.72 o
   7  -3   6         21.69         21.14         2.11 o
   8  -3   6         60.56         61.65         5.25 o
   9  -3   6          0.00          2.10         2.40 o
  10  -3   6          8.58          8.77         2.97 o
  11  -3   6          1.34         65.33        10.25 o
  12  -3   6          6.00         67.10        16.95 o
  -9  -2   6          0.44          0.41         1.97 o
  -8  -2   6         11.84         16.48         2.15 o
  -7  -2   6          0.01         -1.17         1.24 o
  -6  -2   6          0.09         -2.03         1.15 o
  -5  -2   6         22.37         17.53         1.86 o
  -4  -2   6         27.07         29.08         1.51 o
  -3  -2   6          0.40          0.87         0.67 o
  -2  -2   6          0.47         -0.24         0.64 o
  -1  -2   6         76.10         77.53         1.94 o
   0  -2   6         42.95         36.75         0.97 o
   1  -2   6          3.18          2.78         0.60 o
   2  -2   6          0.69          0.69         0.52 o
   3  -2   6        428.62        463.53         3.60 o
   4  -2   6          0.55          0.48         0.31 o
   5  -2   6        342.80        328.47         6.02 o
   6  -2   6          1.47          0.56         0.70 o
   7  -2   6          2.33          2.55         1.16 o
   8  -2   6         13.18          9.42         1.77 o
   9  -2   6         18.87         21.50         3.63 o
  10  -2   6          1.35          2.00         1.69 o
  11  -2   6          5.22          4.99         2.58 o
  12  -2   6          1.82         41.53         9.66 o
 -10  -1   6          1.34          1.00         3.18 o
  -9  -1   6          2.14          1.44         1.77 o
  -8  -1   6         15.87         17.34         2.03 o
  -7  -1   6         44.39         43.80         2.62 o
  -6  -1   6          2.22          1.47         1.26 o
  -5  -1   6         44.71         46.49         1.88 o
  -4  -1   6         18.86         16.85         1.21 o
  -3  -1   6          8.99          7.72         0.83 o
  -2  -1   6          4.17          4.91         0.79 o
  -1  -1   6        236.51        261.13         3.36 o
   0  -1   6        853.28        884.13         5.80 o
   1  -1   6         65.62         59.81         1.39 o
   2  -1   6         82.91         78.76         1.35 o
   3  -1   6        345.27        377.22         3.50 o
   4  -1   6         20.49         21.12         0.88 o
   5  -1   6         19.09         18.03         0.82 o
   6  -1   6        183.37        182.55         2.26 o
   7  -1   6         16.45         13.89         1.53 o
   8  -1   6          6.79          7.77         1.43 o
   9  -1   6          4.34          7.08         1.54 o
  10  -1   6          0.09          0.66         1.87 o
  11  -1   6          2.82          4.82         3.88 o
 -10   0   6          0.39         -0.64         2.50 o
  -9   0   6         39.80         36.34         3.72 o
  -8   0   6         28.24         30.52         2.60 o
  -7   0   6          5.04          2.70         1.39 o
  -6   0   6          4.42          3.31         1.29 o
  -5   0   6          2.54          1.44         0.71 o
  -4   0   6         81.55         81.68         1.80 o
  -3   0   6        222.23        223.54         2.41 o
  -2   0   6       1314.16       1396.33         7.63 o
  -1   0   6        349.23        379.66         3.03 o
   0   0   6        919.48        900.63         5.53 o
   1   0   6        666.70        726.66         4.44 o
   2   0   6        140.46        155.00         1.84 o
   3   0   6        352.63        362.35         3.49 o
   4   0   6        408.63        398.53         3.60 o
   5   0   6        142.82        155.49         2.01 o
   6   0   6        181.08        192.13         2.27 o
   7   0   6        189.78        184.38         2.93 o
   8   0   6          0.93         -0.69         0.96 o
   9   0   6        300.96        299.58         5.53 o
  10   0   6         55.52         53.52         3.20 o
  11   0   6          0.68          3.22         2.21 o
 -10   1   6          1.84          3.69         4.69 o
  -9   1   6         32.84         31.06         3.35 o
  -8   1   6          1.58          0.78         1.18 o
  -7   1   6         21.58         19.73         1.93 o
  -6   1   6          9.41          9.91         1.11 o
  -5   1   6         92.12         93.35         1.97 o
  -4   1   6        111.89        116.12         2.20 o
  -3   1   6        143.88        144.86         2.27 o
  -2   1   6         27.10         26.45         1.11 o
  -1   1   6        102.12         96.70         1.41 o
   0   1   6        444.22        457.19         3.81 o
   1   1   6        920.32        963.94         5.06 o
   2   1   6        213.79        221.34         2.32 o
   3   1   6          0.21          0.52         0.40 o
   4   1   6       1786.26       1830.72        10.49 o
   5   1   6        359.88        346.26         3.19 o
   6   1   6          8.42         10.20         0.35 o
   7   1   6         19.24         19.16         1.31 o
   8   1   6        126.50        123.58         2.71 o
   9   1   6        239.98        227.71         4.78 o
  10   1   6        240.64        261.06         6.05 o
  11   1   6          5.42          4.04         2.25 o
  12   1   6          8.32          4.48         2.83 o
 -10   2   6          0.77          1.66         2.63 o
  -9   2   6          4.43          6.81         1.99 o
  -8   2   6          0.26          1.01         1.47 o
  -7   2   6         29.83         28.20         1.60 o
  -6   2   6         36.73         37.22         1.51 o
  -5   2   6         26.61         22.66         1.20 o
  -4   2   6        238.45        241.69         2.81 o
  -3   2   6        120.22        127.20         1.92 o
  -2   2   6         21.41         20.08         0.89 o
  -1   2   6        156.18        163.41         1.85 o
   0   2   6       1011.47       1031.41         6.71 o
   1   2   6        137.10        130.59         2.09 o
   2   2   6        683.62        666.09         4.98 o
   3   2   6         27.12         21.79         0.93 o
   4   2   6         32.38         32.17         1.43 o
   5   2   6        434.81        421.86         3.28 o
   6   2   6         32.75         38.11         1.55 o
   7   2   6         16.08         16.06         1.28 o
   8   2   6         12.88          9.54         1.23 o
   9   2   6          0.07         -1.77         0.89 o
  10   2   6          1.65          3.33         2.04 o
  11   2   6         26.17         25.28         3.91 o
  12   2   6          0.93          5.84         5.25 o
  -9   3   6          1.18          1.64         1.53 o
  -8   3   6          1.74          2.50         1.03 o
  -7   3   6          0.47         -0.64         0.80 o
  -6   3   6         27.18         26.68         1.19 o
  -5   3   6        240.24        255.56         2.93 o
  -4   3   6        111.54        118.17         2.01 o
  -3   3   6          5.32          5.75         0.68 o
  -2   3   6         78.42         90.22         1.74 o
  -1   3   6         13.52         12.33         0.80 o
   0   3   6        635.19        673.77         4.64 o
   1   3   6        724.30        773.82         4.99 o
   2   3   6          0.04          0.49         0.42 o
   3   3   6       2323.89       2357.32        11.99 o
   4   3   6        123.36        133.06         1.76 o
   5   3   6        219.14        228.28         2.68 o
   6   3   6         41.46         38.36         1.05 o
   7   3   6         59.48         51.85         1.91 o
   8   3   6          8.45          4.29         1.08 o
   9   3   6        129.50        121.03         5.15 o
  10   3   6         34.68         31.84         3.97 o
  11   3   6          1.22          0.32         4.06 o
  12   3   6         11.26         18.66         7.27 o
  -9   4   6          0.36          2.97         3.19 o
  -8   4   6          5.55          6.29         0.91 o
  -7   4   6         33.61         37.50         1.63 o
  -6   4   6         17.83         21.09         1.13 o
  -5   4   6         14.29         12.86         1.04 o
  -4   4   6          0.50          0.22         0.63 o
  -3   4   6         43.79         39.48         1.31 o
  -2   4   6          0.01         -0.07         0.59 o
  -1   4   6          1.57          0.46         0.49 o
   0   4   6        218.60        225.42         2.23 o
   1   4   6        927.95        946.57         5.46 o
   2   4   6        282.19        271.62         2.52 o
   3   4   6         56.14         49.08         1.21 o
   4   4   6         62.64         58.37         1.46 o
   5   4   6        102.39         94.62         1.82 o
   6   4   6        162.00        168.27         2.44 o
   7   4   6        138.12        143.34         3.03 o
   8   4   6        350.00        350.46         5.35 o
   9   4   6        141.69        140.96         4.23 o
  10   4   6          0.30         -1.14         1.59 o
  11   4   6          5.32          8.28         2.63 o
  12   4   6          5.64         12.50         3.65 o
  -8   5   6          0.49          0.95         0.90 o
  -7   5   6         18.00         16.12         1.20 o
  -6   5   6        134.48        129.84         2.18 o
  -5   5   6        358.94        367.40         3.87 o
  -4   5   6         61.93         58.97         1.82 o
  -3   5   6         48.86         44.46         1.45 o
  -2   5   6        230.01        233.32         3.77 o
  -1   5   6          3.19          3.08         0.64 o
   0   5   6        124.76        134.38         2.24 o
   1   5   6         23.25         24.24         1.10 o
   2   5   6        336.38        333.10         2.62 o
   3   5   6          1.51          1.76         0.55 o
   4   5   6         74.98         82.02         1.84 o
   5   5   6         15.17         10.21         0.95 o
   6   5   6         10.44          8.95         0.90 o
   7   5   6          9.53         11.83         1.32 o
   8   5   6         10.06          7.37         1.63 o
   9   5   6         36.90         42.36         2.75 o
  10   5   6          0.28         -0.48         1.34 o
  11   5   6          7.83          7.20         2.24 o
  12   5   6          9.49         18.52         3.78 o
  -8   6   6          0.91          2.21         1.14 o
  -7   6   6          0.79          2.25         0.97 o
  -6   6   6         62.53         62.89         2.19 o
  -5   6   6        122.41        115.97         3.29 o
  -4   6   6         49.06         40.50         1.59 o
  -3   6   6         10.37          9.88         1.10 o
  -2   6   6         49.36         43.68         1.65 o
  -1   6   6          1.09          2.42         0.76 o
   0   6   6        155.20        149.94         2.78 o
   1   6   6        201.83        193.16         3.13 o
   2   6   6          6.58          6.70         0.87 o
   3   6   6        151.33        153.60         2.46 o
   4   6   6          2.21          2.45         0.72 o
   5   6   6         18.32         15.16         1.08 o
   6   6   6         34.24         32.99         1.45 o
   7   6   6         39.50         35.43         2.40 o
   8   6   6         63.19         59.00         2.89 o
   9   6   6          7.20          4.31         1.50 o
  10   6   6          5.05          2.78         1.69 o
  11   6   6         26.21         29.31         3.83 o
  12   6   6          0.89          3.01         3.10 o
  -8   7   6          4.89          6.16         1.43 o
  -7   7   6          0.06          0.70         1.23 o
  -6   7   6          2.33          1.82         1.62 o
  -5   7   6          0.59          0.55         1.22 o
  -4   7   6          5.57          5.91         1.14 o
  -3   7   6          1.95          0.50         1.01 o
  -2   7   6          4.37          4.34         1.13 o
  -1   7   6         59.25         53.68         1.98 o
   0   7   6        211.08        215.57         3.73 o
   1   7   6          2.46          1.48         0.89 o
   2   7   6         60.82         59.23         1.95 o
   3   7   6         31.94         32.57         1.67 o
   4   7   6          0.07          0.24         0.76 o
   5   7   6         36.79         39.50         1.66 o
   6   7   6         24.10         24.09         1.44 o
   7   7   6         33.24         33.37         2.48 o
   8   7   6          0.05         -2.29         1.16 o
   9   7   6          0.03         -3.26         1.68 o
  10   7   6          8.43          6.59         1.98 o
  11   7   6         14.36         15.11         3.69 o
  -7   8   6          0.54          0.02         1.96 o
  -6   8   6         17.43         19.27         2.04 o
  -5   8   6          0.99          2.23         1.82 o
  -4   8   6          0.03         -1.21         1.29 o
  -3   8   6         40.28         36.57         2.01 o
  -2   8   6          4.84          5.00         1.10 o
  -1   8   6         29.61         26.75         1.96 o
   0   8   6          0.22          1.83         1.20 o
   1   8   6         31.94         35.14         1.89 o
   2   8   6         56.25         50.38         1.97 o
   3   8   6         21.66         17.44         1.49 o
   4   8   6         88.58         92.52         2.61 o
   5   8   6          0.51          1.28         0.92 o
   6   8   6          6.18          2.26         1.81 o
   7   8   6          2.60          0.51         2.34 o
   8   8   6         25.08         26.49         3.33 o
   9   8   6          2.26         -0.91         2.41 o
  10   8   6          3.01         -0.86         3.65 o
  11   8   6          0.44         -2.24         2.27 o
  -7   9   6          1.13          1.82         2.06 o
  -6   9   6          0.00          2.09         3.30 o
  -5   9   6          0.00          0.60         1.33 o
  -4   9   6         26.94         25.39         2.00 o
  -3   9   6          0.14          0.50         1.26 o
  -2   9   6         20.58         20.96         1.66 o
  -1   9   6          0.01         -1.08         0.91 o
   0   9   6          0.02          2.02         1.30 o
   1   9   6         17.44         16.57         1.72 o
   2   9   6          2.19          3.99         1.23 o
   3   9   6         13.01         15.24         1.64 o
   4   9   6          2.55          1.29         1.21 o
   5   9   6         93.45         94.84         3.30 o
   6   9   6         15.28         14.58         3.05 o
   7   9   6         30.17         26.78         3.20 o
   8   9   6          0.12         -1.00         4.56 o
   9   9   6          7.54          3.52         4.66 o
  10   9   6          0.13          3.35         3.82 o
  -6  10   6          3.74         10.85         5.29 o
  -5  10   6          8.27          7.52         1.84 o
  -4  10   6          8.01         12.86         2.04 o
  -3  10   6          1.14          2.39         1.16 o
  -2  10   6          6.93          8.31         1.41 o
  -1  10   6         12.90          9.91         1.30 o
   0  10   6          0.06          3.51         1.21 o
   1  10   6         57.08         57.68         2.38 o
   2  10   6          0.72          1.40         1.08 o
   3  10   6          6.42          4.32         1.19 o
   4  10   6         31.95         30.89         2.86 o
   5  10   6         18.38         13.65         2.13 o
   6  10   6          5.44          2.80         3.99 o
   7  10   6          2.03          1.29         3.03 o
   8  10   6          2.39          1.19         5.90 o
   9  10   6          2.81         12.44         5.65 o
  -4  11   6          1.02          1.77         1.62 o
  -3  11   6          1.48          3.60         2.01 o
  -2  11   6          0.15          2.64         1.70 o
  -1  11   6          4.22          2.57         1.21 o
   0  11   6         10.55         11.34         1.58 o
   1  11   6         14.32         19.18         1.77 o
   2  11   6          7.17          6.44         1.33 o
   3  11   6          2.37          0.55         1.43 o
   4  11   6          6.15          2.96         2.20 o
   5  11   6          1.27          0.05         1.81 o
   6  11   6          2.65          2.83         1.81 o
   7  11   6          2.89         -1.01         3.98 o
   8  11   6          6.03         -0.96        11.04 o
  -3  12   6          3.43          5.00         3.96 o
  -2  12   6          0.25          2.78         2.06 o
  -1  12   6          0.72         -1.19         1.05 o
   0  12   6          1.54          5.11         1.35 o
   1  12   6         37.93         39.76         2.41 o
   2  12   6          0.22         -1.39         1.09 o
   3  12   6          0.06         -2.86         1.94 o
   4  12   6          4.55          4.08         3.20 o
   5  12   6          2.54          0.32         2.21 o
   6  12   6          2.08         -1.64         2.91 o
   0  13   6          2.28          3.60         2.26 o
   1  13   6          9.55         11.00         2.26 o
   2  13   6          1.91          1.79         1.74 o
   3  13   6          5.41          6.04         2.78 o
   4  13   6          2.15          0.82         1.79 o
  -2 -10   7         11.72          8.75        10.67 o
  -1 -10   7          3.63         -4.33         4.90 o
   0 -10   7          0.63         -0.92         2.81 o
   1 -10   7          0.23         -0.20         2.55 o
   2 -10   7          3.27          5.95         1.88 o
   3 -10   7          5.09         13.11         4.40 o
   4 -10   7         10.20         16.87         7.33 o
  -4  -9   7          0.02         -2.92         2.37 o
  -3  -9   7          0.49          0.88         2.34 o
  -2  -9   7          7.55          5.80         4.49 o
  -1  -9   7         21.67         21.40         4.88 o
   0  -9   7          8.21          8.93         3.30 o
   1  -9   7         26.84         25.28         2.67 o
   2  -9   7          2.49          3.96         2.49 o
   3  -9   7          0.71          5.79         3.00 o
   4  -9   7          2.98          7.72         2.95 o
   5  -9   7          1.30          4.36         3.05 o
   6  -9   7          2.70          5.19         3.55 o
  -5  -8   7          1.49          0.28         3.08 o
  -4  -8   7          0.42          0.79         1.68 o
  -3  -8   7          0.28         -2.46         2.97 o
  -2  -8   7         30.65         28.59         3.29 o
  -1  -8   7         32.18         30.64         2.84 o
   0  -8   7        216.11        236.10         5.19 o
   1  -8   7        121.84        133.94         4.71 o
   2  -8   7         32.22         37.91         3.10 o
   3  -8   7         10.20         13.46         1.93 o
   4  -8   7          4.10          6.83         1.45 o
   5  -8   7          6.39         10.25         2.50 o
   6  -8   7          0.00          2.89         2.47 o
  -6  -7   7          0.01         -1.43         1.90 o
  -5  -7   7          5.33          4.19         3.85 o
  -4  -7   7          3.43          1.19         2.04 o
  -3  -7   7          3.62         -3.04         3.16 o
  -2  -7   7         33.06         34.26         3.26 o
  -1  -7   7          2.76         -0.58         1.43 o
   0  -7   7         52.86         59.14         2.70 o
   1  -7   7         51.32         46.27         2.33 o
   2  -7   7          2.78          3.27         1.36 o
   3  -7   7          0.70          2.05         1.06 o
   4  -7   7          0.06          1.81         1.35 o
   5  -7   7          1.73          3.04         1.37 o
   6  -7   7          6.07          9.62         1.83 o
   7  -7   7          0.00         10.36         4.66 o
   8  -7   7          0.69         61.29         8.94 o
  -7  -6   7          1.56          0.33         3.65 o
  -6  -6   7          1.89          0.30         3.32 o
  -5  -6   7         15.11         14.08         3.98 o
  -4  -6   7          0.59         -1.71         1.92 o
  -3  -6   7          1.24         -2.90         1.63 o
  -2  -6   7         63.04         63.15         3.19 o
  -1  -6   7         12.75          8.78         1.36 o
   0  -6   7          3.09          0.42         1.03 o
   1  -6   7          1.45          1.57         0.98 o
   2  -6   7          4.53          3.70         1.06 o
   3  -6   7         29.01         23.66         1.89 o
   4  -6   7        161.30        169.36         3.83 o
   5  -6   7        229.07        231.42         4.55 o
   6  -6   7          1.16          2.93         1.51 o
   7  -6   7          2.32          5.37         3.65 o
   8  -6   7          6.69         48.95        13.61 o
   9  -6   7          4.86         22.15         6.01 o
  10  -6   7          0.13         67.48         7.98 o
  -8  -5   7          0.17         -2.49         4.70 o
  -7  -5   7         15.96         15.47         2.36 o
  -6  -5   7          2.85          3.06         1.78 o
  -5  -5   7         16.20         11.53         2.96 o
  -4  -5   7         13.22         13.72         2.48 o
  -3  -5   7         61.09         62.15         2.95 o
  -2  -5   7        184.84        184.13         3.67 o
  -1  -5   7         27.24         30.46         1.83 o
   0  -5   7          1.67          1.68         0.96 o
   1  -5   7         31.13         38.41         1.48 o
   2  -5   7         30.74         26.82         1.35 o
   3  -5   7        172.94        184.23         3.35 o
   4  -5   7          1.58          0.71         1.00 o
   5  -5   7        449.88        427.69         7.00 o
   6  -5   7         94.28         90.28         3.10 o
   7  -5   7         13.56         13.78         2.83 o
   8  -5   7          0.03          4.89         3.37 o
   9  -5   7          2.20         45.99        12.71 o
  10  -5   7          0.26         80.41        10.20 o
  -8  -4   7          9.94          3.98         3.35 o
  -7  -4   7         64.52         80.08         6.35 o
  -6  -4   7          7.10          6.21         2.21 o
  -5  -4   7         20.71         20.43         2.29 o
  -4  -4   7         13.43         14.24         1.89 o
  -3  -4   7          9.85          7.78         1.71 o
  -2  -4   7        114.21        125.88         2.96 o
  -1  -4   7         11.46          9.12         1.11 o
   0  -4   7          6.26          5.39         1.06 o
   1  -4   7          5.53          4.39         0.86 o
   2  -4   7         24.10         22.38         1.30 o
   3  -4   7         73.84         66.94         1.80 o
   4  -4   7        136.71        132.33         3.71 o
   5  -4   7        328.55        328.15         4.81 o
   6  -4   7          0.51          1.72         1.05 o
   7  -4   7         16.26         16.76         2.10 o
   8  -4   7          5.26         10.32         3.04 o
   9  -4   7         29.14         63.13         8.30 o
  -9  -3   7          1.59          0.78         3.44 o
  -8  -3   7         27.33         29.49         4.47 o
  -7  -3   7         37.46         38.73         4.26 o
  -6  -3   7         30.04         33.67         2.61 o
  -5  -3   7          2.09          1.65         1.45 o
  -4  -3   7          4.62          3.52         1.29 o
  -3  -3   7        156.91        150.69         3.01 o
  -2  -3   7        124.38        125.48         2.79 o
  -1  -3   7        228.43        244.95         4.80 o
   0  -3   7         33.32         37.99         1.29 o
   1  -3   7         61.80         67.61         1.76 o
   2  -3   7         42.50         46.37         1.51 o
   3  -3   7         19.26         17.30         0.87 o
   4  -3   7         43.58         46.93         1.33 o
   5  -3   7        108.53        103.69         2.62 o
   6  -3   7         55.34         52.81         2.07 o
   7  -3   7         82.02         88.07         3.45 o
   8  -3   7          4.30          4.37         1.58 o
   9  -3   7         15.46         15.59         3.01 o
  10  -3   7          6.82          9.49         4.36 o
  12  -3   7          4.08         -0.43         2.82 o
  -9  -2   7          1.82          1.12         2.60 o
  -8  -2   7          0.62          0.60         1.79 o
  -7  -2   7          0.13         -0.58         1.51 o
  -6  -2   7          1.36          0.11         1.34 o
  -5  -2   7          2.71          1.23         1.30 o
  -4  -2   7         78.52         77.25         2.40 o
  -3  -2   7        133.92        137.22         2.77 o
  -2  -2   7          3.40          3.44         0.88 o
  -1  -2   7          4.86          6.26         0.97 o
   0  -2   7        694.50        696.80         4.86 o
   1  -2   7         35.58         37.88         1.29 o
   2  -2   7        243.49        240.61         2.99 o
   3  -2   7         81.82         79.27         1.44 o
   4  -2   7         51.59         52.24         1.37 o
   5  -2   7          2.96          3.40         0.90 o
   6  -2   7        227.84        221.33         3.65 o
   7  -2   7         50.12         42.70         2.65 o
   8  -2   7          7.01          6.72         1.72 o
   9  -2   7         40.60         42.83         5.34 o
  10  -2   7          5.27          8.12         2.85 o
  11  -2   7          0.22          8.81         6.34 o
  -9  -1   7          0.10         -1.22         3.84 o
  -8  -1   7         24.21         22.89         2.82 o
  -7  -1   7          5.11          4.82         1.63 o
  -6  -1   7         65.05         66.37         3.26 o
  -5  -1   7          6.81          4.05         1.46 o
  -4  -1   7         70.55         68.74         2.12 o
  -3  -1   7         18.71         19.39         1.35 o
  -2  -1   7         57.57         51.96         1.90 o
  -1  -1   7        144.86        151.79         2.73 o
   0  -1   7          4.18          4.63         0.47 o
   1  -1   7        789.38        755.29         5.73 o
   2  -1   7         73.40         70.83         1.43 o
   3  -1   7         87.83         94.64         1.78 o
   4  -1   7          9.63         10.17         0.78 o
   5  -1   7         39.74         33.56         1.12 o
   6  -1   7         15.62         12.89         1.15 o
   7  -1   7         18.48         15.23         1.70 o
   8  -1   7        169.11        160.40         4.10 o
   9  -1   7        101.49        101.78         3.81 o
  10  -1   7         74.37         74.57         3.38 o
  11  -1   7          0.89         -0.20         1.45 o
  -9   0   7          0.11          0.26         2.27 o
  -8   0   7          3.83          3.53         1.66 o
  -7   0   7         11.46          9.39         1.71 o
  -6   0   7         12.24         10.74         1.67 o
  -5   0   7         15.86         12.87         1.32 o
  -4   0   7          1.24          1.09         0.85 o
  -3   0   7          1.62          1.84         0.57 o
  -2   0   7         82.48         85.60         1.45 o
  -1   0   7        909.87        980.68         6.11 o
   0   0   7         45.56         44.50         1.19 o
   1   0   7       1759.68       1847.69         9.92 o
   2   0   7        252.10        260.79         2.63 o
   3   0   7        396.78        424.15         3.92 o
   4   0   7        769.41        822.92         6.37 o
   5   0   7        152.12        144.35         2.07 o
   6   0   7        501.97        510.89         4.36 o
   7   0   7        223.04        215.93         3.38 o
   8   0   7         29.67         34.20         2.37 o
   9   0   7        127.03        123.65         3.88 o
  10   0   7          0.08          2.77         1.68 o
  11   0   7         49.87         67.98         6.40 o
  12   0   7          8.60         18.68         8.21 o
  -9   1   7          0.05          1.34         2.85 o
  -8   1   7          1.39          2.44         1.61 o
  -7   1   7         43.75         43.75         2.64 o
  -6   1   7         48.88         50.06         2.64 o
  -5   1   7          3.09          3.91         1.06 o
  -4   1   7        284.97        300.76         3.34 o
  -3   1   7        157.77        165.43         2.71 o
  -2   1   7          0.93          1.56         0.60 o
  -1   1   7        277.62        279.07         2.78 o
   0   1   7          3.59          2.54         0.69 o
   1   1   7       2012.94       2059.63        11.67 o
   2   1   7         33.73         31.98         0.89 o
   3   1   7        120.54        119.35         1.80 o
   4   1   7         86.56         75.48         1.50 o
   5   1   7         42.24         42.82         1.18 o
   6   1   7         90.06         95.50         1.63 o
   7   1   7          9.42          9.29         1.01 o
   8   1   7         16.99         17.72         1.40 o
   9   1   7         14.94         15.13         1.93 o
  10   1   7          2.81          3.41         1.59 o
  11   1   7        120.81        140.27        10.60 o
  -9   2   7          0.98          2.97         1.62 o
  -8   2   7          1.16         -0.26         1.20 o
  -7   2   7          9.35          7.99         1.39 o
  -6   2   7          0.76         -0.02         0.87 o
  -5   2   7         24.85         24.02         1.27 o
  -4   2   7         33.81         36.78         1.40 o
  -3   2   7         47.73         51.70         1.54 o
  -2   2   7        259.63        277.53         3.03 o
  -1   2   7        176.43        176.17         1.99 o
   0   2   7        155.09        142.11         2.17 o
   1   2   7        731.95        750.74         6.10 o
   2   2   7        116.14        113.11         1.64 o
   3   2   7        230.93        234.73         2.73 o
   4   2   7          3.55          2.29         0.56 o
   5   2   7         50.25         45.72         1.26 o
   6   2   7         15.58         12.23         0.59 o
   7   2   7         22.81         26.09         1.61 o
   8   2   7         10.83          7.60         1.15 o
   9   2   7         73.74         72.85         2.64 o
  10   2   7          5.69          5.51         2.25 o
  11   2   7          5.60          7.69         4.25 o
  12   2   7          0.28          4.87         5.35 o
  -9   3   7          3.65          4.30         2.70 o
  -8   3   7          3.47          4.23         1.46 o
  -7   3   7          0.53         -0.38         0.72 o
  -6   3   7         61.01         64.41         1.93 o
  -5   3   7          4.81          4.28         0.87 o
  -4   3   7         93.80         95.47         2.07 o
  -3   3   7        277.03        291.70         3.21 o
  -2   3   7          6.04          7.98         0.79 o
  -1   3   7         54.58         54.48         1.26 o
   0   3   7          3.79          4.97         0.59 o
   1   3   7        201.11        182.15         2.01 o
   2   3   7          0.01         -0.16         0.58 o
   3   3   7        349.90        331.93         3.39 o
   4   3   7        331.31        326.16         3.57 o
   5   3   7        117.87        110.22         1.67 o
   6   3   7         70.22         72.27         1.54 o
   7   3   7         22.17         21.64         1.55 o
   8   3   7         41.41         43.26         2.00 o
   9   3   7        133.68        141.28         3.35 o
  10   3   7          3.39          4.97         2.98 o
  11   3   7         21.91         17.61         3.54 o
  12   3   7          9.57         11.82         6.81 o
  -9   4   7          2.30          1.67         4.13 o
  -8   4   7         11.69         11.96         1.85 o
  -7   4   7          0.93          0.14         0.81 o
  -6   4   7         18.66         19.79         1.15 o
  -5   4   7         24.90         22.78         1.33 o
  -4   4   7         19.90         24.30         1.27 o
  -3   4   7          0.70          0.08         0.53 o
  -2   4   7         78.77         75.95         1.81 o
  -1   4   7         46.62         42.39         1.37 o
   0   4   7         33.85         29.42         1.11 o
   1   4   7         94.31        102.54         1.55 o
   2   4   7         92.55        101.07         1.72 o
   3   4   7        447.20        441.39         3.78 o
   4   4   7         12.17          7.59         0.73 o
   5   4   7         59.83         62.41         1.61 o
   6   4   7          2.63          2.57         0.69 o
   7   4   7         29.34         29.50         1.82 o
   8   4   7         66.15         72.14         2.55 o
   9   4   7          7.32          7.08         2.40 o
  10   4   7          4.43          2.13         2.16 o
  11   4   7          0.00         -1.51         2.49 o
  12   4   7          1.73          3.60         3.59 o
  -8   5   7          6.30          4.75         1.52 o
  -7   5   7         15.42         17.18         1.27 o
  -6   5   7          0.01          0.47         0.79 o
  -5   5   7         26.71         31.92         1.69 o
  -4   5   7          6.14          6.20         1.07 o
  -3   5   7         40.26         42.38         1.57 o
  -2   5   7         49.07         50.16         1.61 o
  -1   5   7         50.41         50.26         1.53 o
   0   5   7          4.19          3.29         0.71 o
   1   5   7         39.07         39.37         1.43 o
   2   5   7         34.65         36.44         1.11 o
   3   5   7        451.09        463.86         4.29 o
   4   5   7         68.97         67.10         1.73 o
   5   5   7         39.74         36.59         1.43 o
   6   5   7          0.23         -0.23         0.62 o
   7   5   7        400.77        412.37         6.15 o
   8   5   7         50.33         48.98         2.97 o
   9   5   7         83.02         93.01         3.77 o
  10   5   7          0.36         -0.52         1.27 o
  11   5   7          6.99          7.61         1.97 o
  12   5   7          1.54         -0.56         2.35 o
  -8   6   7          9.15         11.08         1.51 o
  -7   6   7          7.99          7.71         1.18 o
  -6   6   7          0.60          0.19         0.93 o
  -5   6   7          2.80          3.62         1.01 o
  -4   6   7         12.40          9.79         1.27 o
  -3   6   7         29.50         25.20         1.54 o
  -2   6   7          0.19          0.18         0.79 o
  -1   6   7        502.68        522.46         5.14 o
   0   6   7          3.40          4.59         0.93 o
   1   6   7          5.96          5.23         0.84 o
   2   6   7         26.95         27.27         1.49 o
   3   6   7          1.33          1.86         0.67 o
   4   6   7         18.40         19.69         1.13 o
   5   6   7         14.43         12.78         1.07 o
   6   6   7         38.20         37.14         1.56 o
   7   6   7         97.32         92.40         2.64 o
   8   6   7         44.79         39.92         2.65 o
   9   6   7         62.29         66.52         3.81 o
  10   6   7          0.20         -0.51         2.29 o
  11   6   7          8.23         12.37         2.18 o
  12   6   7          9.08         23.56         5.04 o
  -8   7   7          0.03          1.56         1.81 o
  -7   7   7          0.48         -0.08         1.15 o
  -6   7   7         16.78         15.18         1.68 o
  -5   7   7         16.90         14.13         1.80 o
  -4   7   7          4.89          4.26         1.13 o
  -3   7   7         11.21         11.50         1.32 o
  -2   7   7          0.01         -0.83         0.94 o
  -1   7   7         76.04         78.86         2.49 o
   0   7   7        487.03        516.06         5.70 o
   1   7   7          0.36          0.12         0.83 o
   2   7   7         18.54         20.11         1.45 o
   3   7   7          1.24          0.88         0.86 o
   4   7   7         74.48         75.70         2.32 o
   5   7   7         68.40         75.97         2.33 o
   6   7   7         75.66         71.53         2.10 o
   7   7   7         66.24         69.95         3.39 o
   8   7   7          3.72          1.38         1.52 o
   9   7   7          0.13          1.18         2.19 o
  10   7   7          8.59          9.53         3.07 o
  11   7   7          5.80          3.55         3.74 o
  -7   8   7          0.76          1.16         1.31 o
  -6   8   7          0.89          0.57         1.69 o
  -5   8   7          0.63         -0.84         0.88 o
  -4   8   7          0.78          0.19         1.46 o
  -3   8   7         10.42         11.73         1.43 o
  -2   8   7         90.14         94.77         4.04 o
  -1   8   7         51.22         50.54         2.24 o
   0   8   7         13.81         12.84         1.48 o
   1   8   7        151.16        149.22         3.86 o
   2   8   7         26.38         23.15         1.70 o
   3   8   7         40.01         41.51         1.97 o
   4   8   7         22.58         21.39         1.66 o
   5   8   7        431.86        434.84         7.85 o
   6   8   7        106.11        111.32         3.54 o
   7   8   7         12.21          9.01         2.22 o
   8   8   7          0.00         -1.02         2.30 o
   9   8   7         11.17         11.66         4.64 o
  10   8   7          0.35          0.47         3.03 o
  11   8   7          4.14          3.65         5.89 o
  -6   9   7          1.52          1.48         1.92 o
  -5   9   7          6.30          7.18         1.61 o
  -4   9   7          1.20          2.15         1.23 o
  -3   9   7         34.36         36.27         2.26 o
  -2   9   7         32.44         33.15         2.02 o
  -1   9   7         26.50         21.77         1.93 o
   0   9   7         34.92         34.22         3.17 o
   1   9   7         16.03         17.63         1.83 o
   2   9   7         31.28         33.83         2.24 o
   3   9   7         24.13         23.32         1.96 o
   4   9   7         53.45         54.97         2.62 o
   5   9   7         44.12         41.89         3.51 o
   6   9   7          0.57         -0.54         1.72 o
   7   9   7         20.39         15.48         5.03 o
   8   9   7         29.26         33.70         6.28 o
   9   9   7          8.00          7.35         9.64 o
  10   9   7          7.04          9.12         4.36 o
  -5  10   7          0.04          1.04         1.26 o
  -4  10   7          4.50          1.40         1.30 o
  -3  10   7          3.17          3.76         1.84 o
  -2  10   7          5.81          5.57         1.33 o
  -1  10   7          0.19          0.99         0.96 o
   0  10   7         66.17         66.23         2.55 o
   1  10   7         16.45         17.81         1.97 o
   2  10   7          2.98          3.46         1.35 o
   3  10   7         39.84         36.98         2.45 o
   4  10   7         18.64         17.47         2.81 o
   5  10   7          2.23          0.96         1.56 o
   6  10   7          6.77          1.46         4.64 o
   7  10   7          3.26          1.61         2.13 o
   8  10   7          0.56          3.95         4.21 o
   9  10   7         18.32         23.77        10.99 o
  -4  11   7          0.93          3.93         2.26 o
  -3  11   7          6.44          6.46         2.12 o
  -2  11   7          2.25          4.86         1.32 o
  -1  11   7          0.04          1.33         1.88 o
   0  11   7         21.51         26.91         2.01 o
   1  11   7          3.12          3.04         1.31 o
   2  11   7         49.68         56.81         3.45 o
   3  11   7         21.48         15.24         2.34 o
   4  11   7          3.58          3.26         1.91 o
   5  11   7         25.74         27.51         2.90 o
   6  11   7          7.59          5.18         4.38 o
   7  11   7          0.52         -1.36         5.99 o
   8  11   7          1.54         -1.01         5.68 o
  -2  12   7          1.72          1.41         1.78 o
  -1  12   7          3.29          5.45         1.48 o
   0  12   7          0.01          1.79         1.31 o
   1  12   7          2.15          2.52         1.44 o
   2  12   7          4.72          3.73         1.68 o
   3  12   7          6.41          8.46         1.57 o
   4  12   7          3.27          3.28         2.06 o
   5  12   7          6.27          9.31         2.28 o
   6  12   7          0.53         -2.10         9.67 o
   1  13   7          0.14          0.52         1.47 o
   2  13   7          7.91          9.65         1.70 o
   3  13   7          4.06          4.44         2.25 o
   0 -10   8          0.03         -8.82         6.10 o
   1 -10   8          3.18          2.85         3.25 o
   2 -10   8         18.87         18.50         3.65 o
  -3  -9   8          0.16         -4.34         2.17 o
  -2  -9   8          6.45          3.76         4.37 o
  -1  -9   8          0.03         -4.04         4.07 o
   0  -9   8          0.63         -1.18         2.68 o
   1  -9   8          8.27         10.08         3.21 o
   2  -9   8          6.89          8.98         2.17 o
   3  -9   8          5.95          8.98         3.54 o
   4  -9   8          0.42          2.59         2.91 o
   5  -9   8          2.88          8.09         6.23 o
  -4  -8   8         14.51         12.70        10.65 o
  -3  -8   8          0.08          0.94         1.73 o
  -2  -8   8          0.04         -5.21         4.78 o
  -1  -8   8          2.58         -1.17         2.94 o
   0  -8   8          8.15          7.43         3.07 o
   1  -8   8          5.15          7.67         1.93 o
   2  -8   8          1.06          1.55         1.85 o
   3  -8   8          7.22          7.05         1.76 o
   4  -8   8          0.60          2.65         3.55 o
   5  -8   8          1.49          7.37         2.50 o
   6  -8   8          6.64         14.45         6.67 o
  -6  -7   8          0.67         -0.35         4.17 o
  -5  -7   8          5.92          6.87         2.21 o
  -4  -7   8         34.81         36.81         8.79 o
  -3  -7   8          5.40         -0.29         3.56 o
  -2  -7   8          3.92         -1.44         2.02 o
  -1  -7   8          4.96          1.46         2.63 o
   0  -7   8          0.00         -0.79         1.62 o
   1  -7   8          0.92          2.35         1.60 o
   2  -7   8         19.48         24.19         2.58 o
   3  -7   8         78.87         78.50         3.65 o
   4  -7   8          0.00          3.10         1.71 o
   5  -7   8          2.57          5.21         1.85 o
   6  -7   8         22.65         21.51         2.40 o
   7  -7   8          0.12          5.36         5.76 o
   8  -7   8          0.20         76.83         9.40 o
   9  -7   8          3.75        134.83        13.10 o
  -6  -6   8          2.79          3.22         2.05 o
  -5  -6   8          0.02         -4.18         2.87 o
  -4  -6   8          6.17          2.71         2.62 o
  -3  -6   8         34.67         33.51         3.73 o
  -2  -6   8         44.82         44.44         2.97 o
  -1  -6   8          0.96         -1.14         1.06 o
   0  -6   8         16.44         11.19         1.54 o
   1  -6   8          0.18         -0.44         1.04 o
   2  -6   8         49.87         50.14         4.68 o
   3  -6   8         45.63         37.68         2.94 o
   4  -6   8         79.61         80.10         3.14 o
   5  -6   8          1.66          3.37         1.37 o
   6  -6   8          2.29          2.47         1.61 o
   7  -6   8          0.03          4.24         4.65 o
  -7  -5   8         13.08         17.85         3.44 o
  -6  -5   8         27.71         28.27         5.71 o
  -5  -5   8          2.19         -0.82         1.74 o
  -4  -5   8         16.16          9.42         1.83 o
  -3  -5   8         32.10         29.19         3.93 o
  -2  -5   8         14.64         13.99         2.13 o
  -1  -5   8         40.89         39.50         2.20 o
   0  -5   8         20.53         18.54         1.64 o
   1  -5   8         17.35         18.20         1.64 o
   2  -5   8          1.04         -0.42         0.82 o
   3  -5   8          3.68          0.63         1.10 o
   4  -5   8         12.40         14.28         1.58 o
   5  -5   8          7.22          8.35         1.55 o
   6  -5   8         33.00         33.30         2.38 o
   7  -5   8          9.18         14.23         3.33 o
   8  -5   8         11.45         33.84         5.93 o
   9  -5   8          2.55         71.34         9.70 o
  -7  -4   8          6.53          5.68         3.05 o
  -6  -4   8          1.59          0.12         3.20 o
  -5  -4   8          2.10         -1.03         2.25 o
  -4  -4   8         24.13         21.37         2.98 o
  -3  -4   8         18.99         19.12         2.34 o
  -2  -4   8         54.30         47.26         2.22 o
  -1  -4   8         13.44         14.27         1.51 o
   0  -4   8         13.24         11.59         1.37 o
   1  -4   8          0.48         -0.83         1.01 o
   2  -4   8         72.05         72.35         2.02 o
   3  -4   8         71.62         65.21         2.30 o
   4  -4   8         44.66         38.77         2.03 o
   5  -4   8         52.72         51.48         2.23 o
   6  -4   8         11.82         13.43         1.76 o
   7  -4   8         37.84         43.57         2.80 o
   8  -4   8         83.89         84.98         7.53 o
   9  -4   8          8.43         35.81         6.46 o
  -8  -3   8          2.47          1.97         2.22 o
  -7  -3   8          1.61          2.62         1.85 o
  -6  -3   8          0.39         -2.42         1.48 o
  -5  -3   8          2.31          0.56         1.64 o
  -4  -3   8         35.39         26.59         2.40 o
  -3  -3   8        103.80        105.18         3.28 o
  -2  -3   8         68.10         74.79         2.98 o
  -1  -3   8          1.30          1.62         1.02 o
   0  -3   8         21.84         23.49         1.66 o
   1  -3   8         38.28         44.71         1.60 o
   2  -3   8         78.03         79.17         1.97 o
   3  -3   8          5.76          7.64         0.76 o
   4  -3   8          0.06         -0.10         0.80 o
   5  -3   8          2.36          0.35         0.90 o
   6  -3   8         11.30          9.83         1.32 o
   7  -3   8         71.41         71.28         3.29 o
   8  -3   8          3.03          4.87         1.55 o
   9  -3   8          0.03          3.06         1.54 o
  10  -3   8         14.69         17.76         2.78 o
  -8  -2   8          0.78          1.95         2.41 o
  -7  -2   8         12.81          9.01         2.04 o
  -6  -2   8         12.42         11.09         2.04 o
  -5  -2   8         13.72         10.00         1.77 o
  -4  -2   8         97.34         97.46         3.42 o
  -3  -2   8         22.86         18.25         1.54 o
  -2  -2   8         20.24         17.26         1.54 o
  -1  -2   8          8.58          9.32         1.23 o
   0  -2   8         58.97         64.63         1.65 o
   1  -2   8        525.57        567.79         5.15 o
   2  -2   8          0.66          0.72         0.55 o
   3  -2   8        378.96        400.72         3.69 o
   4  -2   8         90.17         86.87         1.84 o
   5  -2   8          6.73          5.98         1.10 o
   6  -2   8          1.29          1.29         0.88 o
   7  -2   8          2.08          0.46         1.36 o
   8  -2   8         53.00         57.77         3.13 o
   9  -2   8         72.11         72.35         3.43 o
  10  -2   8          0.00          3.88         2.44 o
  -9  -1   8          0.42         -3.78         3.09 o
  -8  -1   8          2.22         -0.72         1.63 o
  -7  -1   8          4.22          2.25         1.75 o
  -6  -1   8          5.66          4.88         1.60 o
  -5  -1   8         33.78         31.37         2.37 o
  -4  -1   8         40.30         46.21         2.09 o
  -3  -1   8        109.53        107.21         2.71 o
  -2  -1   8          5.60          4.02         0.97 o
  -1  -1   8         31.56         29.88         1.66 o
   0  -1   8        276.97        287.26         2.66 o
   1  -1   8         12.36         12.74         0.89 o
   2  -1   8          3.04          4.65         0.67 o
   3  -1   8          0.28          0.52         0.52 o
   4  -1   8         17.42         18.08         1.08 o
   5  -1   8          1.20          0.67         0.58 o
   6  -1   8          0.13         -0.16         0.66 o
   7  -1   8          7.19          5.87         1.46 o
   8  -1   8          1.53          2.27         1.28 o
   9  -1   8         36.97         41.22         3.04 o
  10  -1   8          4.99          6.49         2.68 o
  11  -1   8          7.64         10.99         3.43 o
  -9   0   8          0.06         -1.64         4.79 o
  -8   0   8          0.13         -0.06         1.67 o
  -7   0   8         26.33         27.00         2.61 o
  -6   0   8         19.17         20.09         2.35 o
  -5   0   8          2.54          1.86         1.42 o
  -4   0   8          0.05         -0.38         0.85 o
  -3   0   8          0.88         -0.20         0.83 o
  -2   0   8          1.64          1.40         0.90 o
  -1   0   8         13.40         17.47         1.62 o
   0   0   8        193.67        183.17         2.34 o
   1   0   8        760.36        789.86         5.47 o
   2   0   8       1033.00       1050.73         6.72 o
   3   0   8          5.34          5.89         0.78 o
   4   0   8          2.11          1.72         0.65 o
   5   0   8        285.05        287.56         3.19 o
   6   0   8          5.78          6.39         0.74 o
   7   0   8          8.79          8.45         1.46 o
   8   0   8        100.42        100.93         3.43 o
   9   0   8        130.51        132.65         4.05 o
  10   0   8         29.83         28.95         3.71 o
  11   0   8          0.98          8.98         6.68 o
  12   0   8          0.07         69.29        10.92 o
  -9   1   8         10.33         13.48         3.40 o
  -8   1   8          4.05          2.24         1.77 o
  -7   1   8          8.83          6.52         2.09 o
  -6   1   8          1.88          1.73         1.37 o
  -5   1   8         74.46         74.85         2.49 o
  -4   1   8          4.12          3.72         1.01 o
  -3   1   8          1.26          0.87         0.67 o
  -2   1   8          1.88          1.67         0.67 o
  -1   1   8         34.47         25.17         1.03 o
   0   1   8        409.78        405.13         4.00 o
   1   1   8         28.34         23.56         1.15 o
   2   1   8         60.39         61.37         1.23 o
   3   1   8         11.97         11.36         0.84 o
   4   1   8          6.12          5.75         0.71 o
   5   1   8          0.44         -0.30         0.51 o
   6   1   8          0.07         -0.01         0.49 o
   7   1   8          5.21          5.24         0.99 o
   8   1   8        189.02        183.94         4.31 o
   9   1   8         37.58         30.64         2.84 o
  10   1   8          1.19          3.41         1.59 o
  11   1   8          6.85         14.96         5.82 o
  12   1   8         17.63         25.02         4.18 o
  -9   2   8          2.61          3.30         2.12 o
  -8   2   8          0.78         -0.08         1.93 o
  -7   2   8         11.22         11.49         2.36 o
  -6   2   8         35.25         38.12         1.98 o
  -5   2   8         24.33         21.62         1.61 o
  -4   2   8          1.72          1.04         0.75 o
  -3   2   8         22.20         20.47         1.17 o
  -2   2   8         10.44          9.57         0.87 o
  -1   2   8        738.26        768.33         6.72 o
   0   2   8        560.27        563.17         4.93 o
   1   2   8        676.91        715.19         6.20 o
   2   2   8        286.10        310.71         2.74 o
   3   2   8        922.33        886.05         6.44 o
   4   2   8          0.10          0.13         0.52 o
   5   2   8         24.21         18.49         1.03 o
   6   2   8          4.14          1.14         0.58 o
   7   2   8         71.92         63.62         2.14 o
   8   2   8         46.79         44.83         2.56 o
   9   2   8         10.44         10.57         2.32 o
  10   2   8         74.58         77.65         4.19 o
  11   2   8          0.00          3.50         2.45 o
  -8   3   8          2.73          0.06         1.14 o
  -7   3   8         13.44         13.72         1.56 o
  -6   3   8         16.37         17.56         1.59 o
  -5   3   8          0.24         -1.17         0.81 o
  -4   3   8          6.61          6.65         0.96 o
  -3   3   8          2.04          0.64         0.75 o
  -2   3   8         32.25         32.14         1.56 o
  -1   3   8         54.65         57.87         1.43 o
   0   3   8         10.99          8.95         1.02 o
   1   3   8          0.87          1.99         0.72 o
   2   3   8        513.68        529.31         4.12 o
   3   3   8        209.89        238.72         3.13 o
   4   3   8        300.97        293.51         3.36 o
   5   3   8         29.16         28.79         1.06 o
   6   3   8         62.40         59.01         1.31 o
   7   3   8         47.58         46.42         2.04 o
   8   3   8        124.69        125.06         4.07 o
   9   3   8         98.52         98.94         3.29 o
  10   3   8          8.49          8.90         4.47 o
  11   3   8          0.21          1.57         4.82 o
  12   3   8         61.02         79.53         6.22 o
  -8   4   8          0.18         -0.39         1.74 o
  -7   4   8          4.97          5.18         1.06 o
  -6   4   8         89.73        102.85         2.71 o
  -5   4   8         23.00         22.71         1.51 o
  -4   4   8        153.82        173.95         2.92 o
  -3   4   8         12.87         11.77         1.04 o
  -2   4   8         58.53         59.43         1.59 o
  -1   4   8          2.80          2.27         0.80 o
   0   4   8          5.92          6.23         0.79 o
   1   4   8         24.16         22.92         1.68 o
   2   4   8          8.38         11.06         0.86 o
   3   4   8        815.60        840.70         5.88 o
   4   4   8         89.35         90.12         1.75 o
   5   4   8         79.84         83.01         1.67 o
   6   4   8         83.73         83.18         1.91 o
   7   4   8        272.96        280.61         4.44 o
   8   4   8        161.60        160.38         3.55 o
   9   4   8        124.94        122.35         4.08 o
  10   4   8          2.14          2.95         2.24 o
  11   4   8          2.62          9.67         5.83 o
  -8   5   8          4.85          4.12         1.44 o
  -7   5   8          5.79          4.57         1.10 o
  -6   5   8          2.43          1.99         0.84 o
  -5   5   8         21.13         20.97         1.55 o
  -4   5   8         26.72         32.50         1.93 o
  -3   5   8         15.69         15.81         1.42 o
  -2   5   8         44.32         46.89         1.64 o
  -1   5   8          2.95          2.70         0.76 o
   0   5   8          1.46          0.44         0.67 o
   1   5   8          5.62          5.81         0.57 o
   2   5   8         23.52         25.30         1.08 o
   3   5   8         44.98         47.83         1.44 o
   4   5   8          3.78          5.50         0.81 o
   5   5   8        141.84        147.36         2.56 o
   6   5   8         25.08         25.64         1.35 o
   7   5   8         10.73         13.10         1.47 o
   8   5   8        100.46         94.97         3.27 o
   9   5   8         41.68         44.77         2.97 o
  10   5   8          0.22         -1.16         1.55 o
  11   5   8          1.80          3.73         5.21 o
  12   5   8          4.94          8.12         2.67 o
  -8   6   8          0.08         -0.66         1.22 o
  -7   6   8          0.04         -1.39         0.88 o
  -6   6   8          5.65          4.94         1.20 o
  -5   6   8          0.99          0.96         1.38 o
  -4   6   8         54.20         61.69         2.43 o
  -3   6   8          4.92          5.17         1.19 o
  -2   6   8          4.14          4.42         1.01 o
  -1   6   8         33.82         34.79         1.62 o
   0   6   8         41.05         47.89         1.83 o
   1   6   8         37.39         36.06         1.52 o
   2   6   8          6.69          5.03         0.94 o
   3   6   8         97.45         95.30         2.41 o
   4   6   8         31.35         29.62         1.51 o
   5   6   8         47.68         53.35         1.87 o
   6   6   8         41.59         37.79         1.71 o
   7   6   8        174.70        176.18         3.69 o
   8   6   8         95.26         92.29         3.43 o
   9   6   8          0.22          0.63         1.51 o
  10   6   8          0.56          2.07         2.49 o
  11   6   8          5.25          7.47         3.39 o
  12   6   8          0.07         -0.92         3.52 o
  -7   7   8          4.08          5.42         1.65 o
  -6   7   8          4.55          3.62         1.49 o
  -5   7   8          2.23          3.18         1.18 o
  -4   7   8          4.90          5.11         1.31 o
  -3   7   8         98.29         91.07         3.06 o
  -2   7   8          7.44          8.35         1.23 o
  -1   7   8          6.16          6.19         1.12 o
   0   7   8         32.38         29.97         1.82 o
   1   7   8         14.17         11.81         1.29 o
   2   7   8          8.55          5.99         1.18 o
   3   7   8         95.52         95.70         2.61 o
   4   7   8        172.36        181.60         3.40 o
   5   7   8         54.09         49.79         2.10 o
   6   7   8         37.83         35.83         1.82 o
   7   7   8          6.64          6.09         1.42 o
   8   7   8          0.21          1.21         1.84 o
   9   7   8          4.37          9.16         3.55 o
  10   7   8          0.11          0.09         2.84 o
  11   7   8         15.34         13.86         3.73 o
  -6   8   8          0.46          1.74         1.60 o
  -5   8   8          6.78          6.70         1.86 o
  -4   8   8         40.18         41.13         2.30 o
  -3   8   8         15.49         11.49         1.84 o
  -2   8   8          5.06          3.42         1.34 o
  -1   8   8         26.37         28.82         2.37 o
   0   8   8         31.29         28.32         2.14 o
   1   8   8        154.87        160.11         3.34 o
   2   8   8          0.34         -0.87         0.87 o
   3   8   8          0.48         -0.02         1.01 o
   4   8   8         18.34         14.28         2.08 o
   5   8   8         38.72         42.97         2.66 o
   6   8   8          0.00         -0.89         1.65 o
   7   8   8          1.63          0.35         2.48 o
   8   8   8          5.70          3.12         2.07 o
   9   8   8          6.00          1.91         4.11 o
  10   8   8          4.51          3.61         4.65 o
  11   8   8          3.21          2.49         5.92 o
  -6   9   8          4.34          7.59         3.01 o
  -5   9   8          1.88          2.89         2.05 o
  -4   9   8          0.02          1.09         1.24 o
  -3   9   8          4.47          6.50         1.45 o
  -2   9   8          0.04         -1.00         1.45 o
  -1   9   8          0.70         -0.66         1.31 o
   0   9   8         51.41         56.49         2.68 o
   1   9   8        158.83        146.76         3.68 o
   2   9   8          3.50          2.31         1.34 o
   3   9   8         15.79         14.19         1.59 o
   4   9   8          2.69          0.09         1.57 o
   5   9   8          0.09         -1.17         1.46 o
   6   9   8          2.03         -3.14         2.86 o
   7   9   8          0.99          1.39         3.15 o
   8   9   8         22.72         23.83         5.08 o
   9   9   8          6.33          8.04         6.97 o
  10   9   8          0.40          6.10         2.35 o
  -5  10   8          0.23         -1.08         1.68 o
  -4  10   8          6.88          3.66         1.48 o
  -3  10   8         12.47         11.62         2.13 o
  -2  10   8          0.30          1.41         1.18 o
  -1  10   8          0.00         -0.67         1.08 o
   0  10   8         68.65         83.60         3.32 o
   1  10   8         58.69         56.66         2.67 o
   2  10   8          3.72          2.54         1.43 o
   3  10   8         24.61         22.14         2.10 o
   4  10   8         79.47         87.85         4.00 o
   5  10   8         62.81         68.48         3.33 o
   6  10   8          4.91          4.11         1.88 o
   7  10   8         15.02         17.90         3.48 o
   8  10   8         26.77         26.55         6.60 o
   9  10   8         41.76         46.53        15.21 o
  -3  11   8          3.22          5.76         1.40 o
  -2  11   8          7.86          8.33         1.61 o
  -1  11   8         28.50         33.84         2.33 o
   0  11   8          1.65          3.69         1.28 o
   1  11   8         10.27         10.73         1.51 o
   2  11   8          0.12         -2.19         1.25 o
   3  11   8          9.71          7.82         3.62 o
   4  11   8         17.85         18.90         2.38 o
   5  11   8          0.18         -1.25         3.35 o
   6  11   8         10.96          8.38         5.81 o
   7  11   8          2.51         -1.87         2.40 o
   8  11   8          0.08          1.69         3.10 o
  -2  12   8          0.04         -0.17         1.77 o
  -1  12   8          0.32         -0.33         1.17 o
   0  12   8         20.44         21.36         2.31 o
   1  12   8          0.77         -0.43         1.13 o
   2  12   8         15.30         13.63         1.71 o
   3  12   8          1.48         -1.38         1.44 o
   4  12   8          0.98         -0.34         1.80 o
   5  12   8         10.34          7.05         3.55 o
   6  12   8          0.20          2.30         3.15 o
  -1  -9   9          6.52          1.85         4.23 o
   0  -9   9          1.13          2.50         3.49 o
   1  -9   9          9.49         10.57         3.49 o
   2  -9   9          1.44          3.71         1.95 o
   3  -9   9          0.12          4.10         3.12 o
   4  -9   9          0.02         18.08         4.86 o
   5  -9   9          0.14         22.19         6.83 o
  -3  -8   9          0.44         -1.57         2.84 o
  -2  -8   9          0.81          2.70         1.90 o
  -1  -8   9          0.51         -1.83         2.73 o
   0  -8   9          0.33          0.55         2.85 o
   1  -8   9          0.21         -0.59         1.59 o
   2  -8   9          0.03          0.20         1.94 o
   3  -8   9          8.43         11.29         2.39 o
   4  -8   9         17.41         20.70         4.49 o
   5  -8   9          0.01          8.29         7.01 o
   6  -8   9          6.20         64.42         9.49 o
   7  -8   9          4.17        106.14        16.62 o
  -5  -7   9          7.38         10.56         2.45 o
  -4  -7   9          7.57          8.43         6.38 o
  -3  -7   9          0.02         -3.52         1.80 o
  -2  -7   9          7.83          5.19         2.75 o
  -1  -7   9          0.21         -2.12         2.90 o
   0  -7   9         11.81         13.58         2.28 o
   1  -7   9          5.89          9.53         2.14 o
   2  -7   9          0.45          0.80         1.64 o
   3  -7   9          2.26          5.01         2.11 o
   4  -7   9          4.02          5.79         2.46 o
   5  -7   9          1.33          3.92         2.30 o
   6  -7   9          0.40          4.81         4.27 o
  -6  -6   9          1.64          1.57         2.92 o
  -5  -6   9          0.01          0.21         1.93 o
  -4  -6   9          1.63          1.62         1.80 o
  -3  -6   9          0.10         -2.82         2.05 o
  -2  -6   9          1.86         -0.64         2.55 o
  -1  -6   9         22.05         21.33         2.42 o
   0  -6   9         13.16         10.75         1.64 o
   1  -6   9         52.31         47.11         2.84 o
   2  -6   9          0.18          0.02         1.47 o
   3  -6   9          9.22         12.15         1.98 o
   4  -6   9          2.59          4.68         1.93 o
   5  -6   9         29.96         29.40         2.37 o
   6  -6   9         14.25         14.19         2.52 o
  -6  -5   9          7.17          4.09         4.77 o
  -5  -5   9          0.00          0.39         1.63 o
  -4  -5   9          0.28          0.48         1.80 o
  -3  -5   9         35.28         33.12         3.03 o
  -2  -5   9         76.56         77.31         6.27 o
  -1  -5   9          0.86         -1.49         1.05 o
   0  -5   9         41.32         37.38         2.17 o
   1  -5   9         22.26         19.55         1.75 o
   2  -5   9         54.63         53.22         2.27 o
   3  -5   9         35.49         36.68         2.69 o
   4  -5   9          0.00         -0.25         1.08 o
   5  -5   9         10.50         11.70         1.70 o
   6  -5   9         68.69         70.32         5.08 o
   7  -5   9          0.85          3.98         2.32 o
   8  -5   9          6.60          7.18         3.01 o
  -7  -4   9          6.30          5.14         4.18 o
  -6  -4   9         11.14         10.60         2.64 o
  -5  -4   9         12.98          8.55         2.44 o
  -4  -4   9          2.93         -0.27         2.30 o
  -3  -4   9         42.73         35.46         4.34 o
  -2  -4   9         64.53         63.07         3.34 o
  -1  -4   9         38.67         35.00         2.18 o
   0  -4   9          2.18          0.91         1.10 o
   1  -4   9          3.19          2.40         1.11 o
   2  -4   9         45.65         46.80         2.09 o
   3  -4   9         66.39         66.11         2.54 o
   4  -4   9          9.94          8.76         1.42 o
   5  -4   9         14.85         15.51         1.70 o
   6  -4   9         32.16         34.90         2.34 o
   7  -4   9         67.08         78.83         3.98 o
   8  -4   9         33.04         41.22         8.93 o
  10  -4   9          1.56         39.38         6.98 o
  -7  -3   9          8.08          8.30         3.44 o
  -6  -3   9         21.77         24.34         4.68 o
  -5  -3   9          8.33          8.03         1.99 o
  -4  -3   9         18.70         15.82         2.39 o
  -3  -3   9          2.45         -1.16         2.58 o
  -2  -3   9        221.04        236.20         4.33 o
  -1  -3   9         83.08         75.49         2.62 o
   0  -3   9         20.16         20.41         1.65 o
   1  -3   9        219.66        231.22         3.95 o
   2  -3   9         53.35         49.67         1.79 o
   3  -3   9         17.52         15.47         1.05 o
   4  -3   9         14.49         15.92         1.57 o
   5  -3   9          2.89          3.40         1.19 o
   6  -3   9          2.76          2.21         1.15 o
   7  -3   9          0.26          3.02         2.98 o
   8  -3   9          0.39          3.50         2.33 o
   9  -3   9         22.23         25.36         3.63 o
  10  -3   9         11.06         18.79         7.68 o
  -8  -2   9         12.92         13.35         2.88 o
  -7  -2   9          1.19         -1.56         2.82 o
  -6  -2   9          9.56         10.58         2.76 o
  -5  -2   9          0.14         -2.02         1.69 o
  -4  -2   9          2.41          1.39         1.38 o
  -3  -2   9          2.64          0.82         1.09 o
  -2  -2   9         73.85         68.57         2.58 o
  -1  -2   9         41.40         40.34         2.12 o
   0  -2   9          7.05          9.43         1.27 o
   1  -2   9          1.32          0.97         0.71 o
   2  -2   9         93.61        100.43         1.98 o
   3  -2   9          1.54          1.36         0.61 o
   4  -2   9          0.29          0.56         0.70 o
   5  -2   9          3.89          2.30         0.95 o
   6  -2   9         20.17         15.75         1.53 o
   7  -2   9        164.11        155.45         5.18 o
   8  -2   9         36.46         32.17         4.03 o
   9  -2   9          0.07          3.30         1.53 o
  10  -2   9         18.87         19.79         2.56 o
  -8  -1   9          0.44         -2.23         1.68 o
  -7  -1   9          1.20         -2.24         2.57 o
  -6  -1   9          1.76          0.64         2.24 o
  -5  -1   9          4.47          2.06         1.61 o
  -4  -1   9         32.34         30.91         2.77 o
  -3  -1   9         14.81         14.66         1.67 o
  -2  -1   9         37.06         33.20         2.02 o
  -1  -1   9          8.04          8.66         1.22 o
   0  -1   9          0.75          0.77         0.96 o
   1  -1   9          0.01         -0.20         0.64 o
   2  -1   9         15.47         15.55         1.00 o
   3  -1   9         81.13         81.19         1.71 o
   4  -1   9         21.89         18.06         1.15 o
   5  -1   9         19.78         18.37         1.16 o
   6  -1   9        125.81        122.90         2.94 o
   7  -1   9          6.18          3.27         1.36 o
   8  -1   9         22.19         25.88         2.46 o
   9  -1   9         28.83         29.36         3.71 o
  10  -1   9         43.29         50.94         5.36 o
  11  -1   9          1.06          7.63         6.51 o
  12  -1   9          5.66         21.51         6.11 o
  -8   0   9         24.59         30.79         4.21 o
  -7   0   9          0.49         -2.79         1.49 o
  -6   0   9         17.38         17.36         2.32 o
  -5   0   9        104.50        101.62         3.81 o
  -4   0   9          9.31          6.38         1.41 o
  -3   0   9        151.69        156.19         4.74 o
  -2   0   9         23.20         20.37         1.63 o
  -1   0   9         54.38         58.89         1.86 o
   0   0   9         97.48         90.65         1.86 o
   1   0   9        317.33        328.01         3.33 o
   2   0   9        199.82        205.74         2.61 o
   3   0   9         62.61         74.78         1.82 o
   4   0   9         47.57         45.94         1.56 o
   5   0   9         37.50         34.31         1.44 o
   6   0   9         30.83         31.38         1.27 o
   7   0   9         40.59         40.64         2.45 o
   8   0   9          0.90          0.80         1.23 o
   9   0   9         16.02         15.93         2.56 o
  10   0   9          0.43          0.92         2.53 o
  11   0   9          9.81         12.50         5.41 o
  -8   1   9         10.94         11.88         2.09 o
  -7   1   9          5.44          3.23         1.55 o
  -6   1   9         55.81         52.93         3.60 o
  -5   1   9        113.37        124.16         3.28 o
  -4   1   9         27.77         28.92         2.67 o
  -3   1   9        173.12        177.90         3.35 o
  -2   1   9          0.71         -0.20         0.91 o
  -1   1   9         77.10         81.10         1.98 o
   0   1   9       1013.08       1042.00         7.61 o
   1   1   9       1538.84       1605.23        10.26 o
   2   1   9          0.32          1.99         0.52 o
   3   1   9          9.97         11.47         0.87 o
   4   1   9         87.78         96.91         1.92 o
   5   1   9          7.80          8.53         0.88 o
   6   1   9         33.28         34.52         1.32 o
   7   1   9         67.08         60.23         2.09 o
   8   1   9        188.92        207.11         4.69 o
   9   1   9          7.47          5.09         1.59 o
  10   1   9         12.11         15.56         2.24 o
  11   1   9          0.21         -0.03         1.60 o
  12   1   9          0.07         10.46         5.40 o
  -8   2   9          4.88          3.20         2.12 o
  -7   2   9         27.91         26.40         2.32 o
  -6   2   9          0.49         -2.11         1.30 o
  -5   2   9         18.88         19.86         1.69 o
  -4   2   9          0.15          0.50         0.95 o
  -3   2   9          0.30         -0.03         0.99 o
  -2   2   9         17.50         15.27         1.26 o
  -1   2   9          8.76          9.12         1.07 o
   0   2   9        322.90        354.41         4.02 o
   1   2   9          1.58          0.50         0.91 o
   2   2   9         17.25         21.01         1.36 o
   3   2   9          2.63          2.48         0.68 o
   4   2   9         16.83         14.84         1.06 o
   5   2   9        201.06        198.37         3.10 o
   6   2   9          8.53          7.93         0.87 o
   7   2   9         88.18         88.05         2.90 o
   8   2   9          4.37          4.86         1.19 o
   9   2   9         16.69         16.07         2.86 o
  10   2   9         14.03         17.37         3.11 o
  11   2   9         80.05         95.89         6.09 o
  12   2   9         18.70         22.58         3.85 o
  -8   3   9          7.80          8.11         1.51 o
  -7   3   9         22.06         25.45         2.33 o
  -6   3   9          3.13          4.28         1.31 o
  -5   3   9          0.02         -0.74         0.91 o
  -4   3   9         38.33         40.90         2.14 o
  -3   3   9          0.02         -1.27         0.78 o
  -2   3   9         58.16         48.61         1.85 o
  -1   3   9        154.01        156.11         2.74 o
   0   3   9          0.08          0.66         0.85 o
   1   3   9          4.80          6.10         1.21 o
   2   3   9         37.81         40.23         1.70 o
   3   3   9        170.93        167.58         2.60 o
   4   3   9        145.07        144.17         2.45 o
   5   3   9        454.33        457.94         5.62 o
   6   3   9        117.04        111.05         1.90 o
   7   3   9         66.79         63.98         2.31 o
   8   3   9        123.46        120.82         3.12 o
   9   3   9         25.07         25.41         2.13 o
  10   3   9          0.30          0.45         2.95 o
  11   3   9          4.72         10.59         5.69 o
  12   3   9         46.25         58.02        12.59 o
  -8   4   9          0.12         -1.65         1.19 o
  -7   4   9         12.85         14.88         1.91 o
  -6   4   9         10.89         14.93         1.58 o
  -5   4   9         16.33         20.02         1.61 o
  -4   4   9         20.03         23.88         1.66 o
  -3   4   9         38.45         35.59         1.80 o
  -2   4   9        124.80        131.04         2.74 o
  -1   4   9         28.01         24.16         1.62 o
   0   4   9         34.86         37.20         1.72 o
   1   4   9         55.99         61.07         1.96 o
   2   4   9          0.32          0.58         0.63 o
   3   4   9         14.24         11.80         0.94 o
   4   4   9        579.10        578.33         4.82 o
   5   4   9        295.55        287.66         3.24 o
   6   4   9          7.69          6.93         0.93 o
   7   4   9          6.80          4.86         1.27 o
   8   4   9         44.91         47.45         2.36 o
   9   4   9          5.11          4.53         1.32 o
  10   4   9          4.06          7.78         3.28 o
  11   4   9         15.91         16.47         3.64 o
  -7   5   9          2.71          0.92         1.05 o
  -6   5   9          1.91          2.07         1.18 o
  -5   5   9        150.30        169.67         3.35 o
  -4   5   9         10.29          9.44         1.41 o
  -3   5   9        162.05        162.45         3.30 o
  -2   5   9         68.45         64.11         2.24 o
  -1   5   9         63.81         64.26         2.20 o
   0   5   9        288.47        299.67         4.09 o
   1   5   9         21.86         20.38         1.30 o
   2   5   9          8.60          9.38         0.86 o
   3   5   9        157.24        155.15         2.42 o
   4   5   9        263.64        272.77         3.24 o
   5   5   9          1.40          0.43         0.66 o
   6   5   9        132.77        126.41         2.56 o
   7   5   9          0.37          0.14         1.19 o
   8   5   9          1.91         -0.25         1.17 o
   9   5   9         23.91         34.23         2.79 o
  10   5   9          9.07          8.60         3.61 o
  11   5   9         20.69         18.12         4.03 o
  12   5   9          0.16          8.97         6.30 o
  -7   6   9          7.65          8.66         1.48 o
  -6   6   9          5.55          6.00         1.27 o
  -5   6   9         82.21         87.59         2.93 o
  -4   6   9         27.37         28.85         1.96 o
  -3   6   9         54.85         55.88         2.21 o
  -2   6   9         13.58         10.75         1.24 o
  -1   6   9          3.78          1.15         0.85 o
   0   6   9         55.78         54.49         2.07 o
   1   6   9          0.43          1.09         0.88 o
   2   6   9         13.30         11.75         1.17 o
   3   6   9         96.27        104.58         2.37 o
   4   6   9        190.01        187.04         3.37 o
   5   6   9         18.23         15.22         1.42 o
   6   6   9         29.49         27.73         1.59 o
   7   6   9         64.52         68.99         2.73 o
   8   6   9         45.77         47.23         2.44 o
   9   6   9         17.90         11.01         2.65 o
  10   6   9          2.20          1.03         1.84 o
  11   6   9         17.70         17.45         2.35 o
  12   6   9          3.45         40.09         6.79 o
  -7   7   9          0.00         -1.57         1.12 o
  -6   7   9          4.15          1.27         1.23 o
  -5   7   9          3.44          3.01         1.21 o
  -4   7   9         12.07         11.80         1.66 o
  -3   7   9         12.43         11.88         1.60 o
  -2   7   9          0.26         -2.24         1.36 o
  -1   7   9         67.01         59.83         2.35 o
   0   7   9          1.78          2.00         1.05 o
   1   7   9         23.50         21.61         1.59 o
   2   7   9          1.28          0.66         0.93 o
   3   7   9          1.94          1.06         0.98 o
   4   7   9          0.00         -0.13         0.95 o
   5   7   9         23.18         22.56         1.72 o
   6   7   9         18.62         16.88         1.53 o
   7   7   9         29.80         29.70         2.29 o
   8   7   9          5.31          2.12         2.12 o
   9   7   9         29.06         30.49         4.04 o
  10   7   9          0.07         -0.68         2.09 o
  11   7   9         32.42         36.00         7.44 o
  -6   8   9         13.50         17.60         2.73 o
  -5   8   9          5.97          6.58         2.08 o
  -4   8   9         10.59         11.32         2.18 o
  -3   8   9          2.11          2.08         1.14 o
  -2   8   9          0.38         -0.27         0.99 o
  -1   8   9          9.06          5.77         1.53 o
   0   8   9         22.35         18.30         1.83 o
   1   8   9          0.51         -0.02         1.18 o
   2   8   9          0.28          0.37         1.09 o
   3   8   9         30.38         28.85         1.90 o
   4   8   9          0.94         -0.28         1.01 o
   5   8   9          7.05          3.62         1.80 o
   6   8   9          6.71          3.94         2.19 o
   7   8   9          7.79          7.67         2.49 o
   8   8   9          8.03          6.18         3.64 o
   9   8   9          4.65          2.81         5.02 o
  10   8   9         13.75          8.19         4.60 o
  11   8   9          4.03          0.65         6.81 o
  -5   9   9          0.13         -0.30         1.56 o
  -4   9   9          0.28         -0.23         1.06 o
  -3   9   9          3.97          1.79         1.46 o
  -2   9   9         26.91         25.03         2.24 o
  -1   9   9         11.32          9.91         1.76 o
   0   9   9          3.88          4.60         1.55 o
   1   9   9         93.31        110.71         3.59 o
   2   9   9         17.12         17.16         1.81 o
   3   9   9        129.82        139.83         3.57 o
   4   9   9         45.24         44.08         3.05 o
   5   9   9          0.10         -0.91         1.80 o
   6   9   9         12.19          9.12         3.62 o
   7   9   9         18.36         14.62         4.39 o
   8   9   9          3.68          2.38         4.19 o
   9   9   9          0.27          6.11         2.73 o
  10   9   9          0.50         10.26         9.76 o
  -4  10   9          0.16         -1.58         1.26 o
  -3  10   9          0.66          1.01         1.20 o
  -2  10   9          0.06         -2.01         1.17 o
  -1  10   9          0.79         -0.07         1.45 o
   0  10   9          3.31          3.73         1.61 o
   1  10   9          2.44          2.56         1.28 o
   2  10   9         12.77         14.19         1.93 o
   3  10   9          8.80          5.76         1.66 o
   4  10   9          1.85         -0.18         1.95 o
   5  10   9          3.62          2.02         1.74 o
   6  10   9         30.50         27.40         8.98 o
   7  10   9          5.58          7.06         5.15 o
   8  10   9          2.51          3.86         6.12 o
   9  10   9          1.79          3.49         3.24 o
  -3  11   9          0.47         -0.74         1.41 o
  -2  11   9          0.62         -0.45         1.32 o
  -1  11   9          1.12          0.56         1.26 o
   0  11   9          0.10         -0.05         1.52 o
   1  11   9          6.02          7.25         1.93 o
   2  11   9          8.07          9.33         1.88 o
   3  11   9          5.40          4.88         1.70 o
   4  11   9          0.63          0.60         1.29 o
   5  11   9          2.38          2.31         3.81 o
   6  11   9          0.31         -3.14         2.69 o
   7  11   9          1.79         -0.97         2.64 o
   8  11   9          0.00          3.38         3.64 o
  -1  12   9          0.00          0.38         1.17 o
   0  12   9          8.90         10.42         1.70 o
   1  12   9          3.22          2.76         1.49 o
   2  12   9          7.27          8.01         1.57 o
   3  12   9          1.56          1.01         1.37 o
   4  12   9          0.18          0.06         1.56 o
   5  12   9          0.61          0.68         1.75 o
   6  12   9          0.07         -4.30         4.72 o
  -2  -8  10          2.20          1.04        15.12 o
  -1  -8  10         18.03         13.88         3.90 o
   0  -8  10          9.95          6.16         3.17 o
   1  -8  10         36.50         35.08         4.50 o
   2  -8  10          0.00          0.10         1.59 o
   3  -8  10          3.46          4.58         3.08 o
   4  -8  10          2.04          8.97         5.47 o
   5  -8  10          0.30         -0.33         1.89 o
  -3  -7  10          1.39          0.37         3.39 o
  -2  -7  10          0.34         -1.11         1.89 o
  -1  -7  10          0.51         -2.31         3.26 o
   0  -7  10         17.32         20.16         3.86 o
   1  -7  10         14.61         10.54         2.20 o
   2  -7  10          0.08          0.04         1.84 o
   3  -7  10          1.29          2.34         4.02 o
   4  -7  10          0.44          2.31         4.31 o
   5  -7  10          6.73         22.45         7.24 o
   6  -7  10         34.93         97.86         9.13 o
   7  -7  10          1.71         46.15         7.80 o
  -5  -6  10          8.97          9.18         2.70 o
  -4  -6  10          0.00         -2.02         1.77 o
  -3  -6  10          2.63          0.61         1.96 o
  -2  -6  10          6.76          1.75         3.79 o
  -1  -6  10          1.81         -2.93         2.18 o
   0  -6  10          4.74          1.20         2.07 o
   1  -6  10         15.78         15.48         2.67 o
   2  -6  10          0.28          1.00         1.41 o
   3  -6  10          0.86          1.86         1.58 o
   4  -6  10         10.96          9.84         2.29 o
   5  -6  10         38.33         39.18         3.90 o
   6  -6  10          3.09          6.61         2.97 o
   8  -6  10          0.54         48.29         6.73 o
  -5  -5  10          2.17          3.36         2.38 o
  -4  -5  10          3.02          1.34         2.12 o
  -3  -5  10          0.38         -2.45         2.73 o
  -2  -5  10         30.02         25.93         2.91 o
  -1  -5  10          1.62          0.19         2.01 o
   0  -5  10         23.50         18.45         1.87 o
   1  -5  10          7.19          6.81         1.65 o
   2  -5  10          5.63          4.43         1.60 o
   3  -5  10         31.32         33.48         3.75 o
   4  -5  10         13.69         14.62         2.29 o
   5  -5  10         25.88         21.33         2.15 o
   6  -5  10         20.98         19.67         2.74 o
   7  -5  10         12.31         16.02         4.08 o
  -6  -4  10          1.69          2.77         2.30 o
  -5  -4  10          3.47          2.46         2.32 o
  -4  -4  10          4.34          3.27         1.93 o
  -3  -4  10          4.75          2.70         2.42 o
  -2  -4  10         19.40         22.13         2.75 o
  -1  -4  10         12.40          9.28         1.56 o
   0  -4  10         18.36         14.34         1.81 o
   1  -4  10         47.80         45.12         2.27 o
   2  -4  10         70.19         69.66         3.04 o
   3  -4  10          5.66          7.04         1.56 o
   4  -4  10         10.39          9.49         1.44 o
   5  -4  10        130.92        140.66         3.63 o
   6  -4  10         31.24         33.02         2.34 o
   7  -4  10        197.47        240.48         6.17 o
   8  -4  10          0.01         25.62         7.75 o
  -7  -3  10          2.31         -1.12         8.64 o
  -6  -3  10          9.28          9.36         4.79 o
  -5  -3  10          1.46         -1.08         2.10 o
  -4  -3  10          0.08         -2.56         1.60 o
  -3  -3  10         60.02         52.78         3.73 o
  -2  -3  10          1.13          1.06         1.28 o
  -1  -3  10         92.52         92.48         3.10 o
   0  -3  10         23.40         21.53         1.82 o
   1  -3  10         28.48         28.85         1.94 o
   2  -3  10         50.84         48.86         1.82 o
   3  -3  10         14.85         13.88         1.08 o
   4  -3  10        210.40        216.27         4.16 o
   5  -3  10        286.47        273.08         4.76 o
   6  -3  10        100.68         99.04         3.62 o
   7  -3  10         72.61         78.82         4.80 o
   8  -3  10          1.76          3.37         2.12 o
   9  -3  10          0.72          8.10         4.74 o
  -7  -2  10          0.09         -2.39         3.10 o
  -6  -2  10          0.14         -3.42         1.71 o
  -5  -2  10          8.32          4.12         3.41 o
  -4  -2  10          6.84          1.28         1.73 o
  -3  -2  10         48.38         44.98         3.11 o
  -2  -2  10          0.03         -0.46         1.11 o
  -1  -2  10         42.12         40.94         2.26 o
   0  -2  10          1.17          0.98         1.12 o
   1  -2  10          1.87          2.85         0.90 o
   2  -2  10          0.64          1.04         0.73 o
   3  -2  10        182.97        186.94         2.77 o
   4  -2  10         40.32         41.94         1.72 o
   5  -2  10         10.36          8.67         1.39 o
   6  -2  10         21.56         22.61         1.83 o
   7  -2  10          2.79          4.51         1.55 o
   8  -2  10          0.69          1.43         1.65 o
   9  -2  10         36.59         41.78         4.31 o
  10  -2  10          5.74         10.86         4.72 o
  -7  -1  10          2.05          0.05         2.32 o
  -6  -1  10          3.50         -0.37         2.14 o
  -5  -1  10          0.79          1.75         1.92 o
  -4  -1  10         38.50         34.03         3.05 o
  -3  -1  10          6.20          6.74         1.55 o
  -2  -1  10          4.67          3.76         1.38 o
  -1  -1  10         85.78         98.31         2.99 o
   0  -1  10          1.26          0.37         0.81 o
   1  -1  10        172.39        163.39         2.84 o
   2  -1  10        231.67        242.56         3.09 o
   3  -1  10          4.52          3.37         0.73 o
   4  -1  10         20.31         22.27         1.36 o
   5  -1  10         23.87         21.41         1.52 o
   6  -1  10          7.21          4.96         1.14 o
   7  -1  10        106.70         99.89         3.46 o
   8  -1  10         13.05         13.97         1.94 o
   9  -1  10         85.05         84.24         5.69 o
  10  -1  10         26.15         20.61         2.57 o
  -7   0  10          4.03          1.82         2.15 o
  -6   0  10          4.47          0.60         1.87 o
  -5   0  10          0.00         -2.99         1.50 o
  -4   0  10          1.01         -0.94         1.52 o
  -3   0  10         11.72          8.00         1.51 o
  -2   0  10         31.66         33.92         1.94 o
  -1   0  10         28.24         28.00         1.70 o
   0   0  10         58.89         54.59         2.07 o
   1   0  10        376.84        386.52         4.24 o
   2   0  10         76.82         79.95         1.81 o
   3   0  10          2.88          1.58         0.78 o
   4   0  10         56.32         57.96         1.80 o
   5   0  10         79.10         80.10         1.93 o
   6   0  10         58.47         56.40         2.03 o
   7   0  10        119.94        120.21         3.80 o
   8   0  10          6.47          5.52         1.59 o
   9   0  10         28.32         25.38         3.39 o
  10   0  10         12.54         14.17         4.13 o
  -7   1  10          0.80          0.47         1.57 o
  -6   1  10          8.09          7.10         2.28 o
  -5   1  10          1.11         -0.27         1.23 o
  -4   1  10          0.80         -1.35         0.90 o
  -3   1  10         10.95         10.04         1.37 o
  -2   1  10          7.49          8.23         1.22 o
  -1   1  10         58.03         56.94         2.18 o
   0   1  10         10.86         13.58         1.20 o
   1   1  10        176.56        169.61         2.84 o
   2   1  10          0.79          0.14         0.81 o
   3   1  10        155.25        142.20         2.27 o
   4   1  10          0.12          0.42         0.63 o
   5   1  10        285.41        278.72         3.44 o
   6   1  10          6.09          5.25         1.00 o
   7   1  10        197.84        198.75         4.45 o
   8   1  10         12.20         12.36         2.32 o
   9   1  10          0.09          2.33         1.89 o
  10   1  10         29.72         31.66         2.93 o
  11   1  10          3.35          6.46         4.86 o
  -7   2  10          0.02         -1.07         1.81 o
  -6   2  10          1.45         -1.49         1.43 o
  -5   2  10          8.54          7.09         1.48 o
  -4   2  10         70.15         75.64         2.53 o
  -3   2  10         21.28         20.36         1.62 o
  -2   2  10         12.44          9.38         1.34 o
  -1   2  10         11.78          9.99         1.18 o
   0   2  10          8.18         12.44         1.18 o
   1   2  10          0.97          0.28         0.98 o
   2   2  10          3.44          3.03         1.00 o
   3   2  10        205.23        191.88         3.21 o
   4   2  10         32.10         35.31         1.48 o
   5   2  10         44.66         39.98         1.54 o
   6   2  10         17.69         15.14         1.14 o
   7   2  10          2.46          2.10         1.10 o
   8   2  10         24.25         24.75         2.70 o
   9   2  10          8.00          8.17         2.22 o
  10   2  10         19.85         18.82         2.46 o
  -7   3  10          5.90          5.80         1.91 o
  -6   3  10          3.40          3.74         1.63 o
  -5   3  10          7.93          6.75         1.45 o
  -4   3  10         30.94         28.63         1.95 o
  -3   3  10          0.71         -1.36         1.00 o
  -2   3  10          4.86          4.30         0.96 o
  -1   3  10         12.02         11.28         1.21 o
   0   3  10          0.61          0.32         0.90 o
   1   3  10          1.40          1.52         0.84 o
   2   3  10          0.64          0.66         0.79 o
   3   3  10        200.06        214.26         3.42 o
   4   3  10         12.00          9.10         0.98 o
   5   3  10         65.01         63.27         1.89 o
   6   3  10         40.01         41.82         1.61 o
   7   3  10          6.76          7.73         1.34 o
   8   3  10         15.99         15.88         1.62 o
   9   3  10          5.20          6.16         2.05 o
  10   3  10          0.11          0.71         2.35 o
  -7   4  10          1.19          2.44         1.65 o
  -6   4  10         20.10         21.24         1.81 o
  -5   4  10         29.99         30.99         2.23 o
  -4   4  10          0.96         -0.53         1.04 o
  -3   4  10         18.87         18.32         1.57 o
  -2   4  10         33.81         31.95         1.81 o
  -1   4  10         85.43         84.75         2.58 o
   0   4  10        141.96        143.26         3.08 o
   1   4  10         19.47         19.39         1.48 o
   2   4  10          0.01         -0.11         0.88 o
   3   4  10          0.35          0.77         0.88 o
   4   4  10          0.45          0.80         0.71 o
   5   4  10        542.64        547.86         4.84 o
   6   4  10        214.42        215.28         3.27 o
   7   4  10        157.04        158.62         3.58 o
   8   4  10        300.78        324.44         5.16 o
   9   4  10          6.56          5.90         2.01 o
  10   4  10         21.25         23.23         3.77 o
  11   4  10         14.27         24.96         4.51 o
  -7   5  10          6.83          6.18         1.70 o
  -6   5  10         19.20         23.94         1.92 o
  -5   5  10          1.57          4.12         1.29 o
  -4   5  10         13.87         14.56         1.74 o
  -3   5  10          7.47          6.30         1.40 o
  -2   5  10         19.82         19.16         1.59 o
  -1   5  10          8.52          8.60         1.20 o
   0   5  10          1.24          0.17         0.96 o
   1   5  10          9.70          8.91         1.18 o
   2   5  10         24.56         26.83         1.71 o
   3   5  10          3.28          2.57         0.92 o
   4   5  10          0.24          0.54         0.69 o
   5   5  10         40.78         39.69         1.64 o
   6   5  10          4.01          2.01         0.92 o
   7   5  10        376.46        401.47         5.71 o
   8   5  10        110.76        111.93         4.85 o
   9   5  10        119.70        134.10         4.98 o
  10   5  10         17.11         18.89         3.14 o
  12   5  10          0.08          8.82         7.09 o
  -6   6  10          1.11         -0.15         1.19 o
  -5   6  10         10.65         10.72         1.85 o
  -4   6  10          0.70          2.34         1.32 o
  -3   6  10          7.82          5.40         1.22 o
  -2   6  10         34.86         31.70         1.98 o
  -1   6  10         60.02         61.43         2.37 o
   0   6  10         40.00         38.09         1.88 o
   1   6  10         47.22         46.61         2.04 o
   2   6  10         70.27         64.80         2.16 o
   3   6  10          6.14          5.80         1.06 o
   4   6  10         76.55         71.16         2.07 o
   5   6  10         80.76         73.87         2.36 o
   6   6  10        107.13        105.45         2.77 o
   7   6  10        117.64        120.86         4.68 o
   8   6  10         40.80         46.82         4.13 o
   9   6  10        104.37        121.88         6.96 o
  10   6  10         16.97         13.12         3.65 o
  11   6  10          0.06          5.68         5.14 o
  -6   7  10          5.33          6.62         1.39 o
  -5   7  10          0.30          1.61         1.27 o
  -4   7  10         32.77         32.25         2.30 o
  -3   7  10          9.87         12.28         1.61 o
  -2   7  10         23.19         25.91         1.93 o
  -1   7  10         16.06         12.68         1.42 o
   0   7  10        160.04        167.72         3.46 o
   1   7  10         75.35         65.57         2.30 o
   2   7  10         22.88         25.09         1.71 o
   3   7  10         48.02         46.83         1.99 o
   4   7  10          0.73         -0.56         0.96 o
   5   7  10         35.02         31.92         1.95 o
   6   7  10          6.66          3.72         1.66 o
   7   7  10         19.79         18.02         2.61 o
   8   7  10         11.67         12.12         2.47 o
   9   7  10          1.04         -1.15         2.99 o
  10   7  10          0.29         -1.98         4.07 o
  11   7  10          1.08         -4.61         4.02 o
  -5   8  10          1.57          2.97         1.30 o
  -4   8  10          2.12          3.03         1.24 o
  -3   8  10          6.66          8.66         1.56 o
  -2   8  10         50.72         55.00         3.10 o
  -1   8  10         32.87         27.33         1.99 o
   0   8  10         10.68          7.46         1.31 o
   1   8  10          1.11          0.71         1.12 o
   2   8  10         15.74         13.95         1.57 o
   3   8  10         22.13         25.58         1.87 o
   4   8  10         34.41         37.36         2.81 o
   5   8  10         94.12        101.20         3.63 o
   6   8  10         10.12          5.12         2.67 o
   7   8  10         34.18         35.53         4.38 o
   8   8  10          1.94          0.20         4.55 o
   9   8  10         29.27         29.98         5.97 o
  10   8  10         18.54         19.03         8.27 o
  -4   9  10          0.85         -0.49         2.40 o
  -3   9  10          5.19          7.47         1.82 o
  -2   9  10          8.17          7.13         1.77 o
  -1   9  10          8.01          4.31         1.59 o
   0   9  10          8.27          9.59         1.81 o
   1   9  10          0.97          1.19         1.44 o
   2   9  10          9.39          5.52         1.53 o
   3   9  10          0.77          0.06         1.22 o
   4   9  10          4.54          5.22         1.32 o
   5   9  10         12.36         11.36         1.56 o
   6   9  10         49.56         45.85         5.96 o
   7   9  10          7.05         10.31         5.73 o
   8   9  10         16.37         11.53         9.07 o
   9   9  10         18.92         18.44         7.40 o
  10   9  10          1.07         -4.83         7.70 o
  -3  10  10          0.22          0.03         1.17 o
  -2  10  10         15.20         16.22         2.13 o
  -1  10  10          4.36          3.46         1.49 o
   0  10  10          2.61          0.82         1.34 o
   1  10  10          5.65          5.84         1.67 o
   2  10  10          1.16          0.82         1.48 o
   3  10  10          1.14         -1.08         1.25 o
   4  10  10          1.66          0.90         1.56 o
   5  10  10          0.08         -2.35         1.17 o
   6  10  10          1.32          1.65         4.12 o
   7  10  10          0.54          3.01         6.44 o
   8  10  10          0.08          6.78         9.20 o
   9  10  10         12.72         14.67        10.31 o
  -2  11  10          3.90          3.73         1.37 o
  -1  11  10          1.01          1.95         1.69 o
   0  11  10          6.45          6.07         1.72 o
   1  11  10         16.24         11.59         1.91 o
   2  11  10         10.31          8.97         1.89 o
   3  11  10          0.28          0.59         1.35 o
   4  11  10          3.91          5.96         2.10 o
   5  11  10          0.02         -1.40         1.63 o
   6  11  10          0.02         -3.35         6.92 o
   7  11  10          0.01         -0.99         2.75 o
   0  12  10          0.04         -0.76         1.43 o
   1  12  10         11.91         12.33         1.80 o
   2  12  10          2.81          5.77         1.88 o
   3  12  10          0.38          0.63         1.59 o
   4  12  10          0.03          0.24         1.78 o
   5  12  10          9.94         14.37         2.61 o
   1  -8  11          5.01          3.89         3.34 o
   2  -8  11          2.03          4.05         3.26 o
   3  -8  11          0.87         12.80         5.08 o
   4  -8  11          2.90          8.08         7.41 o
  -2  -7  11          0.05         -3.50         1.97 o
  -1  -7  11          1.93         -3.25         6.05 o
   0  -7  11          0.06         -1.02         5.19 o
   1  -7  11          1.77         -0.30         3.75 o
   2  -7  11          0.12          1.33         1.74 o
   3  -7  11          2.40          4.51         2.52 o
   4  -7  11         13.97         48.50         9.92 o
   5  -7  11         32.47         44.92         6.91 o
   6  -7  11          7.67         68.19        10.50 o
  -3  -6  11          8.56          6.11         2.52 o
  -2  -6  11          7.92          2.94         5.01 o
  -1  -6  11          0.23         -0.59         1.56 o
   0  -6  11          0.29         -2.62         1.86 o
   1  -6  11         16.82         16.68         2.60 o
   2  -6  11         37.51         38.44         3.96 o
   3  -6  11          7.05          7.27         2.58 o
   4  -6  11          6.26          6.37         3.49 o
   5  -6  11          6.58         22.64         4.76 o
   7  -6  11          0.61         18.15         5.97 o
  -4  -5  11          0.02         -4.05         3.16 o
  -3  -5  11          4.41          3.18         2.30 o
  -2  -5  11          8.95          4.67         5.42 o
  -1  -5  11          1.19         -1.41         1.80 o
   0  -5  11          6.25          1.67         2.26 o
   1  -5  11         29.93         29.84         2.39 o
   2  -5  11         31.01         28.87         2.58 o
   3  -5  11         13.34         14.49         2.07 o
   4  -5  11          4.80          7.20         2.87 o
   5  -5  11          1.16          3.96         3.42 o
   6  -5  11          8.73         27.43         7.93 o
   7  -5  11          3.13         16.64         6.18 o
  -5  -4  11          0.68         -1.14         2.27 o
  -4  -4  11          3.24          1.35         4.47 o
  -3  -4  11          0.63          0.21         2.51 o
  -2  -4  11          0.64         -3.30         1.65 o
  -1  -4  11          0.40         -2.16         1.56 o
   0  -4  11          6.24          4.40         1.45 o
   1  -4  11          2.25         -1.45         1.23 o
   2  -4  11          0.59         -0.60         1.71 o
   3  -4  11         21.94         21.85         2.25 o
   4  -4  11        100.91        103.77         3.68 o
   5  -4  11         12.17         14.54         1.72 o
   6  -4  11         15.28         16.25         1.85 o
   7  -4  11          2.68          7.92         3.27 o
   8  -4  11          3.91         77.84         9.80 o
  -6  -3  11          5.95          4.23         4.84 o
  -5  -3  11          0.35         -0.81         2.04 o
  -4  -3  11          0.01         -1.65         2.95 o
  -3  -3  11         17.97         14.37         2.62 o
  -2  -3  11          7.02          4.53         2.49 o
  -1  -3  11         26.28         27.16         2.22 o
   0  -3  11          9.45          9.36         1.66 o
   1  -3  11          5.24          3.75         1.31 o
   2  -3  11          0.02         -1.91         0.95 o
   3  -3  11         61.08         64.25         2.58 o
   4  -3  11         24.09         29.77         2.11 o
   5  -3  11         20.79         26.73         2.04 o
   6  -3  11          0.22          0.49         1.25 o
   7  -3  11         37.98         41.92         4.47 o
   8  -3  11         13.28         15.80         3.46 o
  -6  -2  11          0.50         -1.42         2.84 o
  -5  -2  11         14.68         12.88         2.97 o
  -4  -2  11         26.17         25.08         3.27 o
  -3  -2  11         34.45         34.14         3.53 o
  -2  -2  11          3.27          0.42         1.93 o
  -1  -2  11         78.97         85.59         3.52 o
   0  -2  11          0.18         -0.56         1.41 o
   1  -2  11         59.48         60.03         2.24 o
   2  -2  11         28.95         20.29         1.54 o
   3  -2  11          1.47          0.97         0.82 o
   4  -2  11         45.44         44.88         2.26 o
   5  -2  11         56.93         48.22         2.25 o
   6  -2  11          4.64          5.12         1.31 o
   7  -2  11          3.52          5.77         2.45 o
   8  -2  11          9.62         17.39         3.13 o
   9  -2  11         23.24         66.02        14.07 o
  -6  -1  11          0.33         -1.88         2.04 o
  -5  -1  11          9.02          5.32         2.88 o
  -4  -1  11          1.97         -1.58         1.70 o
  -3  -1  11          1.63         -0.56         1.69 o
  -2  -1  11          8.52          4.03         1.41 o
  -1  -1  11          3.03          0.62         1.19 o
   0  -1  11         61.45         59.28         2.95 o
   1  -1  11         47.03         48.83         2.27 o
   2  -1  11          4.88          5.15         1.16 o
   3  -1  11         80.93         73.03         2.16 o
   4  -1  11          0.31          0.12         0.87 o
   5  -1  11          1.98          0.45         1.22 o
   6  -1  11          3.51          4.70         1.18 o
   7  -1  11         17.54         15.83         1.86 o
   8  -1  11         20.30         21.81         3.04 o
   9  -1  11          0.46          6.03         2.70 o
  -7   0  11          0.00          2.68         2.05 o
  -6   0  11          2.93          2.30         1.95 o
  -5   0  11          1.53         -0.42         1.42 o
  -4   0  11          4.89          3.81         2.16 o
  -3   0  11          4.87          4.44         1.28 o
  -2   0  11          3.20          2.46         1.32 o
  -1   0  11          2.37         -0.09         1.01 o
   0   0  11         15.30         14.90         1.53 o
   1   0  11         46.60         53.40         2.17 o
   2   0  11         25.08         28.76         1.55 o
   3   0  11        323.34        325.77         4.47 o
   4   0  11          0.21          0.75         0.82 o
   5   0  11          0.73         -0.55         0.67 o
   6   0  11          0.43         -0.01         0.85 o
   7   0  11         34.83         33.91         2.45 o
   8   0  11          1.14          3.20         1.29 o
   9   0  11         63.73         65.18         3.22 o
  10   0  11          5.10          7.28         4.58 o
  -7   1  11          4.46          3.41         2.21 o
  -6   1  11          7.32          8.08         2.47 o
  -5   1  11          6.70          3.28         2.18 o
  -4   1  11          3.33          1.24         1.86 o
  -3   1  11         20.73         20.35         1.71 o
  -2   1  11          7.90          5.69         1.21 o
  -1   1  11          1.40          1.19         1.06 o
   0   1  11        129.51        132.84         3.08 o
   1   1  11         11.00         13.19         1.30 o
   2   1  11         57.08         50.42         2.06 o
   3   1  11         13.20         12.62         1.30 o
   4   1  11         38.97         37.87         1.86 o
   5   1  11          6.53          7.04         0.96 o
   6   1  11          8.76          7.12         0.95 o
   7   1  11          0.93          0.48         1.25 o
   8   1  11        161.42        166.27         4.43 o
   9   1  11        104.73        105.62         3.83 o
  10   1  11          1.48          6.39         3.95 o
  -7   2  11          0.06         -1.25         2.13 o
  -6   2  11          2.00          0.54         2.47 o
  -5   2  11          0.16         -1.10         1.73 o
  -4   2  11         10.55         10.67         1.81 o
  -3   2  11          6.27          6.09         1.49 o
  -2   2  11          0.00         -1.68         0.84 o
  -1   2  11          7.65          6.65         1.28 o
   0   2  11        281.17        278.44         4.30 o
   1   2  11        203.85        221.09         3.84 o
   2   2  11          6.34          5.57         1.12 o
   3   2  11         64.44         59.51         2.21 o
   4   2  11          6.27          4.32         1.08 o
   5   2  11         90.76         81.57         2.39 o
   6   2  11         23.99         24.04         1.44 o
   7   2  11         74.06         76.10         2.55 o
   8   2  11         14.24         14.97         2.62 o
   9   2  11          6.31          8.51         3.25 o
  10   2  11          7.46          7.61         3.41 o
  11   2  11          0.59          7.38         5.21 o
  -7   3  11          1.53          1.27         2.51 o
  -6   3  11          3.54          2.04         1.77 o
  -5   3  11          2.18         -0.18         1.28 o
  -4   3  11          7.99          6.21         1.69 o
  -3   3  11         51.11         49.77         2.29 o
  -2   3  11         85.26         87.08         3.11 o
  -1   3  11         36.70         35.68         1.87 o
   0   3  11          0.02         -0.39         1.12 o
   1   3  11          4.78          4.29         1.24 o
   2   3  11         53.84         55.40         2.24 o
   3   3  11        187.19        185.74         3.46 o
   4   3  11         61.61         64.36         2.24 o
   5   3  11         18.69         19.05         1.50 o
   6   3  11          0.15         -1.25         0.82 o
   7   3  11         36.78         31.49         2.02 o
   8   3  11         43.41         43.08         2.34 o
   9   3  11         24.55         25.63         3.11 o
  10   3  11         13.97         15.07         2.93 o
  -6   4  11         22.91         22.40         2.22 o
  -5   4  11          0.17         -0.01         1.36 o
  -4   4  11         53.89         61.68         2.77 o
  -3   4  11         17.55         18.17         1.86 o
  -2   4  11         48.22         46.40         2.18 o
  -1   4  11          0.06         -0.48         1.10 o
   0   4  11        100.79        106.24         3.35 o
   1   4  11         80.50         86.70         2.67 o
   2   4  11         22.35         22.33         1.68 o
   3   4  11        367.04        365.16         4.81 o
   4   4  11         12.17         12.41         1.37 o
   5   4  11        108.95        104.82         2.30 o
   6   4  11         21.11         20.37         1.30 o
   7   4  11         72.81         80.22         2.80 o
   8   4  11         36.98         37.18         2.26 o
   9   4  11         36.53         31.45         2.60 o
  10   4  11          1.27          2.87         6.46 o
  -6   5  11          8.92          9.76         1.59 o
  -5   5  11          1.14          2.21         1.12 o
  -4   5  11          7.53          3.45         1.60 o
  -3   5  11         39.86         38.10         2.30 o
  -2   5  11         18.98         19.43         1.67 o
  -1   5  11         89.43         88.67         2.61 o
   0   5  11         92.37         94.04         2.83 o
   1   5  11          0.79         -0.72         0.96 o
   2   5  11         41.90         47.60         1.99 o
   3   5  11         90.69         89.27         2.44 o
   4   5  11         32.88         30.71         1.69 o
   5   5  11         12.93          9.07         1.17 o
   6   5  11         31.49         30.86         1.62 o
   7   5  11         42.28         40.47         2.35 o
   8   5  11          0.04          0.52         1.29 o
   9   5  11          5.49          2.78         1.45 o
  10   5  11          3.11          0.38         2.43 o
  -6   6  11          4.49          4.75         1.66 o
  -5   6  11          2.43          1.47         1.92 o
  -4   6  11          0.93          0.43         1.61 o
  -3   6  11         20.40         21.84         1.98 o
  -2   6  11          7.40          5.53         1.81 o
  -1   6  11         41.20         40.11         2.15 o
   0   6  11          3.87          1.41         1.10 o
   1   6  11          2.75          0.86         1.00 o
   2   6  11         27.87         29.45         2.36 o
   3   6  11         23.50         22.23         1.59 o
   4   6  11          6.29          6.67         1.14 o
   5   6  11         66.26         62.84         2.14 o
   6   6  11          0.01         -1.97         1.41 o
   7   6  11         28.60         22.43         2.16 o
   8   6  11         14.45         14.67         2.79 o
   9   6  11          2.00          2.34         2.59 o
  10   6  11          5.39          2.78         3.35 o
  11   6  11          5.73          3.27         4.70 o
  -5   7  11          7.06          7.54         1.74 o
  -4   7  11          8.92          8.60         1.69 o
  -3   7  11        104.89        114.92         3.42 o
  -2   7  11         52.38         63.49         2.70 o
  -1   7  11          1.34         -0.57         1.05 o
   0   7  11          5.30          4.12         1.18 o
   1   7  11          5.53          1.71         1.10 o
   2   7  11          0.51         -1.68         0.84 o
   3   7  11         34.76         35.16         1.96 o
   4   7  11         81.65         82.47         2.50 o
   5   7  11         24.30         22.52         2.59 o
   6   7  11          6.79          6.56         1.67 o
   7   7  11          1.60         -0.32         2.03 o
   8   7  11         70.68         73.62         3.78 o
   9   7  11         46.26         61.69         7.95 o
  10   7  11          4.50          2.98         4.71 o
  11   7  11          0.24         -3.06         3.89 o
  -5   8  11          1.55          0.75         1.37 o
  -4   8  11         10.26         13.62         1.83 o
  -3   8  11          5.97          6.66         1.73 o
  -2   8  11          5.99          7.50         1.58 o
  -1   8  11          0.00         -0.91         1.11 o
   0   8  11          7.49          6.98         1.34 o
   1   8  11          4.95          4.24         1.29 o
   2   8  11         30.57         29.77         1.89 o
   3   8  11         21.51         24.00         2.03 o
   4   8  11         76.41         81.36         3.21 o
   5   8  11         14.81         17.44         1.75 o
   6   8  11         19.20         18.84         2.69 o
   7   8  11         24.19         22.47         2.44 o
   8   8  11          4.79          7.61         4.94 o
   9   8  11          1.99          0.51         4.79 o
  10   8  11          0.00          1.72         2.06 o
  -4   9  11          3.12          4.29         1.85 o
  -3   9  11          0.36         -0.24         1.49 o
  -2   9  11          0.81          3.23         2.29 o
  -1   9  11          3.90          5.10         1.51 o
   0   9  11          0.81          1.04         1.43 o
   1   9  11         59.12         52.44         2.97 o
   2   9  11         19.24         16.66         1.95 o
   3   9  11          1.84          1.95         2.00 o
   4   9  11         13.42         18.47         3.29 o
   5   9  11          4.53          5.03         1.43 o
   6   9  11         18.48         19.94         2.94 o
   7   9  11          3.86          1.45         3.88 o
   8   9  11          0.25          4.37         4.36 o
   9   9  11          0.29          2.13         8.80 o
  -3  10  11         13.01         12.80         6.23 o
  -2  10  11          0.07          1.13         1.66 o
  -1  10  11          5.23          4.04         1.67 o
   0  10  11         23.96         25.18         2.45 o
   1  10  11         41.96         35.90         2.75 o
   2  10  11          0.39         -0.40         1.50 o
   3  10  11         12.03         11.35         1.95 o
   4  10  11         16.56         15.43         2.34 o
   5  10  11         11.28          6.63         1.72 o
   6  10  11          8.60         10.57         3.36 o
   7  10  11         16.43         20.06         4.53 o
   8  10  11          2.81         -0.78         3.04 o
  -1  11  11          7.36          6.86         1.85 o
   0  11  11          3.17          1.42         1.52 o
   1  11  11          0.30          2.74         1.75 o
   2  11  11         11.87         11.96         2.05 o
   3  11  11          1.52          0.82         1.59 o
   4  11  11          1.25         -2.11         1.81 o
   5  11  11          1.07         -0.38         2.18 o
   6  11  11          0.02         -1.89         4.68 o
   7  11  11          0.02         -3.17         6.94 o
   1  12  11          2.83          2.53         2.05 o
   2  12  11          8.29          9.78         2.06 o
   3  12  11          8.33         11.62         2.15 o
   4  12  11          0.83         -0.90         1.57 o
   5  12  11          0.36          3.38         3.25 o
   0  -7  12          1.30         -2.23         9.05 o
   1  -7  12          0.10         -1.30         3.82 o
   2  -7  12          0.77         -0.61         1.85 o
   3  -7  12          8.25          8.65         2.13 o
   4  -7  12         10.85         11.99         5.65 o
   5  -7  12          0.36          3.17         5.74 o
  -2  -6  12          1.09         -4.34         4.92 o
  -1  -6  12          0.20         -5.07         3.51 o
   0  -6  12          1.35         -5.77         5.21 o
   1  -6  12          1.21         -1.83         2.00 o
   2  -6  12          2.29          3.06         1.77 o
   3  -6  12          0.24          0.09         1.53 o
   4  -6  12          0.43          0.93         2.90 o
   5  -6  12         13.75         15.54         2.86 o
   7  -6  12          6.09         72.63        12.54 o
  -3  -5  12          1.49         -1.10         2.43 o
  -2  -5  12          2.62         -1.55         4.77 o
  -1  -5  12          1.92         -2.61         2.98 o
   0  -5  12          2.20         -2.08         2.87 o
   1  -5  12          1.47         -0.29         2.30 o
   2  -5  12          5.17          3.82         2.26 o
   3  -5  12         12.74         14.19         2.32 o
   4  -5  12         15.41         17.27         2.49 o
   5  -5  12         33.27         35.65         3.41 o
   6  -5  12          9.78         25.68         7.39 o
   7  -5  12          1.60         62.58        10.25 o
   8  -5  12          5.59         67.63         8.09 o
  -4  -4  12          2.38         -1.44         4.26 o
  -3  -4  12          4.79         -1.06         2.06 o
  -2  -4  12         15.76          6.99         5.51 o
  -1  -4  12          1.09         -3.20         1.60 o
   0  -4  12          0.40         -2.48         1.24 o
   1  -4  12          0.97         -2.48         1.24 o
   2  -4  12          0.16         -2.72         1.96 o
   3  -4  12         25.78         21.12         2.54 o
   4  -4  12          3.25          4.56         2.06 o
   5  -4  12          9.81         12.33         2.07 o
   6  -4  12          0.54          4.40         2.31 o
   7  -4  12         39.34        116.84        17.30 o
  -5  -3  12          0.33         -2.65         3.38 o
  -4  -3  12          0.19         -0.90         3.68 o
  -3  -3  12          0.00         -2.71         1.85 o
  -2  -3  12          2.97         -0.57         3.78 o
  -1  -3  12          0.06         -2.14         1.07 o
   0  -3  12          6.62          1.93         1.74 o
   1  -3  12         10.30          8.86         1.64 o
   2  -3  12          0.49          0.50         0.90 o
   3  -3  12         35.10         33.50         2.90 o
   4  -3  12         43.62         44.30         3.17 o
   5  -3  12          8.04         10.40         1.94 o
   6  -3  12          0.06         -0.36         1.32 o
   7  -3  12          0.15          4.48         1.94 o
   8  -3  12          0.01         56.41         8.20 o
  -5  -2  12          0.63         -0.99         2.21 o
  -4  -2  12          3.49         -0.68         1.84 o
  -3  -2  12          6.09          4.49         4.20 o
  -2  -2  12         19.81         11.79         3.29 o
  -1  -2  12          8.95          8.19         1.41 o
   0  -2  12         11.92         10.18         1.47 o
   1  -2  12          4.24          1.27         1.14 o
   2  -2  12          7.01          3.39         1.15 o
   3  -2  12         10.23          8.45         1.20 o
   4  -2  12          9.99          8.26         1.87 o
   5  -2  12         18.25         16.47         1.89 o
   6  -2  12         32.91         33.61         2.37 o
   7  -2  12         38.72         42.12         3.92 o
   8  -2  12         21.34         21.28         2.79 o
   9  -2  12         16.21         18.42         2.56 o
  -6  -1  12          0.05         -3.12         2.75 o
  -5  -1  12          0.86         -0.98         3.23 o
  -4  -1  12         12.69          6.52         4.65 o
  -3  -1  12          1.92          2.49         2.31 o
  -2  -1  12          2.04         -0.55         0.98 o
  -1  -1  12          4.12          5.31         1.38 o
   0  -1  12          3.84          3.43         1.18 o
   1  -1  12         95.71         90.24         2.72 o
   2  -1  12         79.90         76.80         2.48 o
   3  -1  12          1.84          0.42         1.39 o
   4  -1  12         42.08         38.69         2.39 o
   5  -1  12         11.12          8.38         1.59 o
   6  -1  12         21.24         19.09         1.88 o
   7  -1  12         16.54         16.61         2.73 o
   8  -1  12         27.79         22.82         2.63 o
   9  -1  12         20.74         18.41         2.78 o
  10  -1  12         21.25         23.28         2.82 o
  -6   0  12          0.05         -2.82         1.41 o
  -5   0  12          8.70          4.67         2.97 o
  -4   0  12          4.48          1.83         1.38 o
  -3   0  12         18.84         16.22         1.90 o
  -2   0  12         24.59         22.71         2.72 o
  -1   0  12         40.75         41.57         2.40 o
   0   0  12         48.63         45.60         2.25 o
   1   0  12        584.42        632.65         7.76 o
   2   0  12        135.14        145.83         3.26 o
   3   0  12         14.61         12.93         1.44 o
   4   0  12        114.40        112.19         2.83 o
   5   0  12         14.05         13.31         1.39 o
   6   0  12         38.69         39.90         3.71 o
   7   0  12         16.65         17.38         2.63 o
   8   0  12         46.34         41.16         3.50 o
   9   0  12         45.04         46.74         3.42 o
  10   0  12         10.62         14.70         5.33 o
  -6   1  12          6.68          5.39         3.10 o
  -5   1  12         27.39         22.42         2.69 o
  -4   1  12          1.75          2.22         1.52 o
  -3   1  12         23.67         26.00         2.48 o
  -2   1  12          0.03         -0.97         1.44 o
  -1   1  12          9.84          6.51         1.42 o
   0   1  12        305.08        330.02         6.52 o
   1   1  12        718.92        742.82         8.46 o
   2   1  12         18.78         16.04         1.66 o
   3   1  12        175.53        183.16         3.57 o
   4   1  12          0.34         -0.62         0.93 o
   5   1  12         14.87         12.77         1.35 o
   6   1  12         14.59         11.14         1.30 o
   7   1  12          7.96          5.95         1.92 o
   8   1  12         61.22         62.11         3.24 o
   9   1  12          3.59         14.03         4.77 o
  10   1  12          0.19          8.15         4.59 o
  -6   2  12         11.96         14.11         2.34 o
  -5   2  12          8.92          7.56         3.06 o
  -4   2  12         19.85         19.29         2.64 o
  -3   2  12          2.39          0.66         1.58 o
  -2   2  12          7.71          5.34         1.27 o
  -1   2  12         10.78          7.64         1.47 o
   0   2  12        142.44        146.15         3.32 o
   1   2  12         84.97         89.85         3.16 o
   2   2  12          8.36          4.90         1.53 o
   3   2  12         20.79         19.93         1.68 o
   4   2  12         19.57         23.01         1.72 o
   5   2  12         66.60         66.15         2.33 o
   6   2  12         81.90         72.50         3.50 o
   7   2  12          0.03          0.12         1.61 o
   8   2  12          0.38          1.23         3.84 o
   9   2  12         22.47         25.97         2.86 o
  10   2  12          8.05         15.50         5.72 o
  -6   3  12          3.13          2.84         3.42 o
  -5   3  12          3.08          4.09         2.13 o
  -4   3  12          5.05          3.53         1.22 o
  -3   3  12          2.74          2.23         1.32 o
  -2   3  12          5.25          1.05         2.19 o
  -1   3  12          0.17         -1.18         1.42 o
   0   3  12        104.54        111.62         3.34 o
   1   3  12         54.40         55.43         2.58 o
   2   3  12          9.07          8.43         1.36 o
   3   3  12          2.03          1.29         1.02 o
   4   3  12          0.07          0.64         1.05 o
   5   3  12        207.60        212.34         3.77 o
   6   3  12        142.12        131.44         3.02 o
   7   3  12         10.57          7.81         1.56 o
   8   3  12         57.28         54.51         3.87 o
   9   3  12          4.73          3.91         1.92 o
  10   3  12          6.71          5.54         2.24 o
  -6   4  12          1.16         -0.92         2.09 o
  -5   4  12          7.34          6.44         1.70 o
  -4   4  12          0.25         -2.17         1.76 o
  -3   4  12          4.79          2.96         1.28 o
  -2   4  12          8.95          5.72         1.69 o
  -1   4  12          7.83          4.35         1.46 o
   0   4  12         82.90         79.64         2.89 o
   1   4  12          6.24          6.05         1.36 o
   2   4  12         28.06         25.76         1.96 o
   3   4  12          8.41          8.99         1.36 o
   4   4  12         71.19         70.18         2.92 o
   5   4  12        416.86        415.42         5.38 o
   6   4  12          5.40          5.91         1.14 o
   7   4  12         14.05          9.67         1.63 o
   8   4  12         13.52         13.61         1.88 o
   9   4  12         52.84         54.07         7.58 o
  10   4  12         11.18         15.90         6.28 o
  -5   5  12          9.04          7.76         1.70 o
  -4   5  12          2.06          0.39         2.16 o
  -3   5  12          1.68          0.61         1.56 o
  -2   5  12          0.24         -1.54         1.49 o
  -1   5  12          0.02         -0.57         1.29 o
   0   5  12          1.85         -0.45         1.25 o
   1   5  12         23.85         25.09         2.99 o
   2   5  12         39.06         42.66         2.08 o
   3   5  12          1.48          0.71         0.99 o
   4   5  12         14.90         15.56         1.46 o
   5   5  12         16.78         14.94         1.37 o
   6   5  12          1.06          0.74         1.30 o
   7   5  12         12.43         12.94         2.48 o
   8   5  12          0.55         -1.19         1.69 o
   9   5  12         35.32         34.35         5.47 o
  -5   6  12         26.05         23.79         2.21 o
  -4   6  12         30.17         27.69         2.68 o
  -3   6  12          1.11          1.35         1.68 o
  -2   6  12         17.47         18.32         1.77 o
  -1   6  12         44.85         42.29         2.34 o
   0   6  12         23.69         23.55         1.86 o
   1   6  12         32.22         33.66         2.00 o
   2   6  12         50.89         51.27         2.42 o
   3   6  12          5.24          5.86         1.21 o
   4   6  12        149.21        137.24         3.07 o
   5   6  12        151.80        160.79         4.13 o
   6   6  12          2.82         -0.09         1.53 o
   7   6  12         10.90          9.92         1.97 o
   8   6  12          4.25          4.27         1.74 o
   9   6  12          4.12          3.35         3.84 o
  10   6  12          2.03          0.46         2.65 o
  11   6  12          0.26         -0.92         7.65 o
  -5   7  12          2.59          4.42         1.78 o
  -4   7  12         17.37         18.97         2.19 o
  -3   7  12         31.46         30.62         2.49 o
  -2   7  12         22.64         21.60         1.97 o
  -1   7  12         33.58         31.94         2.16 o
   0   7  12          1.28         -1.05         1.19 o
   1   7  12          0.40          0.30         1.16 o
   2   7  12          2.60          2.50         1.15 o
   3   7  12         40.91         37.28         2.09 o
   4   7  12         55.33         62.84         2.42 o
   5   7  12          6.78          5.32         1.56 o
   6   7  12          0.25          0.05         1.46 o
   7   7  12         14.28         11.09         2.03 o
   8   7  12          0.33         -0.60         1.92 o
   9   7  12          7.67          5.36         5.03 o
  10   7  12          6.58          4.60         4.41 o
  -4   8  12          2.51          3.98         1.46 o
  -3   8  12          4.09          6.40         1.79 o
  -2   8  12          0.08         -0.38         1.34 o
  -1   8  12          1.75          4.03         1.46 o
   0   8  12          0.50         -1.48         1.07 o
   1   8  12          6.28          7.27         1.80 o
   2   8  12          4.54          1.71         1.18 o
   3   8  12         14.64         14.53         1.69 o
   4   8  12         49.58         48.78         3.07 o
   5   8  12         18.52         18.56         1.93 o
   6   8  12          0.06          0.01         2.15 o
   7   8  12          0.02         -1.36         2.22 o
   8   8  12          2.45          2.92         2.88 o
   9   8  12          1.33          0.00         6.25 o
  10   8  12          1.97          3.86         6.69 o
  -3   9  12          8.56          9.40         1.71 o
  -2   9  12          0.00         -2.28         1.19 o
  -1   9  12          0.24          0.70         1.21 o
   0   9  12          0.01         -1.95         1.26 o
   1   9  12         93.35        105.54         3.80 o
   2   9  12         11.39          9.84         1.85 o
   3   9  12        106.56        119.65         4.61 o
   4   9  12         75.67         80.36         4.41 o
   5   9  12          0.03          1.51         1.75 o
   6   9  12         29.49         35.55         5.14 o
   7   9  12          6.30          8.80         2.77 o
   8   9  12          1.11          2.59         5.91 o
   9   9  12          0.29         -3.86         7.20 o
  -2  10  12          0.58          3.28         1.70 o
  -1  10  12          4.58          2.40         1.73 o
   0  10  12          1.29         -0.41         1.92 o
   1  10  12          8.34          8.04         1.98 o
   2  10  12          1.17         -0.93         1.54 o
   3  10  12         13.51          8.61         1.92 o
   4  10  12          1.54          0.11         1.40 o
   5  10  12          0.06         -1.18         1.40 o
   6  10  12          4.19          4.80         3.61 o
   7  10  12          1.20         -1.23         2.67 o
   8  10  12          4.90         -2.85         9.73 o
   0  11  12          1.09          2.58         1.64 o
   1  11  12          0.93          0.66         1.59 o
   2  11  12          0.85          0.67         1.59 o
   3  11  12          1.27         -1.40         1.52 o
   4  11  12          0.17         -0.80         1.55 o
   5  11  12          1.94         -0.28         3.01 o
   6  11  12          0.48         -3.55         2.66 o
   0  -6  13          1.33         -2.46         3.06 o
   1  -6  13          1.70          0.31         3.79 o
   2  -6  13          0.44          0.69         2.01 o
   3  -6  13          6.54          5.94         2.79 o
   4  -6  13          4.64          2.81         5.38 o
   5  -6  13          4.23          6.58         4.78 o
  -2  -5  13          1.36         -0.31         4.07 o
  -1  -5  13          4.99          1.28         4.40 o
   0  -5  13          0.00         -2.50         3.32 o
   1  -5  13          9.57          7.84         2.29 o
   2  -5  13          3.72          1.02         2.10 o
   3  -5  13          6.31          3.01         1.68 o
   4  -5  13          3.19          3.48         4.38 o
   5  -5  13          0.07          2.18         5.38 o
  -3  -4  13          0.38         -2.03         1.75 o
  -2  -4  13          1.41         -3.01         3.07 o
  -1  -4  13          0.00         -5.15         3.13 o
   0  -4  13          0.72         -3.08         1.91 o
   1  -4  13          0.13         -2.73         1.36 o
   2  -4  13          2.79          2.98         1.86 o
   3  -4  13          1.79          1.18         2.30 o
   4  -4  13          0.43         -0.78         1.60 o
   5  -4  13         32.78         33.29         2.96 o
   6  -4  13          0.16          0.35         2.02 o
   7  -4  13         87.07        101.76        20.12 o
  -4  -3  13          3.58          2.90         2.38 o
  -3  -3  13          0.00         -4.04         2.02 o
  -2  -3  13          2.80          0.53         1.91 o
  -1  -3  13          0.14         -0.43         2.00 o
   0  -3  13          0.00         -2.09         1.68 o
   1  -3  13         17.67         17.53         1.72 o
   2  -3  13         28.09         26.91         2.26 o
   3  -3  13          0.69          0.81         1.66 o
   4  -3  13         22.80         21.24         2.51 o
   5  -3  13         11.22          9.52         2.01 o
   6  -3  13          0.45          2.22         2.49 o
   7  -3  13         47.41         46.57         7.61 o
   8  -3  13          6.67         15.28         5.03 o
  -4  -2  13          3.81          1.21         2.46 o
  -3  -2  13          0.00          0.89         2.93 o
  -2  -2  13          0.06         -1.43         1.79 o
  -1  -2  13          7.00          8.38         1.56 o
   0  -2  13          2.42          0.62         1.67 o
   1  -2  13         16.96         16.53         1.70 o
   2  -2  13          0.22         -1.26         1.28 o
   3  -2  13         45.65         43.07         2.91 o
   4  -2  13         10.02          7.58         1.89 o
   5  -2  13          0.48          0.73         2.27 o
   6  -2  13         24.78         24.24         3.14 o
   7  -2  13          5.45          9.04         3.18 o
   8  -2  13          0.41          6.09         2.34 o
  -5  -1  13          0.04          4.02         3.60 o
  -4  -1  13          0.60         -3.73         1.90 o
  -3  -1  13          0.05         -0.04         1.73 o
  -2  -1  13          0.01          0.04         1.34 o
  -1  -1  13         69.87         76.97         2.92 o
   0  -1  13         12.25         13.71         1.70 o
   1  -1  13          0.04         -1.30         1.38 o
   2  -1  13         16.01         16.40         1.61 o
   3  -1  13          0.47         -0.72         1.13 o
   4  -1  13         16.51         15.29         2.22 o
   5  -1  13          0.02          1.03         1.17 o
   6  -1  13         42.10         44.19         3.82 o
   7  -1  13          5.97          6.21         2.97 o
   8  -1  13         23.46         30.22         3.38 o
   9  -1  13         19.85         20.64         3.65 o
  10  -1  13         10.83         48.79         7.37 o
  -5   0  13          0.01         -0.21         1.83 o
  -4   0  13          2.96          0.49         1.78 o
  -3   0  13          0.27         -0.77         1.25 o
  -2   0  13          1.41         -0.40         1.57 o
  -1   0  13         57.55         62.22         2.67 o
   0   0  13         65.56         73.32         2.62 o
   1   0  13         22.04         19.61         1.70 o
   2   0  13          5.80          6.74         1.34 o
   3   0  13          1.51          0.80         1.09 o
   4   0  13          0.40         -0.65         1.29 o
   5   0  13         10.62         10.99         2.31 o
   6   0  13          0.93          1.03         2.29 o
   7   0  13          4.93          6.72         3.70 o
   8   0  13          4.71          4.50         2.59 o
   9   0  13         11.55         12.91         3.42 o
  -5   1  13          3.14          2.30         2.75 o
  -4   1  13          1.58         -0.46         1.67 o
  -3   1  13          0.04         -3.30         1.65 o
  -2   1  13          0.01         -1.81         1.22 o
  -1   1  13          0.30         -1.07         1.23 o
   0   1  13          1.95          0.77         1.26 o
   1   1  13         10.74          8.21         1.27 o
   2   1  13         17.24         14.41         1.81 o
   3   1  13         74.55         76.48         2.87 o
   4   1  13         97.71        103.39         3.83 o
   5   1  13         31.88         30.14         2.56 o
   6   1  13          1.04          1.06         2.02 o
   7   1  13         32.84         22.22         2.95 o
   8   1  13          1.22         10.44         5.08 o
  10   1  13         14.10         15.29         4.29 o
  11   1  13          0.19          8.13         4.45 o
  -5   2  13          0.12         -0.14         3.34 o
  -4   2  13          3.13          2.53         1.81 o
  -3   2  13          0.27         -0.47         1.34 o
  -2   2  13          2.08          2.11         1.88 o
  -1   2  13          5.73          5.03         1.67 o
   0   2  13         51.77         53.22         2.51 o
   1   2  13         25.08         31.62         2.30 o
   2   2  13          1.61          1.13         1.17 o
   3   2  13        207.99        221.63         6.07 o
   4   2  13        130.26        131.52         3.27 o
   5   2  13         29.20         27.00         2.53 o
   6   2  13          0.72          0.71         1.26 o
   7   2  13          0.28          0.83         3.34 o
   8   2  13         10.36          9.70         2.48 o
  -5   3  13          3.01          1.62         2.38 o
  -4   3  13          7.32          4.74         1.44 o
  -3   3  13         12.95         14.22         1.86 o
  -2   3  13          2.34          0.86         1.25 o
  -1   3  13          4.04          1.39         1.29 o
   0   3  13         10.27         12.28         2.00 o
   1   3  13         35.51         35.19         2.39 o
   2   3  13         56.48         53.53         3.51 o
   3   3  13         75.04         78.06         3.49 o
   4   3  13          4.66          1.75         1.17 o
   5   3  13          3.71          3.66         1.33 o
   6   3  13         28.19         26.29         2.36 o
   7   3  13         39.57         38.60         2.65 o
   8   3  13          0.04         -1.00         1.76 o
   9   3  13          1.30          9.15         5.43 o
  -5   4  13          0.04         -3.78         3.77 o
  -4   4  13          0.03         -0.06         1.63 o
  -3   4  13          2.46          1.37         1.52 o
  -2   4  13          0.09         -0.01         1.82 o
  -1   4  13          0.07         -1.93         2.00 o
   0   4  13          5.58          4.09         1.52 o
   1   4  13        122.50        126.50         3.52 o
   2   4  13         46.28         43.96         2.39 o
   3   4  13         12.92         12.86         1.70 o
   4   4  13          4.63          2.70         1.19 o
   5   4  13         56.29         52.07         2.45 o
   6   4  13         86.30         75.68         3.41 o
   7   4  13          9.12          8.49         1.76 o
   8   4  13         68.14         66.35         4.76 o
   9   4  13          1.20          4.31         3.55 o
  -5   5  13          0.40          0.13         2.34 o
  -4   5  13          0.00         -1.11         2.16 o
  -3   5  13          0.00         -0.97         2.01 o
  -2   5  13          6.45          8.19         2.14 o
  -1   5  13          0.89         -1.59         1.26 o
   0   5  13          0.00         -0.77         1.25 o
   1   5  13         25.05         25.07         2.13 o
   2   5  13          2.21          2.24         1.45 o
   3   5  13          0.03         -1.77         1.35 o
   4   5  13         61.65         66.54         2.37 o
   5   5  13         18.81         20.28         1.58 o
   6   5  13         11.55         11.26         2.00 o
   7   5  13         24.10         22.36         3.95 o
   8   5  13         71.94         69.02         7.08 o
   9   5  13          2.46          1.80         3.53 o
  10   5  13          0.16         -1.65         4.93 o
  11   5  13          0.00          0.33         5.33 o
  -4   6  13          5.52          7.61         1.97 o
  -3   6  13          0.52         -0.89         1.98 o
  -2   6  13          4.87          5.81         2.17 o
  -1   6  13         13.48         10.78         1.83 o
   0   6  13          0.33         -2.24         1.12 o
   1   6  13          3.76          4.75         1.28 o
   2   6  13          6.11          4.02         1.26 o
   3   6  13          1.27         -0.07         1.02 o
   4   6  13         69.05         64.55         2.40 o
   5   6  13         42.28         40.73         2.11 o
   6   6  13        157.33        151.41         4.68 o
   7   6  13         26.33         21.66         5.19 o
   8   6  13         21.97         20.33         2.42 o
   9   6  13          1.85          0.68         2.48 o
  10   6  13          0.26         -1.43         6.87 o
  -4   7  13          9.55          9.70         1.96 o
  -3   7  13          0.02          0.24         1.51 o
  -2   7  13         51.72         69.56         3.36 o
  -1   7  13          7.36          8.69         1.60 o
   0   7  13          0.00         -0.76         1.19 o
   1   7  13         29.07         31.44         2.13 o
   2   7  13          6.52          3.80         1.20 o
   3   7  13          2.01          2.02         1.19 o
   4   7  13          0.01          0.04         1.05 o
   5   7  13         35.75         40.15         2.07 o
   6   7  13         80.17         89.49         5.67 o
   7   7  13         11.39         12.68         2.87 o
   8   7  13          0.69         -2.16         3.24 o
   9   7  13          5.68          5.81         4.06 o
  10   7  13          2.79          5.90         4.98 o
  -3   8  13          2.04          4.30         1.66 o
  -2   8  13          2.79          3.79         1.56 o
  -1   8  13          0.63         -0.28         1.33 o
   0   8  13          0.83         -0.81         1.29 o
   1   8  13         12.93          9.90         1.50 o
   2   8  13          0.99          1.43         1.04 o
   3   8  13          1.71          1.17         1.42 o
   4   8  13         14.56         15.39         1.88 o
   5   8  13          2.19          0.79         2.30 o
   6   8  13          0.85          0.97         2.58 o
   7   8  13          1.12          1.40         2.22 o
   8   8  13          0.00          0.67         3.17 o
   9   8  13          6.81         13.12         5.02 o
  -2   9  13          0.03          1.14         1.50 o
  -1   9  13          5.80          5.13         1.59 o
   0   9  13          9.90          8.52         1.74 o
   1   9  13          1.37          2.31         1.49 o
   2   9  13          1.81          2.72         1.57 o
   3   9  13          9.64          9.42         2.36 o
   4   9  13          9.46         14.29         1.89 o
   5   9  13          6.89         10.75         2.56 o
   6   9  13         22.62         21.03         3.16 o
   7   9  13          3.54          6.34         4.28 o
   8   9  13          0.12         -0.11         2.20 o
   9   9  13          1.57          0.88         2.99 o
  -1  10  13          1.73          3.57         2.52 o
   0  10  13          0.25         -0.30         1.70 o
   1  10  13          0.58          2.50         1.79 o
   2  10  13          7.04          7.64         2.11 o
   3  10  13         14.74         16.81         2.19 o
   4  10  13          0.02         -2.89         1.58 o
   5  10  13          0.63          0.88         1.93 o
   6  10  13          5.67          4.50         2.70 o
   7  10  13          5.61          5.38        10.47 o
   2  11  13          1.45          2.57         1.73 o
   3  11  13          0.12          0.96         1.76 o
   4  11  13          0.03         -0.91         1.73 o
   5  11  13          0.13         -2.97         6.22 o
   0  -5  14          1.65         -6.74         7.49 o
   1  -5  14          6.94          2.38         3.14 o
   2  -5  14          9.34          3.63         2.00 o
   3  -5  14          2.81         -0.14         3.74 o
   4  -5  14          0.87          2.88         4.73 o
   5  -5  14          1.52         -3.08         3.48 o
   6  -5  14          0.01         -0.78         3.69 o
  -1  -4  14          9.47          8.30         5.08 o
   0  -4  14          6.89          6.92         3.34 o
   1  -4  14          6.45          3.87         2.23 o
   2  -4  14         14.84         17.74         3.79 o
   3  -4  14          2.67          2.63         2.18 o
   4  -4  14          2.72          2.52         1.79 o
   5  -4  14          2.92          5.22         3.32 o
   6  -4  14          0.14          6.32         6.85 o
  -2  -3  14          1.22         -1.10         1.58 o
  -1  -3  14         15.11         15.03         3.30 o
   0  -3  14          3.43         -0.83         2.78 o
   1  -3  14          1.99          0.36         2.06 o
   2  -3  14          0.14         -2.73         1.36 o
   3  -3  14          9.06         10.97         2.26 o
   4  -3  14          9.92          9.91         2.12 o
   5  -3  14          4.94          6.76         3.57 o
   6  -3  14          0.92          5.05         5.21 o
   7  -3  14          1.59         16.75         3.90 o
  -3  -2  14          7.69          5.91         3.88 o
  -2  -2  14          4.64          2.63         2.71 o
  -1  -2  14         31.43         32.67         2.80 o
   0  -2  14         18.84         17.10         1.92 o
   1  -2  14         15.13         15.16         1.79 o
   2  -2  14         15.42         12.22         1.64 o
   3  -2  14          1.22          0.40         1.67 o
   4  -2  14          1.18          2.24         2.45 o
   5  -2  14          1.30          1.61         1.58 o
   6  -2  14         11.55         14.23         3.39 o
   8  -2  14         26.37         55.83         7.84 o
   9  -2  14          6.74         16.02         7.44 o
  -3  -1  14         11.33          8.66         2.52 o
  -2  -1  14          2.18         -1.20         1.52 o
  -1  -1  14          7.18          4.61         2.47 o
   0  -1  14         51.84         48.61         3.25 o
   1  -1  14          3.35          1.56         1.24 o
   2  -1  14         24.64         24.94         1.95 o
   3  -1  14         13.87         13.35         2.11 o
   4  -1  14          0.83          1.44         2.18 o
   5  -1  14          0.21          0.02         1.78 o
   6  -1  14          1.17          3.43         4.82 o
   7  -1  14          3.91          6.62         5.02 o
   9  -1  14          9.27         16.68         7.41 o
  -4   0  14          0.02          0.18         2.48 o
  -3   0  14          1.20          2.23         1.66 o
  -2   0  14          1.00          1.85         1.92 o
  -1   0  14          1.52         -0.90         1.87 o
   0   0  14         10.87          5.10         1.50 o
   1   0  14          2.60          2.78         1.37 o
   2   0  14         32.60         32.24         2.11 o
   3   0  14         10.92          9.00         1.68 o
   4   0  14          3.01          3.54         1.29 o
   5   0  14          1.85          1.27         1.63 o
   6   0  14         15.58         21.17         2.72 o
   7   0  14          3.23          4.60         3.82 o
   9   0  14          9.63         13.18         3.84 o
  -4   1  14          0.84         -1.02         1.49 o
  -3   1  14          0.09         -0.43         2.06 o
  -2   1  14          1.34         -0.79         1.71 o
  -1   1  14          0.16         -1.17         1.41 o
   0   1  14         20.62         20.78         2.02 o
   1   1  14          0.62          1.57         1.57 o
   2   1  14         55.75         51.99         2.79 o
   3   1  14          4.56          6.22         2.12 o
   4   1  14          3.50          1.76         1.67 o
   5   1  14         37.06         32.36         2.10 o
   6   1  14         10.60         12.02         3.16 o
   7   1  14          1.88          4.90         4.11 o
   9   1  14         22.86         20.42         3.82 o
  -4   2  14          4.58          4.09         3.48 o
  -3   2  14          4.41          1.85         1.40 o
  -2   2  14          0.41         -0.66         1.85 o
  -1   2  14          0.08         -2.56         1.29 o
   0   2  14         17.45         14.52         1.65 o
   1   2  14          0.78          0.67         1.48 o
   2   2  14         56.39         61.27         2.94 o
   3   2  14          2.16          2.73         1.50 o
   4   2  14         39.58         34.31         2.23 o
   5   2  14         43.24         42.51         3.51 o
   6   2  14          7.65          4.97         2.42 o
   7   2  14          2.64          6.90         5.50 o
   8   2  14          0.00          6.71         4.91 o
  -4   3  14          3.93          1.93         3.10 o
  -3   3  14          0.04         -0.29         1.49 o
  -2   3  14          6.81          5.07         1.66 o
  -1   3  14          1.00         -2.93         1.46 o
   0   3  14          0.70         -1.50         1.41 o
   1   3  14          6.36          5.82         1.62 o
   2   3  14         10.36          7.87         1.73 o
   3   3  14        108.35        116.71         4.45 o
   4   3  14         17.44         13.08         1.73 o
   5   3  14          0.93          0.26         1.25 o
   6   3  14          1.50         -0.69         1.70 o
   7   3  14          0.56          5.46         5.16 o
   8   3  14         23.36         22.55         4.34 o
  -4   4  14          1.04          0.04         1.85 o
  -3   4  14         13.31         17.03         3.21 o
  -2   4  14         56.53         65.70         3.58 o
  -1   4  14          7.13          5.89         1.90 o
   0   4  14         14.25         12.57         2.00 o
   1   4  14          1.19          1.71         2.02 o
   2   4  14         41.57         40.98         2.77 o
   3   4  14          5.00          4.90         1.48 o
   4   4  14          0.00         -1.49         1.22 o
   5   4  14         28.68         29.36         2.19 o
   6   4  14          2.85          0.71         2.40 o
   7   4  14          0.03         -2.40         1.85 o
   8   4  14         30.87         34.66         6.94 o
   9   4  14         22.13         20.05         4.62 o
  10   4  14          0.11         -1.96         4.09 o
  -4   5  14          5.70          4.08         2.71 o
  -3   5  14         14.64         13.59         2.34 o
  -2   5  14         16.41         13.47         2.17 o
  -1   5  14         14.78         14.36         2.08 o
   0   5  14         35.57         34.76         2.80 o
   1   5  14          2.92          2.90         1.54 o
   2   5  14          2.89          1.29         1.28 o
   3   5  14         75.31         82.44         3.66 o
   4   5  14         40.84         38.84         2.11 o
   5   5  14          0.02          0.70         1.36 o
   6   5  14         16.73         15.32         2.93 o
   7   5  14          7.98          4.70         3.65 o
   8   5  14         18.28         22.65         4.52 o
   9   5  14          9.22          6.08         4.38 o
  10   5  14          0.13         -0.05         2.76 o
  -3   6  14          1.77         -1.02         2.00 o
  -2   6  14          3.46          4.12         1.56 o
  -1   6  14         10.90         12.41         2.06 o
   0   6  14          0.51         -1.31         1.20 o
   1   6  14          1.25         -0.47         1.26 o
   2   6  14          9.64          9.98         1.42 o
   3   6  14         39.27         39.96         2.59 o
   4   6  14         12.77         10.65         1.49 o
   5   6  14         46.47         44.78         2.82 o
   6   6  14          4.42          4.58         3.02 o
   7   6  14         26.64         22.94         3.21 o
   8   6  14         14.23         14.05         2.30 o
   9   6  14          2.43          5.24         1.82 o
  10   6  14          5.75          4.47        14.64 o
  -3   7  14         12.23         10.01         2.48 o
  -2   7  14          5.61          5.53         1.67 o
  -1   7  14          5.59          3.77         1.67 o
   0   7  14          1.54          2.48         1.24 o
   1   7  14          2.58          3.07         1.43 o
   2   7  14          0.38         -1.48         1.06 o
   3   7  14          0.06         -0.62         1.15 o
   4   7  14          2.95          0.09         1.52 o
   5   7  14          0.22          0.59         1.20 o
   6   7  14         11.31         11.08         4.88 o
   7   7  14          7.55          8.23         4.08 o
   8   7  14         10.26         13.45         3.77 o
   9   7  14          0.08         -0.26         3.05 o
  -2   8  14          0.68          3.97         1.72 o
  -1   8  14          1.64          2.24         1.67 o
   0   8  14          6.21          6.88         1.54 o
   1   8  14         11.15         13.32         1.77 o
   2   8  14          4.07          4.27         1.28 o
   3   8  14          2.17          2.55         1.94 o
   4   8  14         30.43         31.61         2.15 o
   5   8  14          1.90          1.50         2.86 o
   6   8  14         14.60         11.54         5.12 o
   7   8  14         24.26         29.07         9.00 o
   8   8  14          0.02          0.32         4.49 o
   9   8  14          0.05          7.26        10.36 o
  -1   9  14         22.18         28.17         2.68 o
   0   9  14         18.52         22.85         2.24 o
   1   9  14         26.55         32.50         2.50 o
   2   9  14         16.19         16.18         1.96 o
   3   9  14          1.55          3.14         2.34 o
   4   9  14          4.70          4.20         2.18 o
   5   9  14          0.37         -0.30         1.82 o
   6   9  14         20.21         26.62         3.08 o
   7   9  14          5.15         -0.39         5.39 o
   8   9  14          0.07         -4.44         7.54 o
   1  10  14         20.63         21.05         2.64 o
   2  10  14          0.22          0.63         1.59 o
   3  10  14         13.18         16.37         2.29 o
   4  10  14         16.65         17.58         2.40 o
   5  10  14          5.52          6.57         3.68 o
   6  10  14          0.43          3.48         4.06 o
   1  -4  15          3.44         -0.37         2.31 o
   2  -4  15          0.77         -1.78         2.27 o
   3  -4  15         11.33          6.28         3.35 o
   4  -4  15          1.09          3.19         5.26 o
   5  -4  15          6.38          7.34         8.55 o
  -1  -3  15          0.45         -2.24         2.38 o
   0  -3  15          1.89          0.25         2.31 o
   1  -3  15          5.64          0.84         2.65 o
   2  -3  15          4.19          0.87         2.06 o
   3  -3  15          3.54         -0.04         2.51 o
   4  -3  15          9.10          8.21         3.40 o
   5  -3  15          2.28          2.37         1.82 o
   6  -3  15          0.14          6.94         4.94 o
   7  -3  15          5.74         14.04         4.89 o
  -2  -2  15          2.42          3.82         2.38 o
  -1  -2  15          0.27          0.38         1.81 o
   0  -2  15          4.50          0.65         3.15 o
   1  -2  15          0.52         -2.20         1.14 o
   2  -2  15          0.61         -2.38         2.52 o
   3  -2  15          1.24         -2.43         1.63 o
   4  -2  15          4.95          4.23         2.58 o
   5  -2  15          0.58          3.08         1.73 o
   6  -2  15          0.26          7.90         5.29 o
   7  -2  15         12.63         32.95         7.19 o
   8  -2  15         32.75         60.97         8.32 o
  -2  -1  15          1.21         -2.24         2.53 o
  -1  -1  15          2.80          3.32         1.49 o
   0  -1  15          1.83         -0.26         1.85 o
   1  -1  15          4.83          2.35         2.18 o
   2  -1  15          2.05         -1.24         1.23 o
   3  -1  15          1.26         -0.54         1.58 o
   4  -1  15          0.47          0.21         3.23 o
   5  -1  15          3.85          3.69         3.47 o
   6  -1  15          0.67         -0.66         4.42 o
  -3   0  15          0.47          1.05         1.97 o
  -2   0  15          1.85         -1.95         2.48 o
  -1   0  15         17.68         23.90         2.95 o
   0   0  15          2.40         -2.92         1.46 o
   1   0  15        148.51        181.45         4.25 o
   2   0  15         24.62         19.42         2.17 o
   3   0  15          1.33          1.39         2.24 o
   4   0  15          4.74          4.55         2.47 o
   5   0  15          0.45          2.43         3.32 o
   6   0  15         17.52         14.61         3.66 o
   7   0  15          6.00         10.00         5.40 o
  -3   1  15          7.35          8.10         1.95 o
  -2   1  15          7.61          8.15         1.91 o
  -1   1  15          6.09          2.16         1.94 o
   0   1  15          9.70          7.13         2.37 o
   1   1  15        218.40        240.34         4.77 o
   2   1  15         45.27         51.98         3.00 o
   3   1  15          1.92         -0.97         2.29 o
   4   1  15          4.22          5.30         2.05 o
   5   1  15          3.50          6.93         2.48 o
   6   1  15          2.46          1.12         2.61 o
   7   1  15          3.31         -2.36         2.17 o
  -3   2  15          0.18         -1.76         2.87 o
  -2   2  15          0.00         -1.49         1.41 o
  -1   2  15          4.24          2.69         1.59 o
   0   2  15         29.83         28.55         2.26 o
   1   2  15         67.83         67.93         3.15 o
   2   2  15          5.52          3.06         1.90 o
   3   2  15          1.03          0.30         2.18 o
   4   2  15          1.28         -1.89         1.31 o
   5   2  15          2.97          1.17         1.27 o
   6   2  15          0.10          0.40         2.73 o
   7   2  15          1.05          3.46         5.31 o
  -3   3  15         11.86         14.87         2.16 o
  -2   3  15         11.06          8.50         2.51 o
  -1   3  15         16.11         13.64         2.25 o
   0   3  15          1.95          1.44         1.60 o
   1   3  15          0.00         -1.97         1.48 o
   2   3  15          0.71         -0.69         1.32 o
   3   3  15          2.68         -1.00         1.20 o
   4   3  15          1.61          0.58         1.49 o
   5   3  15          3.45         -1.03         1.56 o
   6   3  15         10.27          3.56         2.95 o
   7   3  15          1.57          6.06         5.80 o
  -3   4  15          1.60         -0.74         3.19 o
  -2   4  15          3.82          1.88         1.82 o
  -1   4  15          0.01         -1.11         2.05 o
   0   4  15         23.16         22.43         2.41 o
   1   4  15         12.15         15.17         2.71 o
   2   4  15          1.15         -1.02         1.36 o
   3   4  15          1.57         -1.18         1.40 o
   4   4  15          8.18          4.87         1.97 o
   5   4  15          9.51          5.18         2.11 o
   6   4  15          3.78         -1.62         2.40 o
   7   4  15         10.38          6.47         3.70 o
   8   4  15          9.79          6.95         3.12 o
   9   4  15         34.69         31.77         7.16 o
  10   4  15         14.98         11.21         7.00 o
  -3   5  15          1.10          0.96        11.89 o
  -2   5  15          0.78          0.05         2.56 o
  -1   5  15          0.35         -1.13         1.67 o
   0   5  15          0.21         -2.40         2.26 o
   1   5  15          1.38         -1.07         1.55 o
   2   5  15          5.92          5.89         1.63 o
   3   5  15          2.55          0.34         1.45 o
   4   5  15          4.76          3.87         1.54 o
   5   5  15          1.77         -0.64         1.73 o
   6   5  15          3.83          0.63         2.56 o
   7   5  15         29.60         32.21         2.98 o
   8   5  15          3.54          3.91         2.70 o
   9   5  15         46.46         43.60         7.55 o
  10   5  15          5.89         -4.62         2.31 o
  -2   6  15          0.78         -2.87         1.44 o
  -1   6  15         12.22         10.10         1.81 o
   0   6  15         10.00          8.09         1.59 o
   1   6  15          0.71         -1.02         1.36 o
   2   6  15         10.86          7.06         1.55 o
   3   6  15          0.08         -1.91         1.11 o
   4   6  15          2.54          1.15         1.43 o
   5   6  15         13.58         13.01         1.66 o
   6   6  15          4.39         -0.12         3.24 o
   7   6  15         31.09         31.00         4.81 o
   8   6  15          1.98          2.85         2.70 o
   9   6  15          1.53          0.91         5.88 o
  -1   7  15         15.23         14.27         2.12 o
   0   7  15          0.01         -1.55         1.30 o
   1   7  15          6.21          4.67         1.53 o
   2   7  15          5.58          1.82         1.42 o
   3   7  15         12.06          8.17         1.60 o
   4   7  15         15.22         17.40         1.80 o
   5   7  15          4.65          3.27         1.88 o
   6   7  15          5.68          5.09         5.00 o
   7   7  15          7.93          2.80         3.94 o
   8   7  15          9.92         11.66         6.24 o
   9   7  15          0.02          1.33         3.36 o
   0   8  15          0.03         -0.41         1.21 o
   1   8  15          1.36          1.22         1.42 o
   2   8  15          0.71          0.52         1.19 o
   3   8  15          1.57          0.09         1.69 o
   4   8  15          4.01          2.62         1.54 o
   5   8  15          1.44          0.81         1.94 o
   6   8  15          6.15          5.44         2.25 o
   7   8  15          1.15          4.98         5.51 o
   8   8  15          3.15          6.83         4.71 o
   1   9  15          0.11          1.07         2.13 o
   2   9  15          0.05         -1.79         1.43 o
   3   9  15         35.48         33.78         2.55 o
   4   9  15         22.54         19.73         2.75 o
   5   9  15          4.50          3.15         2.17 o
   6   9  15          0.00         -2.24         4.51 o
   7   9  15          3.69          0.04         4.63 o
   2  -3  16          2.26         -1.73         2.15 o
   3  -3  16          0.01         -0.24         2.08 o
   4  -3  16          5.66          6.11         3.78 o
   5  -3  16          9.69         14.38         3.83 o
   0  -2  16          1.13         -1.04         1.98 o
   1  -2  16          0.00         -3.30         1.65 o
   2  -2  16          0.00         -2.15         1.91 o
   3  -2  16          0.52         -0.35         3.07 o
   4  -2  16          2.50          3.30         3.94 o
   5  -2  16          3.91          3.23         2.10 o
   6  -2  16          3.40         11.51         6.00 o
  -1  -1  16          7.04          3.93         7.06 o
   0  -1  16         11.50         12.07         1.98 o
   1  -1  16          0.21         -2.78         1.39 o
   2  -1  16          0.82         -2.03         1.54 o
   3  -1  16          5.12         -0.32         1.89 o
   4  -1  16          1.84          0.74         3.08 o
   5  -1  16          0.75          3.32         4.59 o
   6  -1  16          4.51          3.74         5.13 o
  -1   0  16         15.94         18.17         2.17 o
   0   0  16         28.70         30.21         4.24 o
   1   0  16         21.81         23.91         2.25 o
   2   0  16          3.96          1.80         2.23 o
   3   0  16          0.12         -2.08         1.83 o
   4   0  16          2.47          2.32         3.06 o
   5   0  16          1.22          1.07         1.92 o
   6   0  16          8.50         16.22         7.15 o
  -1   1  16          2.53          2.51         1.91 o
   0   1  16          2.01         -1.59         1.45 o
   1   1  16         48.03         44.28         3.08 o
   2   1  16         10.79         12.91         2.08 o
   3   1  16          1.56         -0.21         1.77 o
   4   1  16          0.87          1.98         2.32 o
   5   1  16         13.73         13.19         2.48 o
  -2   2  16          0.48         -2.54         2.25 o
  -1   2  16          0.40         -1.25         1.36 o
   0   2  16          8.43          4.93         2.37 o
   1   2  16          0.61         -0.72         1.62 o
   2   2  16          6.33          2.37         2.77 o
   3   2  16          4.07          4.47         1.74 o
   4   2  16          8.92          9.77         1.91 o
   5   2  16          0.15         -0.57         1.94 o
   9   2  16          2.97         18.79         6.39 o
  -2   3  16          0.21         -0.99         4.73 o
  -1   3  16          4.39          3.26         1.92 o
   0   3  16         16.20         11.26         2.34 o
   1   3  16          0.02         -1.28         1.37 o
   2   3  16          3.62         -0.02         1.80 o
   3   3  16          0.29         -2.22         1.43 o
   4   3  16          0.83         -0.39         1.50 o
   5   3  16          3.21          2.49         2.45 o
   6   3  16         13.62         11.43         5.24 o
   7   3  16          0.08         -5.03         4.03 o
   8   3  16          0.01         -3.92         3.71 o
   9   3  16          0.06         -1.54         6.06 o
  -2   4  16          0.91         -4.75         5.61 o
  -1   4  16          0.23         -2.77         2.18 o
   0   4  16          0.90         -0.87         2.09 o
   1   4  16          1.09          1.54         1.80 o
   2   4  16         12.06          8.26         1.93 o
   3   4  16          0.00         -2.61         1.30 o
   4   4  16         10.91          9.96         1.91 o
   5   4  16          0.22         -0.37         1.36 o
   6   4  16          4.10          1.57         2.17 o
   7   4  16          1.55          0.63         3.06 o
   8   4  16          0.72         -2.25         5.55 o
   9   4  16          5.06          4.40         4.70 o
  -1   5  16          2.64          1.05         2.31 o
   0   5  16          1.03         -1.47         1.70 o
   1   5  16          0.01         -2.58         1.29 o
   2   5  16          2.38          0.98         1.60 o
   3   5  16          6.74          6.66         1.78 o
   4   5  16          3.36          1.16         1.54 o
   5   5  16          0.12         -0.18         2.31 o
   6   5  16          2.76          0.92         2.77 o
   7   5  16          0.01         -2.55         2.71 o
   8   5  16          2.74         -0.72         5.42 o
   9   5  16          0.19         -3.86         3.23 o
  -1   6  16          2.61         -4.65         7.02 o
   0   6  16          0.01         -2.52         1.44 o
   1   6  16          5.22          3.70         1.61 o
   2   6  16          0.72          1.28         1.45 o
   3   6  16          1.74          1.73         1.66 o
   4   6  16          2.71         -1.18         2.31 o
   5   6  16          0.91         -0.99         1.77 o
   6   6  16         15.64         10.93         2.93 o
   7   6  16          0.04         -2.85         3.97 o
   8   6  16          0.93          2.87         3.72 o
   0   7  16          0.14         -1.85         1.44 o
   1   7  16          0.68         -1.00         1.44 o
   2   7  16          1.49          0.46         1.34 o
   3   7  16          1.16         -0.51         2.05 o
   4   7  16          1.16         -0.46         1.43 o
   5   7  16          0.06         -1.18         2.49 o
   6   7  16          3.11          3.09         4.92 o
   7   7  16         11.20         13.04         3.43 o
   8   7  16          3.26          3.09         6.54 o
   1   8  16         14.74         16.95         3.58 o
   2   8  16          0.15         -0.52         1.49 o
   3   8  16          0.03         -0.68         1.32 o
   4   8  16          4.90          8.83         2.45 o
   5   8  16          0.87         -0.96         3.93 o
   6   8  16          0.00         -1.16         5.14 o
   7   8  16          6.12          9.73         6.31 o
   4   9  16          2.97          0.14         3.58 o
   2  -1  17          0.47         -3.64         2.00 o
   3  -1  17          3.85          2.40         2.79 o
   4  -1  17          6.78         16.99         2.70 o
   5  -1  17          0.33         -2.54         2.37 o
   1   0  17          6.50          4.01         1.63 o
   2   0  17          0.55         -2.25         1.48 o
   3   0  17          0.04         -0.72         1.89 o
   4   0  17          0.08          2.57         4.66 o
   5   0  17          1.69          1.51         2.02 o
   6   0  17          3.07          3.74         6.64 o
   0   1  17          5.76          5.22         2.36 o
   1   1  17          0.34          0.32         1.79 o
   2   1  17          2.33          0.92         1.76 o
   3   1  17          0.01         -0.86         1.91 o
   4   1  17          0.47         -0.89         3.65 o
   5   1  17          5.49          6.81         2.47 o
   6   1  17         10.72          9.22         8.12 o
   0   2  17          2.74          0.17         1.88 o
   1   2  17          0.11         -1.14         2.44 o
   2   2  17          0.37         -1.82         1.63 o
   3   2  17          0.41         -0.51         1.49 o
   4   2  17          5.02          5.51         1.85 o
   5   2  17          1.48         -0.35         1.64 o
   6   2  17         11.50          3.93         3.42 o
   7   2  17          0.17          1.71         5.67 o
   8   2  17          0.91         -0.20         3.71 o
   0   3  17          0.00         -2.09         1.80 o
   1   3  17          1.10         -2.49         1.69 o
   2   3  17          0.04          0.04         2.73 o
   3   3  17          0.00         -2.75         1.37 o
   4   3  17          0.85         -1.47         1.66 o
   5   3  17          0.38         -2.15         1.43 o
   6   3  17          8.37          2.18         5.01 o
   7   3  17          1.12         -1.70         9.69 o
   8   3  17          0.29         -2.84         7.43 o
   0   4  17          0.63         -1.96         1.58 o
   1   4  17          0.89         -2.76         1.71 o
   2   4  17          0.29         -0.32         1.36 o
   3   4  17          1.41          1.50         1.73 o
   4   4  17          2.38          0.63         1.49 o
   5   4  17          4.23          3.69         1.95 o
   6   4  17          9.89          8.42         4.19 o
   7   4  17          8.97          5.18         5.61 o
   8   4  17          0.40         -5.97         3.29 o
   1   5  17          0.12         -1.93         1.68 o
   2   5  17          0.44         -2.00         1.59 o
   3   5  17         10.36         11.78         2.06 o
   4   5  17          2.44          2.41         1.82 o
   5   5  17          5.62          8.23         2.02 o
   6   5  17         21.48         20.33         4.50 o
   7   5  17         21.11         29.01        13.21 o
   8   5  17          5.81         -0.86         3.64 o
   1   6  17          0.34         -3.51         1.75 o
   2   6  17          5.16          7.22         1.62 o
   3   6  17         19.50         17.20         2.08 o
   4   6  17          1.38         -0.06         1.33 o
   5   6  17          2.51          6.83         3.56 o
   6   6  17          1.84          5.53         3.96 o
   7   6  17          2.42          4.19         3.69 o
   2   7  17          0.91          0.82         2.03 o
   3   7  17          1.14          1.10         1.35 o
   4   7  17          0.97          0.78         1.68 o
   5   7  17          0.01          0.68         3.87 o
   6   7  17         14.64         13.46         6.43 o
   3   2  18          0.79          3.17         2.04 o
   4   2  18          0.67         -0.71         2.09 o
   3   3  18          0.39         -1.84         1.75 o
   4   3  18          8.35          9.06         3.09 o
   3   4  18          1.48          1.26         1.75 o
   4   4  18          3.72          2.61         1.98 o
   5   4  18          4.09          4.55         3.38 o
   4   5  18          0.01          0.44         2.06 o
   5   5  18          0.52         -2.48         3.06 o
                                                
